# Supplementary material for: Acute Myeloid Leukemia Causes Serious and Partially Irreversible Changes in Secretomes of Bone Marrow Multipotent Mesenchymal Stromal Cells
Source: Int J Mol Sci. 2023 May 18;24(10):8953. doi: 10.3390/ijms24108953 (PMC10219446; doi:10.3390/ijms24108953)
Supplement: Supplementary file 1 [file ijms-24-08953-s001.zip]

Archive with 7 entries (7 files):
- Suplement Table S1.xlsx
- Suplement Table S2.xlsx
- Suplement Table S3.xlsx
- Supplement Figure S1.pptx
- Supplement Figure S2.pptx
- Supplement Figure S3.pptx
- Supplement Table S4.xlsx
