# Supplementary material for: Acute Myeloid Leukemia Causes Serious and Partially Irreversible Changes in Secretomes of Bone Marrow Multipotent Mesenchymal Stromal Cells
Source: Int J Mol Sci. 2023 May 18;24(10):8953. doi: 10.3390/ijms24108953 (PMC10219446; doi:10.3390/ijms24108953)
Supplement: Supplementary file 1 [file ijms-24-08953-s001.zip › Suplement Table S1.xlsx]

## Sheet: AML_debut_vs Donor
Patients at the onset of the disease - AML-nuber, Patients in remission - R- number (number of patient an the Onset - 1), Donors D-number
Protein.accession.numbers	Gene.simbols	Protein.name	Protein.accession.number	Gene.simbol	AML-016	AML-025	AML-031	AML-034	AML-043	AML-044	AML-046	AML-049-N	AML-058	AML-059	AML-068	AML-083-N	AML-098-N	D377	D374	D375	D311	D312	D313	D314	D315	D316	D317	D318	D319	D320	D321	D322	D323	D33	D34	D35	D36	D67	logFC	pValue	fdr		Gene.simbols
A0A024R6U8,P51511	MMP15	Matrix metallopeptidase 15 (Membrane-inserted), isoform CRA_a OS=Homo sapiens OX=9606 GN=MMP15 PE=3 SV=1	A0A024R6U8	MMP15	0	0	0	0	0	0	0	0	1.27357	0	0	1.11984	0	0	0	0	0.872796	38.7704	2.61157	21.8616	48.8111	48.309	0	37.4262	30.0388	38.855	49.1258	45.4849	15.1478	0	0	0	0	0	-7,30055731264669	0.00828753	0.0645375		MMP15
Q06481-6	APLP2	Isoform 6 of Amyloid beta precursor like protein 2 OS=Homo sapiens OX=9606 GN=APLP2	Q06481	APLP2	0.552361	0	0	0	0	0	0	0	0	0	0	0	0	0	0	0	11.3463	3.87704	0	5.88581	4.43737	1.42085	11.0456	7.01741	3.46601	1.11014	4.33463	4.13499	6.37801	3.50295	4.3555	0.732623	1.93025	5.03014	-7,17834699358695	5.27379e-05	0.00486377		APLP2
Q9Y678	COPG1	Coatomer subunit gamma-1 OS=Homo sapiens OX=9606 GN=COPG1 PE=1 SV=1	Q9Y678	COPG1	0	0	0	0	0	0	0	0	0	0	0.509647	0	0	0	0	0	0	4.8463	4.35262	7.56748	3.32803	1.42085	0	3.5087	1.15534	3.33043	4.33463	5.51332	3.189	1.40118	0	0	0	2.51507	-6,51043951273086	0.00149274	0.0233297		COPG1
Q6IBS0	TWF2	Twinfilin-2 OS=Homo sapiens OX=9606 GN=TWF2 PE=1 SV=2	Q6IBS0	TWF2	0	0	0	0	0	0	0	0	0	0	1.01929	0	0	0	0	0	0.872796	6.78482	1.74105	4.20415	9.98409	7.10427	2.20913	8.18698	6.93202	8.88115	8.66926	4.13499	6.37801	1.40118	0	0	0	0	-6,24825504044831	0.000797243	0.015884		TWF2
Q68DI0	DKFZp781K0743	AP complex subunit beta OS=Homo sapiens OX=9606 GN=DKFZp781K0743 PE=2 SV=1	Q68DI0	DKFZp781K0743	0	0	0	0	0.626258	0	0	0	0	0	0	0	0	0	0	0	2.61839	0	0.870524	1.68166	3.32803	4.26256	1.10456	3.5087	4.62135	4.44058	5.77951	5.51332	2.39175	0	0	0.732623	0	0	-6,02755996762735	0.00149274	0.0233297		DKFZp781K0743
P02675,V9HVY1	FGB,HEL-S-78p	Fibrinogen beta chain OS=Homo sapiens OX=9606 GN=FGB PE=1 SV=2	P02675	FGB	0	0	0	0	0	1.48076	0	0	0	0	0	0	0	0	0	1.09217	0	0	1.74105	6.72665	3.32803	29.8379	1.10456	3.5087	6.93202	6.66086	14.4488	0	0	2.80236	2.17775	10.9893	0.965125	0	-5,96215821916081	0.0010538	0.0189683		FGB,HEL-S-78p
P55735	SEC13	Protein SEC13 homolog OS=Homo sapiens OX=9606 GN=SEC13 PE=1 SV=3	P55735	SEC13	0	0	0	0	0	0	0.719128	0	0	0	0	0	0	0	0	0	1.74559	0.96926	4.35262	5.04498	4.43737	1.42085	2.20913	1.16957	3.46601	5.55072	1.44488	2.75666	3.189	1.40118	1.45183	2.19787	1.93025	0	-5,95910042825011	5.27379e-05	0.00486377		SEC13
A0A024R4E5,Q00341	HDLBP	Vigilin OS=Homo sapiens OX=9606 GN=HDLBP PE=1 SV=2	A0A024R4E5	HDLBP	0	0	0	0	0.626258	0	0	0	0	0	0	0	0	0	0	0	3.49118	1.93852	2.61157	6.72665	3.32803	2.84171	0	4.67827	3.46601	2.22029	2.88975	2.75666	1.5945	0	0	0	0	0	-5,94357254090583	0.00309281	0.0347472		HDLBP
Q12792	TWF1	Twinfilin-1 OS=Homo sapiens OX=9606 GN=TWF1 PE=1 SV=3	Q12792	TWF1	0	0	0	0	0	0	0	0	0	0	0.509647	0	0	0	0	0	1.74559	0.96926	3.4821	0.840831	4.43737	1.42085	0	3.5087	3.46601	2.22029	4.33463	1.37833	0.797251	0.70059	0	0.732623	0.965125	0	-5,92660627237636	0.000307284	0.0113779		TWF1
B7Z1I4		cDNA FLJ57258, highly similar to Neurotrimin OS=Homo sapiens OX=9606 PE=2 SV=1	B7Z1I4		0	0	0	0	0	0	0	0	0	0	0.509647	0	0	0	0	0	4.36398	4.8463	0	1.68166	0	0	0	1.16957	2.31067	1.11014	2.88975	1.37833	4.7835	1.40118	0.725916	1.46525	0.965125	0	-5,83495054774774	0.00149274	0.0233297
A0A024R884,Q4LE33	TNC	Tenascin C (Hexabrachion), isoform CRA_a OS=Homo sapiens OX=9606 GN=TNC PE=3 SV=1	A0A024R884	TNC	0.552361	0	1.54192	0	5.01007	0	2.87651	0	0	0	0.509647	0	0	0	0	0	42.767	29.0778	1.74105	29.4291	28.8429	32.6796	18.7776	12.8652	38.1261	26.6435	56.3502	20.6749	19.9313	25.9218	47.9104	27.1071	42.4655	50.3014	-5,71649914447665	0.000114646	0.00745326		TNC
P20700	LMNB1	Lamin-B1 OS=Homo sapiens OX=9606 GN=LMNB1 PE=1 SV=2	P20700	LMNB1	0	0	0	0	0.626258	0	0	0	0	0	0	0	0	0	0	0	0	0.96926	0	1.68166	3.32803	5.68341	0	1.16957	3.46601	2.22029	2.88975	1.37833	0.797251	1.40118	0	2.93049	0.965125	0	-5,52718721068059	0.00149274	0.0233297		LMNB1
A0A6I8PTT9,Q06210,Q06210-2	GFPT1	Glutamine--fructose-6-phosphate transaminase (isomerizing) OS=Homo sapiens OX=9606 GN=GFPT1 PE=1 SV=1	A0A6I8PTT9	GFPT1	0	0	0	0	0	0	0	0	0	0	0.509647	0	0	0	0	0	0	0.96926	3.4821	0.840831	2.21869	1.42085	2.20913	2.33914	1.15534	3.33043	0	2.75666	2.39175	0	0	0	0	0	-5,50313629463879	0.00616964	0.0538554		GFPT1
P54289-4	CACNA2D1	Isoform 4 of Voltage-dependent calcium channel subunit alpha-2/delta-1 OS=Homo sapiens OX=9606 GN=CACNA2D1	P54289	CACNA2D1	0	0	0	0	0.626258	0	0	0	0	0	0	0	0	0	0	1.09217	2.61839	0	0	0	1.10934	1.42085	1.10456	2.33914	3.46601	1.11014	2.88975	2.75666	2.39175	0.70059	0.725916	0.732623	1.93025	0	-5,39698881545591	0.000307284	0.0113779		CACNA2D1
Q8TDJ5	TFG/ALK	Tyrosine-protein kinase receptor OS=Homo sapiens OX=9606 GN=TFG/ALK fusion PE=2 SV=1	Q8TDJ5	TFG/ALK	0	0	0	0	0	0	0	0	0	0	0.509647	0	0	0	0	0	0	0.96926	0.870524	2.52249	0	1.42085	1.10456	2.33914	1.15534	2.22029	1.44488	1.37833	3.98625	0.70059	0	0.732623	0	0	-5,35406889579616	0.00149274	0.0233297		TFG/ALK
Q9BUF5	TUBB6	Tubulin beta-6 chain OS=Homo sapiens OX=9606 GN=TUBB6 PE=1 SV=1	Q9BUF5	TUBB6	0	0	0	0	0	0	0.719128	0	0	0	0	0	0	0	0	0	4.36398	1.93852	1.74105	2.52249	2.21869	1.42085	0	1.16957	2.31067	5.55072	1.44488	2.75666	0.797251	0	0	0	0	0	-5,2951082110986	0.00309281	0.0347472		TUBB6
E9PBG7,E9PF82,Q13557-4,Q13557-5	CAMK2D	Calcium/calmodulin-dependent protein kinase OS=Homo sapiens OX=9606 GN=CAMK2D PE=1 SV=1	E9PBG7	CAMK2D	0	0	0	0	0.626258	0	0	0	0	0	0	0	0	0	0	0	0.872796	1.93852	3.4821	0.840831	2.21869	1.42085	1.10456	3.5087	2.31067	1.11014	0	2.75666	2.39175	0	0	0	0	0	-5,25750219359077	0.00309281	0.0347472		CAMK2D
Q7Z3B1	NEGR1	Neuronal growth regulator 1 OS=Homo sapiens OX=9606 GN=NEGR1 PE=1 SV=3	Q7Z3B1	NEGR1	0	0	0	0	0.626258	0	0	0	0	0	0	0	0	0	0	0	1.74559	0	0.870524	1.68166	0	2.84171	0	2.33914	1.15534	1.11014	2.88975	1.37833	7.17526	0	0	0	0	0	-5,21044190734903	0.0118785	0.0818015		NEGR1
P68363	TUBA1B	Tubulin alpha-1B chain OS=Homo sapiens OX=9606 GN=TUBA1B PE=1 SV=1	P68363	TUBA1B	1.10472	0	0	1.06055	0.626258	0	0	0	0	0	0	0	0	0	0	0	8.72796	6.78482	5.22314	8.40831	7.7654	5.68341	7.73195	8.18698	3.46601	7.77101	5.77951	9.64831	4.7835	2.80236	2.17775	2.93049	1.93025	2.51507	-5,19583678661724	4.42079e-05	0.00486377		TUBA1B
A0A4D6J698,Q8N8S7-2,Q8N8S7-3	ENAH	Mena delta 11a OS=Homo sapiens OX=9606 PE=2 SV=1	A0A4D6J698	ENAH	0	0	0	0	0.626258	0	0	0	0	0	0.509647	0	0	0	0	0	0.872796	1.93852	0.870524	1.68166	2.21869	2.84171	0	4.67827	2.31067	3.33043	4.33463	4.13499	2.39175	2.10177	1.45183	3.66312	1.93025	0	-5,16494296965197	0.000226466	0.0105549		ENAH
O15031	PLXNB2	Plexin-B2 OS=Homo sapiens OX=9606 GN=PLXNB2 PE=1 SV=3	O15031	PLXNB2	0	0	0	0	0.626258	0	0	0	0	0	0	0	0	0	0	0	0.872796	0	0.870524	1.68166	1.10934	1.42085	1.10456	1.16957	1.15534	1.11014	2.88975	1.37833	2.39175	0.70059	1.45183	0.732623	1.93025	0	-5,13262796829165	0.000130396	0.00810316		PLXNB2
O75882	ATRN	Attractin OS=Homo sapiens OX=9606 GN=ATRN PE=1 SV=2	O75882	ATRN	0	0	0	0	0	0	0.719128	0	0	0	0	0	0	0	0	0	4.36398	0.96926	0.870524	1.68166	0	1.42085	0	2.33914	3.46601	0	2.88975	2.75666	0.797251	0.70059	1.45183	0.732623	0	0	-5,08685892947458	0.00171042	0.0253647		ATRN
Q02952-2	AKAP12	Isoform 2 of A-kinase anchor protein 12 OS=Homo sapiens OX=9606 GN=AKAP12	Q02952	AKAP12	0	0	0	0	1.25252	0	0	0	1.27357	0	1.01929	0	0	0	0	0	6.10957	10.6619	6.96419	9.24914	9.98409	18.4711	0	16.374	6.93202	5.55072	7.22438	8.26998	11.1615	0	0	0.732623	0	0	-5,05284869464507	0.00806781	0.0635581		AKAP12
X6R9L0		DnaJ homolog subfamily C member 3 OS=Homo sapiens OX=9606 GN=DNAJC3 PE=1 SV=1	X6R9L0		0	0	0	0	0	0	0.719128	0	0	0	0	0	0	0	0	0	0	0.96926	0.870524	0.840831	1.10934	1.42085	0	1.16957	1.15534	1.11014	1.44488	1.37833	0	2.80236	3.62958	2.93049	2.89537	0	-5,04412874739213	0.000691955	0.01505
A0A024RB72,F8VVA7,F8W651,P61923,Q53FU3	COPZ1	Coatomer subunit zeta OS=Homo sapiens OX=9606 GN=COPZ1 PE=3 SV=1	A0A024RB72	COPZ1	0	0	0	0	0	0	0.719128	0	0	0	0	0	0	0	0	0	1.74559	0.96926	1.74105	2.52249	1.10934	1.42085	0	2.33914	1.15534	1.11014	1.44488	1.37833	2.39175	0.70059	0.725916	0.732623	0.965125	0	-4,96447758269514	0.000151968	0.00871419		COPZ1
Q68DQ4	DKFZp779L0468	Uncharacterized protein DKFZp779L0468 OS=Homo sapiens OX=9606 GN=DKFZp779L0468 PE=2 SV=1	Q68DQ4	DKFZp779L0468	0	0	0	0	0.626258	0	0	0	0	0	0	0	0	0	0	0	0.872796	0.96926	0.870524	1.68166	1.10934	1.42085	0	2.33914	2.31067	2.22029	0	1.37833	0.797251	0	0.725916	2.19787	0	0	-4,91501898778948	0.00149274	0.0233297		DKFZp779L0468
J3QQ67	RPL18	60S ribosomal protein L18 (Fragment) OS=Homo sapiens OX=9606 GN=RPL18 PE=1 SV=1	J3QQ67	RPL18	0.552361	0	0	0	0	0	0	0	0	0	0	0	0	0	0	0	1.74559	1.93852	1.74105	0.840831	1.10934	0	0	1.16957	1.15534	1.11014	0	0	0	0.70059	0.725916	2.93049	0.965125	0	-4,86821461277232	0.00309281	0.0347472		RPL18
Q549N0,Q9Y281	CFL2	Cofilin 2 (Muscle), isoform CRA_a OS=Homo sapiens OX=9606 GN=CFL2 PE=1 SV=1	Q549N0	CFL2	0	0	0	0	0.626258	0	0.719128	0	0	0	0.509647	0	0	0	0	1.09217	5.23678	0.96926	2.61157	1.68166	3.32803	1.42085	2.20913	1.16957	1.15534	3.33043	0	1.37833	5.58076	4.90413	5.08141	3.66312	6.75587	2.51507	-4,86567072333996	4.42079e-05	0.00486377		CFL2
Q6FHJ7	SFRP4	Secreted frizzled-related protein 4 OS=Homo sapiens OX=9606 GN=SFRP4 PE=1 SV=2	Q6FHJ7	SFRP4	0	0	0	0	0.626258	0	0	0	0	0	0	0	0	0	0	0	0	0	0	4.20415	3.32803	1.42085	0	2.33914	0	5.55072	0	0	0	0	0.725916	0	0	0	-4,81011475053165	0.120071	0.305145		SFRP4
P02751	FN1	Fibronectin OS=Homo sapiens OX=9606 GN=FN1 PE=1 SV=5	P02751	FN1	0	0	0	0	0.626258	0	0	0	0	0	0	0	0	0	0	0	0	1.93852	1.74105	0.840831	1.10934	1.42085	1.10456	2.33914	1.15534	0	1.44488	0	1.5945	0	0	0	0	2.51507	-4,77984892850523	0.00616964	0.0538554		FN1
P43034	PAFAH1B1	Platelet-activating factor acetylhydrolase IB subunit beta OS=Homo sapiens OX=9606 GN=PAFAH1B1 PE=1 SV=2	P43034	PAFAH1B1	0	0	0	0	0.626258	0	0	0	0	0	0.509647	0	0	0	0	0	3.49118	3.87704	0.870524	0.840831	2.21869	2.84171	2.20913	1.16957	1.15534	5.55072	0	2.75666	0.797251	0.70059	0.725916	1.46525	0	0	-4,75493227828948	0.000567002	0.0148608		PAFAH1B1
P78371,V9HW96	CCT2,HEL-S-100n	T-complex protein 1 subunit beta OS=Homo sapiens OX=9606 GN=CCT2 PE=1 SV=4	P78371	CCT2	0	0	0	0	0.626258	0	2.15739	0	0	0	0.509647	0	0	0	0	1.09217	2.61839	8.72334	5.22314	7.56748	6.65606	5.68341	0	9.35654	4.62135	8.88115	5.77951	8.26998	3.189	0.70059	0	2.93049	1.93025	2.51507	-4,70233192135882	0.000206778	0.0101828		CCT2,HEL-S-100n
A0A024R608,P05386	RPLP1	Ribosomal protein, large, P1, isoform CRA_a OS=Homo sapiens OX=9606 GN=RPLP1 PE=3 SV=1	A0A024R608	RPLP1	0	0	0	0	0	0	0	0	0	0	0.509647	0	0	0	0	0	0	0.96926	0	1.68166	0	0	2.20913	1.16957	0	0	0	1.37833	0.797251	0	0	0	0	5.03014	-4,69875326500462	0.070179	0.229473		RPLP1
A0A7I2V607	EIF3I	Eukaryotic translation initiation factor 3 subunit I OS=Homo sapiens OX=9606 GN=EIF3I PE=1 SV=1	A0A7I2V607	EIF3I	0	0	0	0	0	0	0.719128	0	0	0	0	0	0	0	0	0	0.872796	0.96926	0.870524	1.68166	1.10934	1.42085	0	3.5087	1.15534	2.22029	1.44488	2.75666	0	0	0	0	0	0	-4,64642918194572	0.00616964	0.0538554		EIF3I
A0A384MTR5,Q9Y265	RUVBL1	RuvB-like helicase OS=Homo sapiens OX=9606 PE=2 SV=1	A0A384MTR5	RUVBL1	0	0	0	0	0.626258	0	0.719128	0	0	0	0	0	0	0	0	0	0.872796	2.90778	0.870524	4.20415	3.32803	2.84171	0	4.67827	3.46601	2.22029	1.44488	4.13499	2.39175	0	0	0	0	0	-4,63207741275483	0.00653752	0.0566874		RUVBL1
A0A024R0P8,A0A499FJK2,P01137	TGFB1	Transforming growth factor beta OS=Homo sapiens OX=9606 GN=TGFB1 PE=3 SV=1	A0A024R0P8	TGFB1	0	0	0	1.06055	0	0	0.719128	0	0	0	0.509647	0	0	0	0	0	2.61839	1.93852	0	2.52249	4.43737	2.84171	0	2.33914	6.93202	4.44058	5.77951	4.13499	0.797251	4.20354	5.80733	2.19787	2.89537	2.51507	-4,62273267531652	0.000430507	0.0133765		TGFB1
Q13867	BLMH	Bleomycin hydrolase OS=Homo sapiens OX=9606 GN=BLMH PE=1 SV=1	Q13867	BLMH	0	0	0	0	0	0	0.719128	0	0	0	0	0	0	0	1.03948	0	0.872796	0.96926	0.870524	0.840831	1.10934	1.42085	1.10456	2.33914	1.15534	2.22029	1.44488	1.37833	0.797251	0	0	0	0	0	-4,61013493898145	0.000691955	0.01505		BLMH
A0A7I2YQ95,H7C4F6,O00629	KPNA4	Importin subunit alpha OS=Homo sapiens OX=9606 GN=KPNA4 PE=1 SV=1	A0A7I2YQ95	KPNA4	0	0	0	0	0.626258	0	0	0	0	0	0	0	0	0	0	0	0.872796	0	0.870524	0.840831	2.21869	1.42085	0	2.33914	1.15534	0	1.44488	1.37833	2.39175	0	0	0	0	0	-4,57561414573006	0.0118785	0.0818015		KPNA4
Q16769	QPCT	Glutaminyl-peptide cyclotransferase OS=Homo sapiens OX=9606 GN=QPCT PE=1 SV=1	Q16769	QPCT	0	0	0	0	0	0	1.43826	0	0	0	0	0	0	0	0	0	4.36398	1.93852	0	2.52249	0	5.68341	0	2.33914	3.46601	2.22029	4.33463	2.75666	0	0.70059	2.90366	0	0.965125	0	-4,57137136465019	0.00401083	0.0416849		QPCT
A0A024R3Q0,P84077	ARF1	ADP-ribosylation factor 1, isoform CRA_a OS=Homo sapiens OX=9606 GN=ARF1 PE=3 SV=1	A0A024R3Q0	ARF1	0	0	0	0	0	0	1.43826	0	0	0	0	0	0	0	0	0	1.74559	0.96926	1.74105	2.52249	2.21869	2.84171	0	2.33914	1.15534	2.22029	1.44488	2.75666	2.39175	0.70059	1.45183	0.732623	1.93025	5.03014	-4,57127676140338	9.88475e-05	0.00678926		ARF1
A0A158RFU6,P51149	RAB7A	RAB7, member RAS oncogene family, isoform CRA_a OS=Homo sapiens OX=9606 GN=RAB7A PE=2 SV=1	A0A158RFU6	RAB7A	0	0	0	0	0.626258	0	0	0	0	0	0	0	0	0	0	0	0.872796	0.96926	1.74105	1.68166	1.10934	1.42085	0	1.16957	1.15534	1.11014	1.44488	1.37833	0.797251	0	0	0	0	0	-4,56760670490798	0.00309281	0.0347472		RAB7A
Q8IX30-2	SCUBE3	Isoform 2 of Signal peptide, CUB and EGF-like domain-containing protein 3 OS=Homo sapiens OX=9606 GN=SCUBE3	Q8IX30	SCUBE3	0.552361	0	0	0	0.626258	0	0	0	0	0	0	0	0	0	0	0	1.74559	1.93852	3.4821	5.04498	0	0	0	0	0	0	1.44488	0	6.37801	0	2.17775	3.66312	1.93025	0	-4,56018401291968	0.04983	0.190419		SCUBE3
Q53HM8		Annexin (Fragment) OS=Homo sapiens OX=9606 PE=2 SV=1	Q53HM8		0	0	0	0	0	0	0.719128	0	0	0	0	0	0	0	0	0	0	1.93852	0.870524	0	1.10934	1.42085	0	3.5087	1.15534	2.22029	1.44488	1.37833	1.5945	0	0	0	0	0	-4,53237293683743	0.0118785	0.0818015
A0A024QYX3,P98179	RBM3	RNA binding motif (RNP1, RRM) protein 3, isoform CRA_c OS=Homo sapiens OX=9606 GN=RBM3 PE=4 SV=1	A0A024QYX3	RBM3	0	0	0	0	0	0	0.719128	0	1.27357	0	0	0	0	0	0	0	2.61839	4.8463	2.61157	3.36332	2.21869	4.26256	0	5.84784	4.62135	1.11014	2.88975	2.75666	0	3.50295	2.17775	0.732623	1.93025	0	-4,51276000118576	0.000748496	0.0153366		RBM3
P12107-2	COL11A1	Isoform B of Collagen alpha-1(XI) chain OS=Homo sapiens OX=9606 GN=COL11A1	P12107	COL11A1	0	0	0	0	2.50503	1.48076	0	0	0	0	0	0	0	0	0	0	0.872796	4.8463	0	2.52249	5.54672	8.52512	0	3.5087	5.77669	4.44058	4.33463	4.13499	2.39175	7.0059	7.25916	4.39574	7.721	17.6055	-4,51115081359141	0.00034997	0.0116253		COL11A1
M0R0Y2		Alpha-soluble NSF attachment protein OS=Homo sapiens OX=9606 GN=NAPA PE=1 SV=1	M0R0Y2		0	0	0	0	0	0	0	0	0	0	0.509647	0	0	0	0	0	0	0.96926	0	0.840831	1.10934	1.42085	1.10456	0	0	2.22029	0	2.75666	0.797251	0	0	0	0	0	-4,46030912226208	0.0399671	0.162195
B2RBF5,B4DQ98,Q01459	CTBS	cDNA, FLJ95483, highly similar to Homo sapiens chitobiase, di-N-acetyl- (CTBS), mRNA OS=Homo sapiens OX=9606 PE=2 SV=1	B2RBF5	CTBS	0	0	0	0	0.626258	0	0	0	0	0	0	0	0	0	0	0	3.49118	0	0.870524	1.68166	0	0	1.10456	2.33914	1.15534	2.22029	0	0	0.797251	0	0	0	0	0	-4,44705000108288	0.0399671	0.162195		CTBS
A0A024R663,Q86UP2,Q86UP2-4	KTN1	Kinectin 1 (Kinesin receptor), isoform CRA_a OS=Homo sapiens OX=9606 GN=KTN1 PE=4 SV=1	A0A024R663	KTN1	0	0	0	0	1.25252	0	0	0	0	0	1.52894	0	0	0	0	0	2.61839	1.93852	4.35262	1.68166	3.32803	5.68341	3.31369	8.18698	4.62135	3.33043	2.88975	4.13499	11.1615	0	0	2.19787	0	0	-4,41750216489958	0.00134623	0.0220984		KTN1
A0A0S2Z5H7,B3KM48,Q53FV3,Q9BT78	COPS4	COP9 signalosome complex subunit 4 (Fragment) OS=Homo sapiens OX=9606 GN=COPS4 PE=2 SV=1	A0A0S2Z5H7	COPS4	0	0	0	0	0	0	0.719128	0	0	0	0	0	0	0	0	0	1.74559	0.96926	0.870524	0.840831	0	2.84171	1.10456	0	1.15534	0	1.44488	2.75666	1.5945	0	0	0	0	0	-4,41338568398526	0.0118785	0.0818015		COPS4
Q86SV6	GPC4	K-glypican OS=Homo sapiens OX=9606 GN=GPC4 PE=3 SV=1	Q86SV6	GPC4	0	0	0	0	0.626258	0	0	0	0	0	0	0	0	0	0	0	0	0.96926	0.870524	2.52249	1.10934	1.42085	0	0	0	2.22029	1.44488	2.75666	0	0	0	0	0	0	-4,41007453071403	0.0399671	0.162195		GPC4
Q9Y3F4	STRAP	Serine-threonine kinase receptor-associated protein OS=Homo sapiens OX=9606 GN=STRAP PE=1 SV=1	Q9Y3F4	STRAP	0	0	0	0	0	1.48076	0	0	0	0	0	0	0	0	0	0	0.872796	0	0.870524	2.52249	4.43737	2.84171	0	2.33914	3.46601	4.44058	2.88975	1.37833	3.189	0.70059	1.45183	0	0	0	-4,40635843367232	0.00290529	0.0340036		STRAP
Q96PD2-2	DCBLD2	Isoform 2 of Discoidin, CUB and LCCL domain-containing protein 2 OS=Homo sapiens OX=9606 GN=DCBLD2	Q96PD2	DCBLD2	0	0	0	0	0	0	0	0	0	0	1.01929	0	0	0	0	0	0	2.90778	0.870524	2.52249	1.10934	0	0	3.5087	0	3.33043	4.33463	1.37833	1.5945	0	0	0	0	0	-4,402497485744	0.0248196	0.123441		DCBLD2
A0A2R8Y6J3,A2RUM7,B3KTM6,P46777	RPL5	60S ribosomal protein L5 (Fragment) OS=Homo sapiens OX=9606 GN=RPL5 PE=1 SV=1	A0A2R8Y6J3	RPL5	0.552361	0	0	0	0	0	0	0	0	0	0.509647	0	0	0	0	0	0.872796	1.93852	2.61157	1.68166	2.21869	2.84171	0	1.16957	2.31067	2.22029	1.44488	2.75666	0	0	0	0	0	0	-4,37702453189938	0.0134339	0.088766		RPL5
A0A024R035,P02748	C9	Complement component C9 OS=Homo sapiens OX=9606 GN=C9 PE=3 SV=1	A0A024R035	C9	0	0	0	0	0	0	0	0	0	0	0.509647	0	0	0	0	1.09217	0	0	0	0	0	0	0	0	0	0	0	0	0	1.40118	2.17775	1.46525	1.93025	2.51507	-4,37592522919295	0.120071	0.305145		C9
P53618	COPB1	Coatomer subunit beta OS=Homo sapiens OX=9606 GN=COPB1 PE=1 SV=3	P53618	COPB1	0	0	0	1.06055	1.87877	0	0	0	0	0	0.509647	0	0	0	0	0	4.36398	1.93852	6.09367	6.72665	4.43737	7.10427	0	5.84784	6.93202	6.66086	8.66926	8.26998	3.98625	0	0	0	0	0	-4,36420564686085	0.0125668	0.0845347		COPB1
A8K781,R4GNH3	PSMC3	cDNA FLJ75299, highly similar to Xenopus laevis proteasome (prosome, macropain) 26S subunit, ATPase 3, mRNA OS=Homo sapiens OX=9606 PE=2 SV=1	A8K781	PSMC3	0	0	0	0	0.626258	0	0	0	0	0	0	0	0	0	0	0	0	0.96926	2.61157	0.840831	0	1.42085	0	1.16957	0	2.22029	1.44488	1.37833	0.797251	0	0	0	0	0	-4,35918422290854	0.0221257	0.123136		PSMC3
P11717	IGF2R	Cation-independent mannose-6-phosphate receptor OS=Homo sapiens OX=9606 GN=IGF2R PE=1 SV=3	P11717	IGF2R	0	0	0	0	0	0	0	0	0	0	1.01929	0	0	0	0	0	1.74559	0.96926	0	1.68166	1.10934	1.42085	2.20913	1.16957	1.15534	1.11014	2.88975	0	0.797251	1.40118	1.45183	0.732623	0.965125	0	-4,35154212688661	0.000549268	0.0147141		IGF2R
A0A0S2Z489,O00232	PSMD12	Proteasome (Prosome, macropain) 26S subunit, non-ATPase, 12, isoform CRA_a (Fragment) OS=Homo sapiens OX=9606 GN=PSMD12 PE=2 SV=1	A0A0S2Z489	PSMD12	0	0	0	0	0.626258	0	0	0	0	0	0	0	0	0	0	0	0.872796	0.96926	1.74105	0.840831	0	1.42085	0	1.16957	0	1.11014	0	1.37833	0.797251	0.70059	0.725916	0	0.965125	0	-4,34098485651944	0.00309281	0.0347472		PSMD12
B4DWL1		cDNA FLJ59240, highly similar to Far upstream element-binding protein 1 OS=Homo sapiens OX=9606 PE=2 SV=1	B4DWL1		0	0	0	0	0.626258	0	0	0	0	0	0	0	0	0	0	0	1.74559	0	1.74105	2.52249	1.10934	0	0	0	1.15534	1.11014	0	0	1.5945	0	0	0.732623	0.965125	0	-4,33922132811411	0.0221257	0.123136
A0A804HIF1	FGFR1	Fibroblast growth factor receptor 1 OS=Homo sapiens OX=9606 GN=FGFR1 PE=4 SV=1	A0A804HIF1	FGFR1	0	0	0	0	0	0	0.719128	0	0	0	0	0	0	0	0	0	3.49118	0.96926	0	0.840831	1.10934	1.42085	0	0	2.31067	0	1.44488	2.75666	0	0	0	0	0	0	-4,31802208393976	0.0399671	0.162195		FGFR1
A0A2R8Y4T1	TNS1	Tensin-1 OS=Homo sapiens OX=9606 GN=TNS1 PE=1 SV=1	A0A2R8Y4T1	TNS1	0	0	0	0	0	0	0.719128	0	0	0	0.509647	0	0	0	0	0	1.74559	0.96926	4.35262	3.36332	2.21869	1.42085	0	1.16957	1.15534	4.44058	1.44488	1.37833	0.797251	0	0	0	0	0	-4,31491172538155	0.00653752	0.0566874		TNS1
A0A7P0T9B9	ADAMTSL1	ADAMTS-like protein 1 (Fragment) OS=Homo sapiens OX=9606 GN=ADAMTSL1 PE=1 SV=1	A0A7P0T9B9	ADAMTSL1	0	0	0	0	0	0	0	0	0	0	2.03859	0	0	0	0	0	0.872796	0.96926	3.4821	4.20415	1.10934	1.42085	1.10456	1.16957	2.31067	2.22029	2.88975	0	4.7835	3.50295	5.08141	1.46525	3.8605	0	-4,3103899860379	0.000370062	0.0119079		ADAMTSL1
O75095	MEGF6	Multiple epidermal growth factor-like domains protein 6 OS=Homo sapiens OX=9606 GN=MEGF6 PE=1 SV=4	O75095	MEGF6	0	0	0	0	0.626258	0	0	0	0	0	0	0	0	0	0	0	1.74559	0	0.870524	0	1.10934	0	2.20913	0	0	0	0	0	1.5945	1.40118	2.17775	0.732623	0	0	-4,24084536099528	0.0399671	0.162195		MEGF6
Q96K68		cDNA FLJ14473 fis, clone MAMMA1001080, highly similar to Homo sapiens SNC73 protein (SNC73) mRNA OS=Homo sapiens OX=9606 PE=2 SV=1	Q96K68		1.10472	0	0	0	0	0	0	0	0	0	0	0	0	2.23643	3.11843	1.09217	2.61839	0.96926	1.74105	0	0	1.42085	1.10456	1.16957	0	0	0	0	0	2.80236	0	0	0	2.51507	-4,23400446643509	0.00894514	0.0670021
A8KAQ3,Q99523	SORT1	cDNA FLJ76489, highly similar to Homo sapiens sortilin 1 (SORT1), mRNA OS=Homo sapiens OX=9606 PE=2 SV=1	A8KAQ3	SORT1	0.552361	0	0	0	0	0	0	0	0	0	0	0	0	0	0	0	0	0.96926	0	0.840831	0	1.42085	0	2.33914	1.15534	0	1.44488	1.37833	0.797251	0	0	0	0	0	-4,2272994821583	0.0399671	0.162195		SORT1
Q16774,Q6IBG8	GUK1	Guanylate kinase OS=Homo sapiens OX=9606 GN=GUK1 PE=1 SV=2	Q16774	GUK1	0.552361	0	0	0	0	0	0	0	0	0	0	0	0	0	0	0	2.61839	1.93852	0.870524	0	1.10934	0	0	1.16957	0	1.11014	0	0	0	0.70059	0.725916	0	0	0	-4,21288140081692	0.0399671	0.162195		GUK1
A4D0V4,P47755,Q53GC7,Q53GE2	CAPZA2	F-actin-capping protein subunit alpha OS=Homo sapiens OX=9606 GN=CAPZA2 PE=2 SV=1	A4D0V4	CAPZA2	0	0	1.54192	0	0	0	0	0	0	0	0	0	0	0	0	0	2.61839	1.93852	0.870524	2.52249	3.32803	0	1.10456	1.16957	1.15534	3.33043	1.44488	0	3.189	1.40118	0.725916	1.46525	1.93025	0	-4,19260858128133	0.000960238	0.0185646		CAPZA2
A0A024RB01	ITGA5	Integrin, alpha 5 (Fibronectin receptor, alpha polypeptide), isoform CRA_b OS=Homo sapiens OX=9606 GN=ITGA5 PE=3 SV=1	A0A024RB01	ITGA5	0	0	0	0	0	0	0	0	0	0	0.509647	0	0	0	0	0	0	0	0.870524	0.840831	3.32803	0	1.10456	0	0	0	0	1.37833	0.797251	0	0	0.732623	0	0	-4,15069147627708	0.070179	0.229473		ITGA5
B4DDF4,B4DUT8,Q99439	CNN2	Calponin OS=Homo sapiens OX=9606 GN=CNN2 PE=1 SV=1	B4DDF4	CNN2	0	0	0	0	0	0	1.43826	0	0	0	1.52894	1.11984	0	0	0	0	4.36398	2.90778	4.35262	4.20415	5.54672	5.68341	0	4.67827	3.46601	7.77101	2.88975	2.75666	2.39175	4.90413	5.08141	4.39574	6.75587	0	-4,14185677730466	0.000374117	0.0119079		CNN2
Q13885	TUBB2A	Tubulin beta-2A chain OS=Homo sapiens OX=9606 GN=TUBB2A PE=1 SV=1	Q13885	TUBB2A	0	0	0	0	0.626258	0	0	0	0	0	0	0	0	0	0	0	0.872796	0	1.74105	1.68166	2.21869	0	0	0	0	0	0	0	1.5945	0	1.45183	1.46525	0	0	-4,13797797861917	0.070179	0.229473		TUBB2A
E7EQB2	LTF	Lactotransferrin (Fragment) OS=Homo sapiens OX=9606 GN=LTF PE=1 SV=1	E7EQB2	LTF	1.65708	0	0	0	0	0	0	0	0	0	0	0	0	0	0	1.09217	0	0	1.74105	0	1.10934	0	1.10456	1.16957	0	4.44058	0	1.37833	2.39175	3.50295	3.62958	3.66312	3.8605	0	-4,1334823211731	0.0058561	0.0516365		LTF
P09619	PDGFRB	Platelet-derived growth factor receptor beta OS=Homo sapiens OX=9606 GN=PDGFRB PE=1 SV=1	P09619	PDGFRB	0	0	0	0	0	1.48076	0	0	0	0	0	0	0	0	0	0	3.49118	1.93852	0	1.68166	1.10934	2.84171	1.10456	3.5087	2.31067	1.11014	0	1.37833	1.5945	1.40118	0.725916	0.732623	0.965125	0	-4,12821586295929	0.000960238	0.0185646		PDGFRB
P61224-3	RAP1B	Isoform 3 of Ras-related protein Rap-1b OS=Homo sapiens OX=9606 GN=RAP1B	P61224	RAP1B	0	0	0	0	0.626258	0	0	0	0	0	0	0	0	0	0	0	0.872796	0	0	0	1.10934	1.42085	0	0	1.15534	0	1.44488	0	0.797251	0	0	1.46525	0	2.51507	-4,10555878108767	0.0399671	0.162195		RAP1B
A0A2R8Y7Z0	CTNNB1	Catenin beta-1 OS=Homo sapiens OX=9606 GN=CTNNB1 PE=1 SV=1	A0A2R8Y7Z0	CTNNB1	0	0	0	0	0	0	0.719128	0	0	0	0	0	0	0	0	0	1.74559	0.96926	0.870524	0.840831	2.21869	0	1.10456	2.33914	0	0	0	0	0.797251	0	0	1.46525	0	0	-4,10224519379633	0.0221257	0.123136		CTNNB1
M1VE91	KIF5B-RET(NM_020630)_K24;R11	KIF5B-RET(NM_020630)_K24R11 fusion protein OS=Homo sapiens OX=9606 GN=KIF5B-RET(NM_020630)_K24;R11 PE=2 SV=1	M1VE91	KIF5B-RET(NM_020630)_K24;R11	0	0	0	1.06055	0	0	0	0	0	0	0	0	0	0	0	0	0	1.93852	0.870524	0.840831	3.32803	1.42085	1.10456	3.5087	0	1.11014	0	0	3.98625	0	0	0	0	0	-4,09378210779201	0.027793	0.130233		KIF5B-RET(NM_020630)_K24;R11
Q96RW7,Q96RW7-2	HMCN1	Hemicentin-1 OS=Homo sapiens OX=9606 GN=HMCN1 PE=1 SV=2	Q96RW7	HMCN1	1.10472	0	1.54192	0	1.25252	0	0.719128	0	0	0	0.509647	1.11984	0	0	0	0	14.8375	1.93852	0.870524	3.36332	7.7654	2.84171	0	9.35654	10.398	6.66086	10.1141	2.75666	1.5945	9.80826	9.43691	0	0.965125	12.5753	-4,07479184883413	0.00353134	0.0380565		HMCN1
P52943	CRIP2	Cysteine-rich protein 2 OS=Homo sapiens OX=9606 GN=CRIP2 PE=1 SV=1	P52943	CRIP2	0	0	0	0	1.87877	0	0	0	0	0	0	0	0	0	0	0	1.74559	1.93852	2.61157	1.68166	2.21869	1.42085	1.10456	1.16957	1.15534	2.22029	1.44488	1.37833	3.98625	0.70059	2.90366	2.93049	0.965125	0	-4,07096303560407	0.000243707	0.0109668		CRIP2
A0A384MEJ3,G8JLB6,P31943	HNRNPH1	Epididymis secretory sperm binding protein OS=Homo sapiens OX=9606 PE=2 SV=1	A0A384MEJ3	HNRNPH1	0	0	0	0	1.25252	0	0	0	1.27357	0	0	0	0	0	0	0	0.872796	1.93852	2.61157	5.04498	4.43737	2.84171	2.20913	8.18698	3.46601	3.33043	1.44488	1.37833	0.797251	0.70059	0.725916	1.46525	0.965125	0	-4,06966189055525	0.000374117	0.0119079		HNRNPH1
Q6X907	NRP1	Neuropilin OS=Homo sapiens OX=9606 GN=NRP1 PE=2 SV=1	Q6X907	NRP1	0	0	1.54192	3.18164	1.25252	0	0	0	0	0	2.03859	0	0	0	0	0	13.0919	4.8463	3.4821	10.09	5.54672	8.52512	5.52282	9.35654	10.398	4.44058	15.8936	9.64831	6.37801	5.60472	7.25916	4.39574	5.79075	2.51507	-4,05031301893604	7.24226e-05	0.00540065		NRP1
O60701	UGDH	UDP-glucose 6-dehydrogenase OS=Homo sapiens OX=9606 GN=UGDH PE=1 SV=1	O60701	UGDH	0	0	0	0	0.626258	1.48076	0	0	0	0	0	0	0	0	0	0	3.49118	0.96926	4.35262	0.840831	4.43737	0	1.10456	4.67827	1.15534	3.33043	0	1.37833	1.5945	0.70059	1.45183	4.39574	0.965125	0	-4,04771641942847	0.00166712	0.0248639		UGDH
B2R9S4,B4DU58,P40121,V9HW69	CAPG,HEL-S-66	Macrophage-capping protein OS=Homo sapiens OX=9606 PE=2 SV=1	B2R9S4	CAPG	0	0	0	0	1.25252	0	0	0	0	0	0.509647	0	0	0	0	0	0.872796	1.93852	1.74105	0.840831	1.10934	2.84171	1.10456	3.5087	2.31067	1.11014	0	5.51332	3.98625	0.70059	0.725916	0.732623	0	0	-4,04247438816101	0.00166712	0.0248639		CAPG,HEL-S-66
A0A6Q8PGR9	AARS1	Alanine--tRNA ligase OS=Homo sapiens OX=9606 GN=AARS1 PE=1 SV=1	A0A6Q8PGR9	AARS1	0	0	0	0	0	0	1.43826	0	0	0	0	0	0	0	0	0	0	2.90778	2.61157	1.68166	2.21869	2.84171	0	1.16957	1.15534	3.33043	1.44488	2.75666	0.797251	0.70059	0	0	0	0	-4,03737874371363	0.00516982	0.0468515		AARS1
P02545-2	LMNA	Isoform C of Prelamin-A/C OS=Homo sapiens OX=9606 GN=LMNA	P02545	LMNA	0	0	0	0	1.25252	0	0	0	0	0	0	0	0	0	0	0	2.61839	0.96926	2.61157	0.840831	1.10934	0	3.31369	0	0	1.11014	1.44488	0	1.5945	0.70059	0	2.19787	1.93025	0	-4,02858647536487	0.0058561	0.0516365		LMNA
Q6ZUY8		Lipase OS=Homo sapiens OX=9606 PE=2 SV=1	Q6ZUY8		0	0	0	0	0.626258	0	0	0	0	0	0	0	0	0	0	0	0	0.96926	0.870524	1.68166	1.10934	1.42085	0	0	1.15534	0	0	1.37833	0.797251	0	0.725916	0	0	0	-4,01266370789894	0.0221257	0.123136
P23470	PTPRG	Receptor-type tyrosine-protein phosphatase gamma OS=Homo sapiens OX=9606 GN=PTPRG PE=1 SV=4	P23470	PTPRG	0.552361	0	0	0	0	0	0	0	0	0	0.509647	0	0	0	0	0	1.74559	0	0.870524	2.52249	0	1.42085	1.10456	1.16957	1.15534	0	0	0	3.98625	0.70059	1.45183	0.732623	0	0	-3,98875761688544	0.0134339	0.088766		PTPRG
Q9NS15	LTBP3	Latent-transforming growth factor beta-binding protein 3 OS=Homo sapiens OX=9606 GN=LTBP3 PE=1 SV=4	Q9NS15	LTBP3	0	0	0	0	1.25252	0	0	0	0	0	1.01929	0	0	0	0	0	4.36398	0	4.35262	3.36332	0	0	5.52282	0	0	0	0	0	1.5945	5.60472	3.62958	2.93049	1.93025	2.51507	-3,97834179063764	0.0264223	0.125614		LTBP3
A8K2M0,P43686	PSMC4	26S proteasome AAA-ATPase subunit RPT3 OS=Homo sapiens OX=9606 GN=PSMC4 PE=2 SV=1	A8K2M0	PSMC4	0	0	0	0	0	0	0	0	0	0	0.509647	0	0	0	0	0	0	0	0	1.68166	0	1.42085	0	1.16957	0	0	0	1.37833	1.5945	0.70059	0	0	0	0	-3,9625692784782	0.120071	0.305145		PSMC4
P21980,V9HWG3	TGM2,HEL-S-45	Protein-glutamine gamma-glutamyltransferase 2 OS=Homo sapiens OX=9606 GN=TGM2 PE=1 SV=2	P21980	TGM2	0.552361	0	0	0	1.87877	0	0.719128	1.88	1.27357	0	0	0	0	0	0	1.09217	1.74559	3.87704	7.83471	5.04498	6.65606	7.10427	9.94108	3.5087	3.46601	5.55072	2.88975	9.64831	7.97251	2.80236	6.53324	7.32623	4.82562	0	-3,95581902846145	0.000177433	0.00985318		TGM2,HEL-S-45
P06737	PYGL	Glycogen phosphorylase, liver form OS=Homo sapiens OX=9606 GN=PYGL PE=1 SV=4	P06737	PYGL	0	0	0	0	1.25252	0	0	0	0	0	0	0	0	0	0	0	0.872796	0.96926	3.4821	0	3.32803	1.42085	0	0	0	3.33043	1.44488	1.37833	3.189	0	0	0	0	0	-3,95432032901603	0.027793	0.130233		PYGL
D6W5Y5	CIRBP	Cold-inducible RNA-binding protein OS=Homo sapiens OX=9606 GN=CIRBP PE=1 SV=1	D6W5Y5	CIRBP	0	0	1.54192	0	0.626258	0	0	0	0	0	0	0	0	0	0	0	0.872796	3.87704	2.61157	1.68166	3.32803	5.68341	0	4.67827	4.62135	3.33043	1.44488	1.37833	0	0	0	0	0	0	-3,94994285152285	0.0187494	0.109476		CIRBP
Q9NVD7	PARVA	Alpha-parvin OS=Homo sapiens OX=9606 GN=PARVA PE=1 SV=1	Q9NVD7	PARVA	0	0	0	0	0.626258	0	0	0	0	0	0.509647	0	0	0	0	0	0.872796	1.93852	2.61157	2.52249	2.21869	1.42085	0	0	1.15534	2.22029	0	0	1.5945	0.70059	0	0	0	0	-3,92515361061802	0.0264223	0.125614		PARVA
A8K4A5		cDNA FLJ77482, highly similar to Human atrial natriuretic peptide clearance receptor (ANP C-receptor) mRNA OS=Homo sapiens OX=9606 PE=2 SV=1	A8K4A5		0	0	0	0	0.626258	0	0	0	0	0	0	0	0	0	0	0	2.61839	0	0.870524	1.68166	0	0	0	0	0	0	0	0	0	1.40118	2.17775	0.732623	0	0	-3,92038053762377	0.120071	0.305145
O00231,O00231-2	PSMD11	26S proteasome non-ATPase regulatory subunit 11 OS=Homo sapiens OX=9606 GN=PSMD11 PE=1 SV=3	O00231	PSMD11	0	0	0	0	0.626258	0	0.719128	0	0	0	0	0	0	0	0	0	0	2.90778	3.4821	0	1.10934	0	1.10456	2.33914	0	4.44058	1.44488	1.37833	1.5945	0	0	0	0	0	-3,87949523226628	0.04983	0.190419		PSMD11
Q6LES2,V9HW59		Annexin (Fragment) OS=Homo sapiens OX=9606 GN=ANXA4 PE=1 SV=1	Q6LES2		0	0	0	0	0.626258	0	0	0	0	0	0	0	0	0	0	0	0.872796	0	2.61157	0.840831	1.10934	0	0	0	0	2.22029	0	1.37833	0	0	0	0	0	0	-3,85040091622876	0.120071	0.305145
Q01844-3,Q01844-5	EWSR1	Isoform 3 of RNA-binding protein EWS OS=Homo sapiens OX=9606 GN=EWSR1	Q01844	EWSR1	0	0	0	0	0.626258	0	0	0	0	0	0	0	0	0	0	0	3.49118	0.96926	2.61157	0.840831	1.10934	0	0	0	0	0	0	0	0	0	0	0	0	0	-3,84864788089974	0.200641	0.404439		EWSR1
A0A1W2PQS6	RPS10-NUDT3	RPS10-NUDT3 readthrough OS=Homo sapiens OX=9606 GN=RPS10-NUDT3 PE=3 SV=1	A0A1W2PQS6	RPS10-NUDT3	0	0	0	0	0	0	0.719128	0	0	0	0	0	0	0	0	0	0.872796	0.96926	1.74105	0.840831	0	1.42085	0	1.16957	0	0	0	0	1.5945	0	0.725916	0.732623	0	0	-3,80729737211034	0.0221257	0.123136		RPS10-NUDT3
H0YDT6,O00303	EIF3F	Eukaryotic translation initiation factor 3 subunit F OS=Homo sapiens OX=9606 GN=EIF3F PE=1 SV=2	H0YDT6	EIF3F	0	0	0	0	0	0	0	0	0	0	0.509647	0	0	0	0	0	1.74559	0	0	1.68166	1.10934	1.42085	0	1.16957	0	0	0	0	0	0	0	0	0	0	-3,80572916946144	0.200641	0.404439		EIF3F
A0A384MDW7,P30084	ECHS1	Enoyl-CoA hydratase, mitochondrial OS=Homo sapiens OX=9606 GN=ECHS1 PE=1 SV=4	A0A384MDW7	ECHS1	0	0	0	0	0	0	0	0	0	0	0.509647	0	0	0	0	0	0	0	0	0.840831	2.21869	0	0	0	1.15534	0	1.44488	0	0	0	0	1.46525	0	0	-3,80531610945056	0.200641	0.404439		ECHS1
Q9Y2D5-6	AKAP2	Isoform 4 of A-kinase anchor protein 2 OS=Homo sapiens OX=9606 GN=AKAP2	Q9Y2D5	AKAP2	0	0	0	0	0	0	0	0	0	0	0.509647	1.11984	0	0	0	0	0.872796	4.8463	1.74105	1.68166	2.21869	0	0	7.01741	0	3.33043	0	0	0.797251	0	0	0	0	0	-3,78779120830396	0.108243	0.284218		AKAP2
Q6NZI2	CAVIN1	Caveolae-associated protein 1 OS=Homo sapiens OX=9606 GN=CAVIN1 PE=1 SV=1	Q6NZI2	CAVIN1	0	0	0	2.12109	0.626258	2.96152	0.719128	0	0	0	2.03859	0	0	0	0	0	2.61839	6.78482	10.4463	8.40831	5.54672	8.52512	4.41826	14.0348	8.08736	16.6522	5.77951	12.405	3.189	2.10177	1.45183	5.12836	0	0	-3,7709379325539	0.00193717	0.0273298		CAVIN1
Q14766-3	LTBP1	Isoform 3 of Latent-transforming growth factor beta-binding protein 1 OS=Homo sapiens OX=9606 GN=LTBP1	Q14766	LTBP1	0	0	0	0	0.626258	0	0	0	0	0	0	0	0	0	0	0	0	0.96926	0.870524	0	0	0	0	1.16957	1.15534	0	0	1.37833	0.797251	1.40118	0.725916	0	0	0	-3,75708333994006	0.0399671	0.162195		LTBP1
A0A0F7NGI8,Q32MZ4-3	LRRFIP1	Leucine rich repeat (In FLII) interacting protein 1, isoform CRA_c OS=Homo sapiens OX=9606 GN=LRRFIP1 PE=2 SV=1	A0A0F7NGI8	LRRFIP1	0	0	0	0	0	0	0	0	0	0	1.52894	0	0	0	0	0	2.61839	0.96926	2.61157	1.68166	1.10934	1.42085	0	2.33914	1.15534	2.22029	1.44488	1.37833	1.5945	0	0	0	0	0	-3,74808145497099	0.00662345	0.0570534		LRRFIP1
A0A024R542,Q9C0C2	TNKS1BP1	Tankyrase 1 binding protein 1, 182kDa, isoform CRA_a OS=Homo sapiens OX=9606 GN=TNKS1BP1 PE=2 SV=1	A0A024R542	TNKS1BP1	0	0	0	0	0	0	0	0	0	0	1.01929	0	0	0	0	0	0	0.96926	1.74105	3.36332	3.32803	0	0	1.16957	1.15534	1.11014	0	0	0.797251	0	0	0	0	0	-3,74156344208175	0.0496699	0.190419		TNKS1BP1
Q9NZZ3	CHMP5	Charged multivesicular body protein 5 OS=Homo sapiens OX=9606 GN=CHMP5 PE=1 SV=1	Q9NZZ3	CHMP5	0	0	0	0	0	0	0.719128	0	0	0	0	0	0	0	0	0	0	0.96926	1.74105	0.840831	0	0	0	2.33914	1.15534	1.11014	0	1.37833	0	0	0	0	0	0	-3,72877313828236	0.070179	0.229473		CHMP5
H0Y8C6	IPO5	Importin-5 (Fragment) OS=Homo sapiens OX=9606 GN=IPO5 PE=1 SV=1	H0Y8C6	IPO5	0.552361	0	0	0	2.50503	0	1.43826	0	0	0	2.54823	0	0	0	0	0	5.23678	1.93852	5.22314	8.40831	8.87475	9.94597	1.10456	10.5261	8.08736	6.66086	11.559	8.26998	3.98625	0	0.725916	1.46525	0.965125	0	-3,72244454053097	0.00310196	0.0347472		IPO5
A8K6G4		cDNA FLJ77564 OS=Homo sapiens OX=9606 PE=2 SV=1	A8K6G4		0	0	0	0	0	0	1.43826	0	0	0	0	0	0	0	0	0	0	0.96926	0.870524	0.840831	1.10934	1.42085	0	1.16957	2.31067	1.11014	1.44488	1.37833	0	1.40118	2.17775	0	0	2.51507	-3,70206384512587	0.00482064	0.0452533
Q14112-2	NID2	Isoform 2 of Nidogen-2 OS=Homo sapiens OX=9606 GN=NID2	Q14112	NID2	1.10472	0	3.08383	0	5.63632	0	6.47216	0	1.27357	1.93389	1.01929	1.11984	0	2.23643	0	0	15.7103	11.6311	6.09367	16.8166	7.7654	22.7337	22.0913	14.0348	13.864	6.66086	14.4488	5.51332	11.9588	29.4248	20.3256	19.0482	18.3374	22.6356	-3,70025252702069	0.000104702	0.007007		NID2
B2R7F8,P00747	PLG	Plasminogen OS=Homo sapiens OX=9606 PE=2 SV=1	B2R7F8	PLG	1.10472	0	0	0	0.626258	0	0	0	0	0	0.509647	0	0	2.23643	0	1.09217	0.872796	0	2.61157	0	0	0	3.31369	0	0	1.11014	0	0	0	2.80236	2.90366	6.59361	4.82562	0	-3,66198757883959	0.0622976	0.226545		PLG
H0Y938,H0YAC7,P35606	COPB2	Coatomer subunit beta' OS=Homo sapiens OX=9606 GN=COPB2 PE=1 SV=2	H0Y938	COPB2	0	0	0	0	1.25252	0	0.719128	0	0	0	1.01929	0	0	0	0	0	3.49118	2.90778	6.09367	4.20415	2.21869	2.84171	1.10456	2.33914	1.15534	4.44058	1.44488	1.37833	3.189	0	0	0	0.965125	0	-3,65872821269208	0.00399252	0.0416849		COPB2
Q15717	ELAVL1	ELAV-like protein 1 OS=Homo sapiens OX=9606 GN=ELAVL1 PE=1 SV=2	Q15717	ELAVL1	0	0	0	0	0	0	0	0	0	0	0.509647	0	0	0	0	0	0	0	0	1.68166	1.10934	0	0	1.16957	0	0	0	0	0	0.70059	0	0.732623	0.965125	0	-3,64121026617059	0.120071	0.305145		ELAVL1
A0A024QZK8,P31942,P31942-2	HNRNPH3,HNRPH3	Isoform 2 of Heterogeneous nuclear ribonucleoprotein H3 OS=Homo sapiens OX=9606 GN=HNRNPH3	A0A024QZK8	HNRNPH3	0	0	0	0	1.25252	0	0	0	0	0	0	0	0	0	0	0	0.872796	0.96926	0.870524	0.840831	2.21869	1.42085	0	1.16957	1.15534	1.11014	1.44488	2.75666	0.797251	0	0	0	0	0	-3,64111943023756	0.00843468	0.0649153		HNRNPH3,HNRPH3
O14974-3	PPP1R12A	Isoform 3 of Protein phosphatase 1 regulatory subunit 12A OS=Homo sapiens OX=9606 GN=PPP1R12A	O14974	PPP1R12A	0	0	0	0	0	0	0	0	0	0	1.01929	0	0	0	0	0	0	0	1.74105	1.68166	1.10934	1.42085	0	0	1.15534	1.11014	1.44488	1.37833	0.797251	0.70059	0	0	0	0	-3,62083092599253	0.0150799	0.0934879		PPP1R12A
O60763,O60763-2	USO1	General vesicular transport factor p115 OS=Homo sapiens OX=9606 GN=USO1 PE=1 SV=2	O60763	USO1	0.552361	0	0	0	0.626258	0	0	0	0	0	0.509647	0	0	0	0	0	0	0.96926	0.870524	0	2.21869	2.84171	0	3.5087	2.31067	2.22029	2.88975	1.37833	0.797251	0	0.725916	0	0	0	-3,61818176206541	0.026198	0.125614		USO1
H7BYW6	PDGFA	Platelet-derived growth factor subunit A (Fragment) OS=Homo sapiens OX=9606 GN=PDGFA PE=1 SV=2	H7BYW6	PDGFA	0	0	0	0	0	0	0	0	0	0	1.01929	0	0	0	0	0	0	0.96926	0	0.840831	1.10934	1.42085	0	2.33914	1.15534	1.11014	1.44488	1.37833	0	0.70059	0	0	0	0	-3,61266981827543	0.0169488	0.101693		PDGFA
A0A0A7E7X3,Q9NZ08	ERAP1	Aminopeptidase (Fragment) OS=Homo sapiens OX=9606 GN=ERAP1 PE=2 SV=1	A0A0A7E7X3	ERAP1	0	0	0	0	0.626258	0	0	0	0	0	0.509647	0	0	0	0	0	0	0.96926	0.870524	0.840831	1.10934	0	0	4.67827	1.15534	0	2.88975	1.37833	0	0	0	0	0	0	-3,61230379008076	0.0902367	0.26733		ERAP1
H0YD65	CTSF	Cathepsin F OS=Homo sapiens OX=9606 GN=CTSF PE=1 SV=9	H0YD65	CTSF	0	0	0	0	0.626258	0	0	0	0	0	0	0	0	0	0	0	0	0	0	0	0	0	0	1.16957	0	0	1.44488	0	0	1.40118	2.17775	1.46525	0	0	-3,61225445411734	0.200641	0.404439		CTSF
Q9Y625	GPC6	Glypican-6 OS=Homo sapiens OX=9606 GN=GPC6 PE=1 SV=1	Q9Y625	GPC6	0	0	0	0	0.626258	0	0	0	0	0	0	0	0	0	0	0	0	0	0	0	1.10934	1.42085	0	1.16957	0	1.11014	1.44488	1.37833	0	0	0	0	0	0	-3,60744212395463	0.120071	0.305145		GPC6
A0A494BZV2	MPRIP	Myosin phosphatase Rho-interacting protein OS=Homo sapiens OX=9606 GN=MPRIP PE=1 SV=1	A0A494BZV2	MPRIP	0	0	0	0	0	0	0	0	0	0	0.509647	0	0	0	0	0	1.74559	0	0.870524	0.840831	0	0	0	0	0	1.11014	0	0	1.5945	0	0	0	0	0	-3,5957338246459	0.200641	0.404439		MPRIP
A0A024R821,P55884,P55884-2	EIF3B,EIF3S9	Eukaryotic translation initiation factor 3 subunit B OS=Homo sapiens OX=9606 GN=EIF3S9 PE=3 SV=1	A0A024R821	EIF3B	0	0	0	0	0.626258	0	0	0	0	0	0.509647	0	0	0	0	0	2.61839	1.93852	0	5.04498	1.10934	0	1.10456	0	0	0	0	0	0.797251	0	0	0	0.965125	0	-3,57937548318267	0.157057	0.366922		EIF3B,EIF3S9
Q93063-2	EXT2	Isoform 2 of Exostosin-2 OS=Homo sapiens OX=9606 GN=EXT2	Q93063	EXT2	0.552361	0	1.54192	2.12109	0	0	2.87651	0	0	0	1.01929	0	0	0	1.03948	0	7.85516	6.78482	4.35262	8.40831	7.7654	5.68341	3.31369	5.84784	9.2427	5.55072	10.1141	8.26998	2.39175	2.10177	5.08141	0	2.89537	0	-3,57551152704928	0.000658071	0.0148608		EXT2
A1L4H1	SSC5D	Soluble scavenger receptor cysteine-rich domain-containing protein SSC5D OS=Homo sapiens OX=9606 GN=SSC5D PE=1 SV=3	A1L4H1	SSC5D	6.62834	0	0	0	3.75755	0	0.719128	0	0	1.93389	0	0	0	0	0	0	3.49118	5.81556	4.35262	10.09	6.65606	2.84171	0	9.35654	10.398	6.66086	15.8936	6.89165	5.58076	11.2094	16.6961	6.59361	6.75587	25.1507	-3,56609838418267	0.000608262	0.0148608		SSC5D
A0A024RDR0,P09429	HMGB1	High mobility group protein 1 OS=Homo sapiens OX=9606 GN=HMGB1 PE=3 SV=1	A0A024RDR0	HMGB1	0.552361	0	0	0	1.25252	0	0.719128	0	0	0	0	0	0	0	0	0	2.61839	0	0.870524	0.840831	1.10934	0	1.10456	0	0	0	0	0	1.5945	4.20354	2.90366	8.79148	5.79075	0	-3,56285960242318	0.0745667	0.229473		HMGB1
B1N8M7	KIR2DS1	KIR2DS1 OS=Homo sapiens OX=9606 GN=KIR2DS1 PE=4 SV=1	B1N8M7	KIR2DS1	0.552361	0	0	0	0	0	0	0	0	0	0	0	0	2.23643	3.11843	1.09217	0	0	0	0	0	0	0	0	0	0	0	0	0	0	0	0	0	0	-3,5449500179583	0.526591	0.622747		KIR2DS1
Q00888,Q6P520	PSG4	Pregnancy-specific beta-1-glycoprotein 4 OS=Homo sapiens OX=9606 GN=PSG4 PE=2 SV=3	Q00888	PSG4	0	0	0	0	0	0	0	0	0	0	0.509647	0	0	0	0	0	0	0.96926	0	0	0	0	1.10456	0	0	0	0	0	0.797251	2.10177	0	0	0.965125	0	-3,54240035102407	0.200641	0.404439		PSG4
A0A024R904,Q9HB71	CACYBP	Calcyclin-binding protein OS=Homo sapiens OX=9606 GN=CACYBP PE=4 SV=1	A0A024R904	CACYBP	0	0	0	0	0	0	0	0	0	0	0.509647	0	0	0	0	0	0.872796	0	1.74105	1.68166	0	0	0	0	0	0	0	0	1.5945	0	0	0	0	0	-3,53069988725032	0.328211	0.496598		CACYBP
P35443	THBS4	Thrombospondin-4 OS=Homo sapiens OX=9606 GN=THBS4 PE=1 SV=2	P35443	THBS4	0	0	1.54192	0	0	0	0	0	0	0	0	0	0	0	0	1.09217	0	0	0	0.840831	0	0	2.20913	0	0	0	0	0	0.797251	2.10177	2.17775	2.19787	3.8605	2.51507	-3,52845960278663	0.0310687	0.143775		THBS4
Q59GA0		Thy-1 antigen (Fragment) OS=Homo sapiens OX=9606 PE=2 SV=1	Q59GA0		0	0	0	0	0.626258	0	0	0	0	0	0	0	0	0	0	0	0.872796	0.96926	2.61157	0.840831	0	0	1.10456	0	0	0	0	0	0.797251	0	0	0	0	0	-3,52242016180944	0.120071	0.305145
A0A024R6P0,B3KS79,P01011	SERPINA3	Serpin peptidase inhibitor, clade A (Alpha-1 antiproteinase, antitrypsin), member 3, isoform CRA_c OS=Homo sapiens OX=9606 GN=SERPINA3 PE=3 SV=1	A0A024R6P0	SERPINA3	0	0	0	0	0.626258	0	0	0	0	0	0	0	0	0	0	0	0.872796	0	1.74105	1.68166	0	0	0	0	0	0	0	0	0.797251	2.10177	0	0	0	0	-3,52206993863045	0.200641	0.404439		SERPINA3
Q14764,X5D2M8	MVP	Major vault protein (Fragment) OS=Homo sapiens OX=9606 GN=MVP PE=2 SV=1	Q14764	MVP	0	0	3.08383	1.06055	1.25252	0	0.719128	0	1.27357	0	3.56753	0	0	0	0	0	8.72796	8.72334	8.70524	12.6125	5.54672	11.3668	5.52282	11.6957	6.93202	9.9913	4.33463	11.0266	14.3505	2.10177	0	3.66312	0	0	-3,51545786755507	0.00498559	0.0461432		MVP
A0A384NKM6,D9IWP9,P02749	APOH	Apolipoprotein H OS=Homo sapiens OX=9606 GN=APOH PE=2 SV=1	A0A384NKM6	APOH	1.10472	0	0	0	0.626258	0	0	0	0	0	0	0	2.38114	0	0	2.18434	5.23678	0	2.61157	0	1.10934	1.42085	2.20913	0	0	1.11014	1.44488	1.37833	2.39175	4.90413	4.3555	5.86099	7.721	2.51507	-3,49784234901796	0.00242648	0.0306562		APOH
A0A384MEE7,Q9BS26	ERP44	Epididymis secretory sperm binding protein OS=Homo sapiens OX=9606 PE=2 SV=1	A0A384MEE7	ERP44	0.552361	0	0	0	0.626258	0	0	0	0	0	0	0	0	0	0	0	0	0	0.870524	1.68166	1.10934	0	2.20913	2.33914	2.31067	1.11014	0	0	0.797251	0.70059	0	0	0	0	-3,47752668297572	0.04983	0.190419		ERP44
A0A140VJS3,P62195	PSMC5	Testicular tissue protein Li 149 OS=Homo sapiens OX=9606 PE=2 SV=1	A0A140VJS3	PSMC5	0	0	0	0	0	0	0.719128	0	0	0	0	0	0	0	0	0	0.872796	0	2.61157	0.840831	0	1.42085	0	0	0	0	1.44488	0	0.797251	0	0	0	0	0	-3,47354533304587	0.120071	0.305145		PSMC5
B4DUV1		Fibulin-1 OS=Homo sapiens OX=9606 PE=2 SV=1	B4DUV1		0	0	0	0	1.25252	0	0	0	0	3.86778	0	0	0	0	0	0	6.10957	0.96926	0	1.68166	5.54672	1.42085	1.10456	4.67827	8.08736	2.22029	2.88975	4.13499	0.797251	2.80236	7.25916	3.66312	0.965125	2.51507	-3,4727437766247	0.000745154	0.0153366
Q9UHB6-4	LIMA1	Isoform 4 of LIM domain and actin-binding protein 1 OS=Homo sapiens OX=9606 GN=LIMA1	Q9UHB6	LIMA1	0	0	0	1.06055	0	0	2.15739	0	1.27357	0	1.01929	0	0	0	0	1.09217	1.74559	1.93852	7.83471	2.52249	3.32803	2.84171	5.52282	5.84784	3.46601	5.55072	5.77951	6.89165	3.189	0.70059	0.725916	0.732623	0.965125	0	-3,46077114770371	0.0010394	0.018839		LIMA1
B2RAH7,Q9UM02		Prolyl endopeptidase OS=Homo sapiens OX=9606 PE=2 SV=1	B2RAH7		0	0	0	0	0.626258	0	0.719128	0	0	0	0	0	0	0	0	0	0.872796	0.96926	3.4821	1.68166	1.10934	0	0	0	1.15534	1.11014	1.44488	1.37833	1.5945	0	0	0	0	0	-3,45934301795851	0.0264223	0.125614
Q8NI22	MCFD2	Multiple coagulation factor deficiency protein 2 OS=Homo sapiens OX=9606 GN=MCFD2 PE=1 SV=1	Q8NI22	MCFD2	0	0	0	0	0	0	0	0	0	1.93389	0.509647	0	0	0	2.07895	0	0.872796	0.96926	1.74105	0	0	1.42085	0	2.33914	5.77669	4.44058	4.33463	2.75666	0	0	0	0	0	0	-3,45144952476767	0.0399786	0.162195		MCFD2
A0A384NPU2,P49773	HINT1	Epididymis secretory sperm binding protein OS=Homo sapiens OX=9606 GN=HINT1 PE=2 SV=1	A0A384NPU2	HINT1	0	0	0	0	1.25252	0	0.719128	0	0	0	0.509647	2.23969	0	0	0	0	6.98237	5.81556	1.74105	2.52249	5.54672	1.42085	3.31369	2.33914	3.46601	2.22029	1.44488	1.37833	3.98625	2.80236	1.45183	2.93049	1.93025	0	-3,44159227879095	0.000531474	0.0147141		HINT1
Q5HYL6		Uncharacterized protein DKFZp686E1899 OS=Homo sapiens OX=9606 GN=DKFZp686E1899 PE=2 SV=1	Q5HYL6		0	0	0	0	0.626258	0	0	0	0	0	0.509647	0	0	0	0	0	0.872796	1.93852	3.4821	1.68166	0	0	0	1.16957	0	0	0	0	1.5945	0	0.725916	0.732623	0	0	-3,42469283477206	0.0902367	0.26733
Q9NZM1-3	MYOF	Isoform 3 of Myoferlin OS=Homo sapiens OX=9606 GN=MYOF	Q9NZM1	MYOF	0	0	0	0	0.626258	0	0	0	0	0	0.509647	0	0	0	0	0	0.872796	0.96926	0	0	2.21869	0	1.10456	0	2.31067	0	0	0	3.98625	0	0	0.732623	0	0	-3,42435885486322	0.157057	0.366922		MYOF
P17987	TCP1	T-complex protein 1 subunit alpha OS=Homo sapiens OX=9606 GN=TCP1 PE=1 SV=1	P17987	TCP1	0.552361	0	0	0	1.25252	0	0.719128	0	0	0	0.509647	0	0	0	0	0	0.872796	2.90778	1.74105	4.20415	3.32803	0	0	2.33914	0	2.22029	1.44488	5.51332	4.7835	0.70059	0.725916	0.732623	0.965125	0	-3,42038743327373	0.00830827	0.0645375		TCP1
Q07092	COL16A1	Collagen alpha-1(XVI) chain OS=Homo sapiens OX=9606 GN=COL16A1 PE=1 SV=2	Q07092	COL16A1	0	0	0	0	0.626258	1.48076	0.719128	0	0	0	0	0	0	0	0	0	0	0.96926	0	5.04498	1.10934	0	0	2.33914	0	0	0	1.37833	3.189	3.50295	2.17775	6.59361	3.8605	0	-3,41595961645747	0.0682056	0.229473		COL16A1
Q9NRX4,V9HWC4	PHPT1,HEL-S-132P	14 kDa phosphohistidine phosphatase OS=Homo sapiens OX=9606 GN=PHPT1 PE=1 SV=1	Q9NRX4	PHPT1	1.10472	0	0	0	0	0	0	0	0	0	1.01929	0	0	0	0	0	2.61839	3.87704	2.61157	1.68166	0	1.42085	0	0	1.15534	3.33043	0	0	2.39175	2.10177	1.45183	0	0	0	-3,41404811331242	0.0264223	0.125614		PHPT1,HEL-S-132P
B4DPD5		Ubiquitin thioesterase OS=Homo sapiens OX=9606 PE=2 SV=1	B4DPD5		1.10472	0	0	0	0	0	0	0	0	0	0.509647	0	0	0	0	0	2.61839	0.96926	0.870524	0.840831	1.10934	1.42085	0	1.16957	1.15534	1.11014	1.44488	1.37833	1.5945	0.70059	0.725916	0	0	0	-3,40566756108711	0.00257857	0.0317455
B2RBH2,P21589,Q53Z63,Q6NZX3	NT5E	Ecto-5'-nucleotidase OS=Homo sapiens OX=9606 PE=2 SV=1	B2RBH2	NT5E	0	0	0	0	0.626258	0	0.719128	0	0	0	1.01929	0	0	0	0	0	2.61839	0	1.74105	0.840831	0	0	1.10456	1.16957	2.31067	4.44058	1.44488	1.37833	6.37801	0	0.725916	0.732623	0	0	-3,39558263266415	0.017368	0.103494		NT5E
A0A0C4DGQ5,P04632	CAPNS1	Calcium-activated neutral proteinase small subunit OS=Homo sapiens OX=9606 GN=CAPNS1 PE=1 SV=1	A0A0C4DGQ5	CAPNS1	0.552361	0	0	0	0.626258	0	0	0	0	0	0	0	0	0	0	0	0	0.96926	0.870524	0	1.10934	0	2.20913	0	0	0	0	0	2.39175	0.70059	0.725916	0.732623	0	2.51507	-3,3745705700975	0.04983	0.190419		CAPNS1
P14854	COX6B1	Cytochrome c oxidase subunit 6B1 OS=Homo sapiens OX=9606 GN=COX6B1 PE=1 SV=2	P14854	COX6B1	0	0	0	0	0.626258	0	0	0	0	0	0	0	0	0	0	0	0.872796	0	1.74105	0.840831	1.10934	0	0	0	0	1.11014	0	0	0.797251	0	0	0	0	0	-3,36925095060344	0.120071	0.305145		COX6B1
A4D2P0,A4D2P1,P63000,P63000-2	RAC1	Ras-related C3 botulinum toxin substrate 1 (Rho family, small GTP binding protein Rac1) OS=Homo sapiens OX=9606 GN=RAC1 PE=2 SV=1	A4D2P0	RAC1	0	0	0	0	0	0	0	0	0	0	0.509647	0	0	0	0	0	1.74559	0	0.870524	0.840831	0	0	1.10456	0	0	0	0	0	0	0.70059	0	0	0	0	-3,36806943488074	0.200641	0.404439		RAC1
E7ENY0,E7EV99,P35611,P35611-2,P35611-3,P35611-6	ADD1	Alpha-adducin OS=Homo sapiens OX=9606 GN=ADD1 PE=1 SV=1	E7ENY0	ADD1	0	0	0	0	0.626258	0	0	0	0	0	0	0	0	0	0	0	0	0	0.870524	0	1.10934	0	0	0	0	2.22029	1.44488	0	0.797251	0	0	0	0	0	-3,36274227759323	0.200641	0.404439		ADD1
B7Z8X5		cDNA FLJ61541, highly similar to Homo sapiens PDZ and LIM domain 5 (PDLIM5), transcript variant 2, mRNA OS=Homo sapiens OX=9606 PE=2 SV=1	B7Z8X5		0	0	0	0	0.626258	0	0	0	0	0	0	0	0	0	0	0	0.872796	0	0	1.68166	0	0	0	0	0	0	0	1.37833	0	0	0	1.46525	0.965125	0	-3,34491316446126	0.200641	0.404439
P33908	MAN1A1	Mannosyl-oligosaccharide 1,2-alpha-mannosidase IA OS=Homo sapiens OX=9606 GN=MAN1A1 PE=1 SV=3	P33908	MAN1A1	0	0	0	0	2.50503	0	0.719128	0	0	0	0.509647	0	0	0	0	1.09217	2.61839	1.93852	0	2.52249	3.32803	4.26256	0	2.33914	4.62135	0	4.33463	2.75666	3.189	0	1.45183	0.732623	0	2.51507	-3,33593892043584	0.00449901	0.043051		MAN1A1
Q9H488	POFUT1	GDP-fucose protein O-fucosyltransferase 1 OS=Homo sapiens OX=9606 GN=POFUT1 PE=1 SV=1	Q9H488	POFUT1	0	0	0	0	0.626258	0	0	0	0	0	0	0	0	0	0	0	0.872796	0.96926	1.74105	0	1.10934	0	0	0	0	0	0	0	1.5945	0	0	0	0	0	-3,32753026268911	0.200641	0.404439		POFUT1
P50479	PDLIM4	PDZ and LIM domain protein 4 OS=Homo sapiens OX=9606 GN=PDLIM4 PE=1 SV=2	P50479	PDLIM4	0	0	0	0	0	0	0	0	0	0	1.01929	0	0	0	0	0	0	0.96926	0.870524	1.68166	0	0	2.20913	0	0	0	0	0	1.5945	0.70059	0.725916	1.46525	0	0	-3,32530592212698	0.0612754	0.223677		PDLIM4
Q3KR19		ECM2 protein OS=Homo sapiens OX=9606 GN=ECM2 PE=2 SV=1	Q3KR19		0	0	0	0	1.25252	0	0	0	0	0	0	0	0	0	0	0	0.872796	0	0	0	1.10934	4.26256	0	0	0	0	0	0	1.5945	0	1.45183	0.732623	0	2.51507	-3,32348884051191	0.0953555	0.280159
Q15181,V9HWB5	PPA1,HEL-S-66p	Inorganic pyrophosphatase OS=Homo sapiens OX=9606 GN=PPA1 PE=1 SV=2	Q15181	PPA1	0.552361	0	0	0	0.626258	0	0.719128	0	0	0	1.01929	0	0	0	0	0	1.74559	0	3.4821	3.36332	2.21869	1.42085	1.10456	2.33914	3.46601	2.22029	0	0	4.7835	1.40118	0	1.46525	0	0	-3,31399643000844	0.0223439	0.123136		PPA1,HEL-S-66p
A0A024R1Y8,O95633,O95633-2	FSTL3	Follistatin-like 3 (Secreted glycoprotein), isoform CRA_a OS=Homo sapiens OX=9606 GN=FSTL3 PE=4 SV=1	A0A024R1Y8	FSTL3	0	0	0	0	1.25252	0	0	0	0	0	0.509647	1.11984	0	0	0	0	3.49118	0.96926	2.61157	0.840831	1.10934	0	3.31369	1.16957	1.15534	2.22029	0	2.75666	1.5945	0.70059	1.45183	0.732623	1.93025	2.51507	-3,308982020866	0.00185204	0.0262974		FSTL3
Q9UHI8	ADAMTS1	A disintegrin and metalloproteinase with thrombospondin motifs 1 OS=Homo sapiens OX=9606 GN=ADAMTS1 PE=1 SV=4	Q9UHI8	ADAMTS1	1.10472	0	1.54192	0	6.26258	0	0	1.88	2.54714	0	1.01929	0	0	2.23643	1.03948	1.09217	13.0919	3.87704	8.70524	9.24914	8.87475	7.10427	13.2548	8.18698	6.93202	7.77101	7.22438	9.64831	15.945	3.50295	3.62958	2.19787	0.965125	7.5452	-3,30694834041199	5.77569e-05	0.00502485		ADAMTS1
P22304	IDS	Iduronate 2-sulfatase OS=Homo sapiens OX=9606 GN=IDS PE=1 SV=1	P22304	IDS	0	0	0	0	0	0	0.719128	0	0	0	0	0	0	0	0	0	0.872796	0.96926	0	0.840831	0	0	0	0	1.15534	0	0	0	3.189	0	0	0	0	0	-3,28863416300536	0.200641	0.404439		IDS
Q96QK1	VPS35	Vacuolar protein sorting-associated protein 35 OS=Homo sapiens OX=9606 GN=VPS35 PE=1 SV=2	Q96QK1	VPS35	0	0	0	0	0.626258	1.48076	0	0	0	0	0.509647	0	0	0	0	0	3.49118	1.93852	2.61157	0.840831	1.10934	2.84171	1.10456	3.5087	0	2.22029	1.44488	2.75666	1.5945	0	0	0	0	0	-3,28258588202724	0.0192927	0.111157		VPS35
E5RJR5	SKP1	S-phase kinase-associated protein 1 OS=Homo sapiens OX=9606 GN=SKP1 PE=1 SV=1	E5RJR5	SKP1	0.552361	0	0	0	0.626258	0	0	0	0	0	0	0	0	0	0	0	0	0	0.870524	3.36332	0	0	1.10456	0	1.15534	3.33043	0	0	1.5945	0	0	0	0	0	-3,2762260115871	0.262795	0.437337		SKP1
Q00839	HNRNPU	Heterogeneous nuclear ribonucleoprotein U OS=Homo sapiens OX=9606 GN=HNRNPU PE=1 SV=6	Q00839	HNRNPU	0	0	0	0	0	0	0	0	1.27357	0	0	0	0	0	0	0	0	0	1.74105	3.36332	0	0	0	1.16957	0	0	0	0	0.797251	2.10177	0	2.19787	0.965125	0	-3,2759211432588	0.0953555	0.280159		HNRNPU
Q6UVK1	CSPG4	Chondroitin sulfate proteoglycan 4 OS=Homo sapiens OX=9606 GN=CSPG4 PE=1 SV=2	Q6UVK1	CSPG4	3.31417	0	0	0	3.75755	2.96152	8.62954	1.88	2.54714	3.86778	4.58682	0	0	0	0	0	27.0567	9.6926	0	12.6125	11.0934	4.26256	25.405	14.0348	12.7087	3.33043	23.118	11.0266	31.89	10.5089	42.829	16.8503	24.1281	22.6356	-3,26472907130711	0.0016463	0.0248373		CSPG4
P48643,V9HW37	CCT5,HEL-S-69	T-complex protein 1 subunit epsilon OS=Homo sapiens OX=9606 GN=CCT5 PE=1 SV=1	P48643	CCT5	0	0	0	0	2.50503	0	1.43826	0	0	0	2.03859	0	0	0	0	0	0.872796	1.93852	6.09367	5.04498	4.43737	2.84171	1.10456	5.84784	4.62135	5.55072	2.88975	6.89165	3.189	1.40118	0.725916	1.46525	0	2.51507	-3,26316794293851	0.00122503	0.021035		CCT5,HEL-S-69
E9KL35,P63244	RACK1	Epididymis tissue sperm binding protein Li 3a OS=Homo sapiens OX=9606 PE=1 SV=1	E9KL35	RACK1	0.552361	0	0	0	0	0	2.15739	0	0	0	0.509647	0	0	0	0	0	4.36398	1.93852	3.4821	2.52249	3.32803	1.42085	0	2.33914	1.15534	2.22029	1.44488	1.37833	2.39175	0.70059	0	2.19787	0	0	-3,26200594467932	0.00506304	0.0463954		RACK1
A8K3W7,Q9Y2G5	POFUT2	Peptide-O-fucosyltransferase OS=Homo sapiens OX=9606 PE=2 SV=1	A8K3W7	POFUT2	0	0	0	0	0	0	0	0	0	0	1.52894	0	0	0	0	0	0	0.96926	1.74105	0.840831	1.10934	1.42085	0	1.16957	1.15534	1.11014	1.44488	1.37833	1.5945	0	0	0.732623	0	0	-3,26194198255731	0.0106767	0.0756075		POFUT2
A0A494C0G1,O95394	PGM3	Phosphoacetylglucosamine mutase OS=Homo sapiens OX=9606 GN=PGM3 PE=1 SV=1	A0A494C0G1	PGM3	0	0	0	0	0	0	0.719128	0	0	0	0.509647	0	0	0	0	0	0	0.96926	2.61157	1.68166	3.32803	0	0	1.16957	1.15534	0	0	0	0.797251	0	0	0	0	0	-3,25277830565306	0.157057	0.366922		PGM3
Q5TG12	PTPRK	Protein-tyrosine-phosphatase OS=Homo sapiens OX=9606 GN=PTPRK PE=1 SV=1	Q5TG12	PTPRK	0	0	0	0	1.87877	0	2.15739	0	0	0	1.01929	0	0	0	0	0	4.36398	4.8463	2.61157	3.36332	0	1.42085	3.31369	4.67827	0	0	0	0	4.7835	8.40708	4.3555	2.93049	2.89537	0	-3,24621816038719	0.0156138	0.0963405		PTPRK
O43294	TGFB1I1	Transforming growth factor beta-1-induced transcript 1 protein OS=Homo sapiens OX=9606 GN=TGFB1I1 PE=1 SV=2	O43294	TGFB1I1	0	0	0	0	0	0	0	0	0	0	0.509647	0	0	0	0	0	0.872796	1.93852	0	0.840831	0	0	0	1.16957	0	0	0	0	0	0	0	0	0	0	-3,24197688296255	0.328211	0.496598		TGFB1I1
B2R7N9,Q99983	OMD	cDNA, FLJ93532, highly similar to Homo sapiens osteomodulin (OMD), mRNA OS=Homo sapiens OX=9606 PE=2 SV=1	B2R7N9	OMD	0	0	0	0	0.626258	0	0	0	0	0	0	0	0	0	0	0	0	0	0	0	0	0	1.10456	0	0	0	0	0	0	0.70059	1.45183	0.732623	1.93025	0	-3,2407328627176	0.200641	0.404439		OMD
P41208	CETN2	Centrin-2 OS=Homo sapiens OX=9606 GN=CETN2 PE=1 SV=1	P41208	CETN2	0	0	0	0	0	0	0	0	0	0	0.509647	0	0	0	0	0	0	0	0	0	0	0	0	1.16957	1.15534	1.11014	0	1.37833	0	0	0	0	0	0	-3,23948046523579	0.328211	0.496598		CETN2
A0A140VJJ2,P10768,X6RA14	ESD	S-formylglutathione hydrolase OS=Homo sapiens OX=9606 GN=ESD PE=2 SV=1	A0A140VJJ2	ESD	0	0	0	0	0.626258	0	0	0	0	0	1.01929	0	0	0	0	0	1.74559	0.96926	1.74105	1.68166	1.10934	1.42085	0	0	0	3.33043	0	0	0	0	0	0.732623	0	2.51507	-3,2117762937992	0.0606359	0.222587		ESD
A0A140VKF2,O00487	PSMD14	26S proteasome regulatory subunit RPN11 OS=Homo sapiens OX=9606 PE=2 SV=1	A0A140VKF2	PSMD14	0	0	0	0	0	0	0.719128	0	0	0	0	0	0	0	0	0	0	0.96926	0.870524	0.840831	0	0	0	1.16957	0	1.11014	0	0	0	0	0	0.732623	0.965125	0	-3,21078368405879	0.070179	0.229473		PSMD14
A0A024R451,P07093	SERPINE2	Serpin peptidase inhibitor, clade E (Nexin, plasminogen activator inhibitor type 1), member 2, isoform CRA_a OS=Homo sapiens OX=9606 GN=SERPINE2 PE=3 SV=1	A0A024R451	SERPINE2	0	0	0	0	0	0	0	0	0	1.93389	0	0	0	0	0	0	2.61839	0	1.74105	0	1.10934	0	2.20913	0	1.15534	1.11014	0	0	1.5945	1.40118	1.45183	1.46525	1.93025	0	-3,20119708330655	0.0180214	0.106416		SERPINE2
A0A024R203,P61289-3	PSME3	Proteasome (Prosome, macropain) activator subunit 3 (PA28 gamma Ki), isoform CRA_a OS=Homo sapiens OX=9606 GN=PSME3 PE=3 SV=1	A0A024R203	PSME3	0	0	0	0	0.626258	0	0	0	0	0	0	0	0	0	0	0	0	0	0.870524	0	0	0	0	1.16957	1.15534	1.11014	1.44488	0	0	0	0	0	0	0	-3,19884497094487	0.200641	0.404439		PSME3
A0A140VJP8,P02795,P13640,P13640-2,P80297,Q8WVB5	MT2A,MT1G,MT1X	Metallothionein OS=Homo sapiens OX=9606 PE=2 SV=1	A0A140VJP8	MT2A	0	0	0	0	1.25252	0	0	0	0	0	0	0	0	0	0	0	0	0	0	0	0	0	0	0	0	0	0	0	0	0.70059	0	0.732623	0	10.0603	-3,19791475778178	0.612454	0.707303		MT2A,MT1G,MT1X
Q99471	PFDN5	Prefoldin subunit 5 OS=Homo sapiens OX=9606 GN=PFDN5 PE=1 SV=2	Q99471	PFDN5	0	0	0	0	0.626258	0	0.719128	0	0	0	0	0	0	0	0	0	0.872796	0.96926	0	0.840831	1.10934	0	0	2.33914	0	1.11014	2.88975	1.37833	0.797251	0	0	0	0	0	-3,19336795895866	0.04983	0.190419		PFDN5
Q5U0P9		Purine-rich element binding protein A OS=Homo sapiens OX=9606 PE=2 SV=1	Q5U0P9		0.552361	0	0	0	0	0	0	0	0	0	0	0	0	0	0	0	0	0.96926	0.870524	0.840831	0	0	0	2.33914	0	0	0	0	0	0	0	0	0	0	-3,18393153751366	0.328211	0.496598
B7Z5Q2		cDNA FLJ58075, highly similar to Ceruloplasmin OS=Homo sapiens OX=9606 PE=2 SV=1	B7Z5Q2		0	0	0	0	0	0	0	0	0	1.93389	0	0	0	0	0	0	1.74559	0	1.74105	0	0	0	1.10456	0	0	0	0	0	0	2.80236	0.725916	3.66312	5.79075	0	-3,18381150071694	0.1052	0.280159
A8K6Q8		Transferrin receptor protein 1 OS=Homo sapiens OX=9606 PE=2 SV=1	A8K6Q8		0	0	0	0	0.626258	0	0	0	0	0	0.509647	0	0	0	0	0	0.872796	0	0	0	2.21869	0	1.10456	1.16957	0	0	0	0	3.189	0	0	0.732623	0.965125	0	-3,17404274471185	0.157057	0.366922
Q9Y3E7,Q9Y3E7-3	CHMP3	Charged multivesicular body protein 3 OS=Homo sapiens OX=9606 GN=CHMP3 PE=1 SV=3	Q9Y3E7	CHMP3	0	0	0	0	0	0	0	0	0	0	0.509647	0	0	0	0	0	0	0.96926	0	0	0	1.42085	0	0	0	0	0	1.37833	0.797251	0	0	0	0	0	-3,16326461723202	0.328211	0.496598		CHMP3
A0A024R718,A0A7P0T9I9,P43490	NAMPT,PBEF1	Nicotinamide phosphoribosyltransferase OS=Homo sapiens OX=9606 GN=PBEF1 PE=3 SV=1	A0A024R718	NAMPT	0	0	0	0	1.87877	0	0	0	0	0	0	0	0	0	0	0	0.872796	0.96926	2.61157	1.68166	2.21869	1.42085	0	3.5087	1.15534	2.22029	0	0	0	0	0	0	0	0	-3,14845132302805	0.0386228	0.162195		NAMPT,PBEF1
P55268	LAMB2	Laminin subunit beta-2 OS=Homo sapiens OX=9606 GN=LAMB2 PE=1 SV=2	P55268	LAMB2	0	0	0	0	3.13129	0	0	0	6.36784	0	0	0	0	0	0	0	4.36398	3.87704	4.35262	8.40831	5.54672	8.52512	6.62738	8.18698	2.31067	3.33043	4.33463	2.75666	5.58076	0	1.45183	10.9893	2.89537	0	-3,1365622581822	0.00177229	0.0259785		LAMB2
P49746,Q2HIZ0	THBS3	Thrombospondin-3 OS=Homo sapiens OX=9606 GN=THBS3 PE=1 SV=1	P49746	THBS3	0	0	0	0	2.50503	0	0.719128	0	0	0	0	0	0	0	0	0	0.872796	0.96926	0	0.840831	1.10934	1.42085	2.20913	1.16957	2.31067	1.11014	2.88975	2.75666	1.5945	3.50295	2.90366	0.732623	1.93025	0	-3,13497796153868	0.0012026	0.0208965		THBS3
B2RAN2		cDNA, FLJ95014, highly similar to Homo sapiens vanin 1 (VNN1), mRNA OS=Homo sapiens OX=9606 PE=2 SV=1	B2RAN2		0	0	0	0	0.626258	0	0	0	0	0	0.509647	1.11984	0	0	0	1.09217	1.74559	0	0	0	0	0	2.20913	0	0	0	0	0	0	0.70059	2.90366	2.19787	3.8605	5.03014	-3,1294189168109	0.200831	0.404439
P48739-3	PITPNB	Isoform 3 of Phosphatidylinositol transfer protein beta isoform OS=Homo sapiens OX=9606 GN=PITPNB	P48739	PITPNB	0	0	0	0	0.626258	0	0	0	0	0	0	0	0	0	0	0	0	0	0.870524	0.840831	1.10934	0	0	0	1.15534	0	0	0	0.797251	0.70059	0	0	0	0	-3,12773298204611	0.120071	0.305145		PITPNB
A0A090N7T9,Q12765	SCRN1	Secernin 1 OS=Homo sapiens OX=9606 GN=SCRN1 PE=3 SV=1	A0A090N7T9	SCRN1	0	0	0	0	1.87877	0	0	0	0	0	0.509647	0	0	0	1.03948	0	0.872796	0	2.61157	0.840831	2.21869	0	3.31369	1.16957	2.31067	2.22029	0	2.75666	0.797251	0.70059	0	0	0	0	-3,126061999591	0.0130896	0.087483		SCRN1
Q14914-2	PTGR1	Isoform 2 of Prostaglandin reductase 1 OS=Homo sapiens OX=9606 GN=PTGR1	Q14914	PTGR1	0	0	0	0	0	0	0	1.88	0	0	0	0	0	0	0	0	0	0.96926	0.870524	0	0	2.84171	1.10456	2.33914	1.15534	3.33043	1.44488	1.37833	0.797251	0	0	0	0	0	-3,10998461581734	0.0266055	0.125798		PTGR1
A0A024R7A8,P15121	AKR1B1	Aldo-keto reductase family 1, member B1 (Aldose reductase), isoform CRA_a OS=Homo sapiens OX=9606 GN=AKR1B1 PE=3 SV=1	A0A024R7A8	AKR1B1	0	0	1.54192	0	0	1.48076	0	0	0	0	0.509647	0	0	0	0	1.09217	0.872796	0.96926	0.870524	3.36332	2.21869	0	0	2.33914	2.31067	5.55072	1.44488	1.37833	2.39175	0.70059	0.725916	2.19787	1.93025	0	-3,10333329391543	0.00302929	0.0347472		AKR1B1
A0A024RAZ7,A0A024RB53,P09651,P09651-2	HNRNPA1,HNRPA1	Helix-destabilizing protein OS=Homo sapiens OX=9606 GN=HNRPA1 PE=4 SV=1	A0A024RAZ7	HNRNPA1	0	0	1.54192	1.06055	1.87877	0	8.62954	0	2.54714	0	1.52894	0	0	0	0	0	10.4736	14.5389	6.96419	13.4533	12.2028	9.94597	3.31369	19.8827	12.7087	6.66086	2.88975	4.13499	4.7835	7.0059	2.90366	7.32623	0.965125	7.5452	-3,10328237438554	0.00102241	0.0187923		HNRNPA1,HNRPA1
B5BUB5,P05455	SSB	Autoantigen La (Fragment) OS=Homo sapiens OX=9606 GN=SSB PE=2 SV=1	B5BUB5	SSB	0	0	0	0	0.626258	0	1.43826	0	0	0	0	0	0	0	0	0	1.74559	1.93852	0	0.840831	1.10934	2.84171	0	1.16957	1.15534	1.11014	1.44488	1.37833	0.797251	0.70059	0	1.46525	0	0	-3,09965722475068	0.00800634	0.0635581		SSB
O95450	ADAMTS2	A disintegrin and metalloproteinase with thrombospondin motifs 2 OS=Homo sapiens OX=9606 GN=ADAMTS2 PE=2 SV=2	O95450	ADAMTS2	0.552361	0	0	0	0.626258	0	0	0	0	1.93389	1.01929	1.11984	0	0	0	0	1.74559	2.90778	3.4821	2.52249	0	1.42085	0	3.5087	2.31067	1.11014	4.33463	1.37833	0	7.0059	7.25916	0.732623	0	5.03014	-3,09101779982881	0.0160025	0.0975634		ADAMTS2
A0A024R1Q8,P62829	RPL23	60S ribosomal protein L23 OS=Homo sapiens OX=9606 GN=RPL23 PE=3 SV=1	A0A024R1Q8	RPL23	0.552361	0	0	0	0	0	0	0	0	0	0	0	0	0	0	0	0	0	0.870524	1.68166	0	0	0	1.16957	0	0	0	0	0	0	0	0	0.965125	0	-3,08494309817389	0.328211	0.496598		RPL23
O60506	SYNCRIP	Heterogeneous nuclear ribonucleoprotein Q OS=Homo sapiens OX=9606 GN=SYNCRIP PE=1 SV=2	O60506	SYNCRIP	0	0	3.08383	0	4.38381	0	0	0	0	0	0.509647	0	0	0	0	0	4.36398	4.8463	5.22314	6.72665	6.65606	5.68341	1.10456	5.84784	3.46601	3.33043	4.33463	4.13499	3.189	1.40118	0.725916	2.93049	0.965125	2.51507	-3,07973688239849	0.000608262	0.0148608		SYNCRIP
A0A2R8Y3M9,E7ETH0,G3XAM2,P05156	CFI	Uncharacterized protein OS=Homo sapiens OX=9606 PE=4 SV=1	A0A2R8Y3M9	CFI	0	0	0	0	1.25252	0	0	0	0	1.93389	0	0	0	0	0	0	0.872796	0.96926	0.870524	4.20415	1.10934	1.42085	1.10456	2.33914	0	0	0	0	0	2.80236	2.90366	2.93049	2.89537	2.51507	-3,07961865726643	0.0112508	0.0791498		CFI
A0A384MR03		Fibronectin OS=Homo sapiens OX=9606 PE=2 SV=1	A0A384MR03		0.552361	0	0	0	0	0	0	0	0	0	0	0	0	0	0	0	0.872796	0.96926	0.870524	0.840831	0	0	1.10456	0	0	0	0	0	0	0	0	0	0	0	-3,07601865900297	0.200641	0.404439
A6XAA7,O60565	GREM1	Gremlin OS=Homo sapiens OX=9606 GN=GREM1 PE=2 SV=1	A6XAA7	GREM1	0	0	1.54192	0	0	0	0	0	0	0	0	0	0	0	0	0	0	0.96926	0.870524	1.68166	0	0	0	0	0	0	0	0	4.7835	0	2.17775	0	0	2.51507	-3,07546731414036	0.145894	0.354547		GREM1
Q9NZV1	CRIM1	Cysteine-rich motor neuron 1 protein OS=Homo sapiens OX=9606 GN=CRIM1 PE=1 SV=1	Q9NZV1	CRIM1	0	0	0	0	0	1.48076	0	0	0	0	3.05788	0	0	0	1.03948	0	2.61839	0.96926	1.74105	2.52249	2.21869	1.42085	6.62738	1.16957	1.15534	0	1.44488	1.37833	3.189	4.90413	2.17775	1.46525	1.93025	0	-3,06460613755256	0.00185204	0.0262974		CRIM1
D6RBV2	LMAN2	Vesicular integral-membrane protein VIP36 OS=Homo sapiens OX=9606 GN=LMAN2 PE=1 SV=1	D6RBV2	LMAN2	1.10472	0	0	0	3.75755	0	0	0	0	0	1.52894	0	0	0	0	1.09217	4.36398	1.93852	1.74105	1.68166	2.21869	2.84171	2.20913	4.67827	6.93202	2.22029	7.22438	4.13499	5.58076	1.40118	1.45183	0.732623	0.965125	0	-3,06290432146266	0.000793738	0.015884		LMAN2
Q9UKP4	ADAMTS7	A disintegrin and metalloproteinase with thrombospondin motifs 7 OS=Homo sapiens OX=9606 GN=ADAMTS7 PE=1 SV=2	Q9UKP4	ADAMTS7	0	0	0	0	1.25252	1.48076	0.719128	0	1.27357	3.86778	0.509647	0	0	0	0	0	9.60076	3.87704	2.61157	6.72665	6.65606	2.84171	3.31369	4.67827	8.08736	4.44058	5.77951	6.89165	3.189	0.70059	2.17775	1.46525	0	2.51507	-3,0530017415568	0.00218244	0.0293618		ADAMTS7
A0A0U1RRM4,P26599,P26599-2,P26599-3	PTBP1	Polypyrimidine tract-binding protein 1 OS=Homo sapiens OX=9606 GN=PTBP1 PE=1 SV=1	A0A0U1RRM4	PTBP1	0	0	0	0	0.626258	0	1.43826	0	0	0	0	0	0	0	0	0	1.74559	0.96926	0.870524	1.68166	4.43737	1.42085	0	1.16957	1.15534	0	1.44488	0	0.797251	0.70059	0	0.732623	0	0	-3,05227205381198	0.0163093	0.0989938		PTBP1
O95373	IPO7	Importin-7 OS=Homo sapiens OX=9606 GN=IPO7 PE=1 SV=1	O95373	IPO7	0	0	0	0	0	0	0.719128	0	0	0	0	0	0	0	0	0	0	0	0.870524	1.68166	0	0	1.10456	1.16957	0	1.11014	0	0	0	0	0	0	0	0	-3,04528184635934	0.200641	0.404439		IPO7
B7Z6G1		cDNA FLJ50671, highly similar to Periostin OS=Homo sapiens OX=9606 PE=2 SV=1	B7Z6G1		0	0	1.54192	0	0	0	0	0	0	0	0.509647	0	0	0	0	3.27652	0	0	0	0.840831	0	0	0	0	1.15534	1.11014	0	0	0.797251	3.50295	1.45183	2.19787	0	2.51507	-3,03776486837047	0.0804255	0.24452
A1LU61,D6REX3,O94979,O94979-2,O94979-3,O94979-8,O94979-9	SEC31A,SEC31L1	SEC31-like 1 (S. cerevisiae), isoform CRA_d OS=Homo sapiens OX=9606 GN=SEC31L1 PE=3 SV=1	A1LU61	SEC31A	0	0	0	0	0.626258	0	0.719128	0	0	0	1.01929	0	0	0	0	0	3.49118	1.93852	4.35262	1.68166	0	1.42085	0	2.33914	1.15534	2.22029	0	0	0.797251	0	0	0	0	0	-3,03610541453961	0.105602	0.280159		SEC31A,SEC31L1
P07602-3	PSAP	Isoform Sap-mu-9 of Prosaposin OS=Homo sapiens OX=9606 GN=PSAP	P07602	PSAP	0	0	0	0	0	0	0	0	0	1.93389	0	0	0	0	0	0	0	0.96926	0	0.840831	0	0	0	1.16957	0	0	0	0	1.5945	1.40118	1.45183	1.46525	1.93025	5.03014	-3,0351608167315	0.0528466	0.200479		PSAP
P41567,Q6IAV3	EIF1	Eukaryotic translation initiation factor 1 OS=Homo sapiens OX=9606 GN=EIF1 PE=1 SV=1	P41567	EIF1	0.552361	0	0	0	0	0	0	0	1.27357	0	0.509647	0	0	0	0	0	0	0.96926	1.74105	1.68166	1.10934	0	0	5.84784	2.31067	1.11014	1.44488	0	0.797251	2.10177	0	0	0	0	-3,03276934996316	0.0745667	0.229473		EIF1
Q14203-4	DCTN1	Isoform 4 of Dynactin subunit 1 OS=Homo sapiens OX=9606 GN=DCTN1	Q14203	DCTN1	0	0	0	0	0	0	0	0	0	0	1.01929	0	0	0	0	0	0.872796	0	1.74105	0	0	0	0	1.16957	0	2.22029	0	0	1.5945	0	0	0.732623	0	0	-3,03088991522124	0.145894	0.354547		DCTN1
A0A024R830,P29218	IMPA1	Inositol-1-monophosphatase OS=Homo sapiens OX=9606 GN=IMPA1 PE=3 SV=1	A0A024R830	IMPA1	0	0	0	0	0	0	0.719128	0	0	0	0	0	0	0	0	0	0	0	0	0	1.10934	1.42085	0	0	1.15534	0	1.44488	0	0	0	0	0.732623	0	0	-3,02732598931657	0.200641	0.404439		IMPA1
Q16394	EXT1	Exostosin-1 OS=Homo sapiens OX=9606 GN=EXT1 PE=1 SV=2	Q16394	EXT1	0	0	1.54192	0	1.87877	0	0.719128	0	0	1.93389	1.01929	0	0	0	0	1.09217	3.49118	5.81556	1.74105	3.36332	5.54672	1.42085	1.10456	4.67827	3.46601	3.33043	7.22438	2.75666	0.797251	2.80236	2.90366	2.19787	3.8605	0	-3,02142064295992	0.000702356	0.01515		EXT1
A0A0S2Z4L3	PROS1	Vitamin K-dependent protein S (Fragment) OS=Homo sapiens OX=9606 GN=PROS1 PE=1 SV=1	A0A0S2Z4L3	PROS1	0	0	0	0	1.87877	1.48076	0	0	1.27357	0	0	0	0	0	0	0	1.74559	0.96926	0.870524	2.52249	2.21869	2.84171	4.41826	2.33914	2.31067	2.22029	2.88975	2.75666	3.189	0	2.17775	2.19787	1.93025	0	-3,02060059428561	0.000972777	0.0186687		PROS1
O00233	PSMD9	26S proteasome non-ATPase regulatory subunit 9 OS=Homo sapiens OX=9606 GN=PSMD9 PE=1 SV=3	O00233	PSMD9	0.552361	0	0	0	0	0	0	0	0	0	1.01929	0	0	0	0	0	0.872796	0.96926	2.61157	1.68166	0	0	3.31369	0	0	0	0	0	1.5945	0	0	0.732623	0.965125	0	-3,01914840466354	0.12898	0.320914		PSMD9
A0A024R2W4,Q14118	DAG1	Alpha-dystroglycan OS=Homo sapiens OX=9606 GN=DAG1 PE=4 SV=1	A0A024R2W4	DAG1	1.10472	1.61272	3.08383	1.06055	1.87877	0	0.719128	1.88	1.27357	0	1.01929	0	0	0	0	1.09217	11.3463	8.72334	2.61157	8.40831	7.7654	5.68341	3.31369	7.01741	5.77669	2.22029	8.66926	4.13499	7.97251	8.40708	8.71099	4.39574	3.8605	0	-3,01381001336328	0.000721823	0.0153366		DAG1
P50914	RPL14	60S ribosomal protein L14 OS=Homo sapiens OX=9606 GN=RPL14 PE=1 SV=4	P50914	RPL14	0	0	0	0	0	0	0	0	1.27357	0	0	0	0	0	0	0	0.872796	0.96926	0	0.840831	1.10934	1.42085	0	1.16957	0	0	0	1.37833	0	0	0.725916	0.732623	0.965125	0	-2,99944749064343	0.0296587	0.137494		RPL14
A0A386QWI1,H7BY57,O94856-12,O94856-4,O94856-9	NFASC,Nfasc	Neurofascin isoform 140 OS=Homo sapiens OX=9606 GN=Nfasc PE=2 SV=1	A0A386QWI1	NFASC	0	0	0	0	0.626258	0	0.719128	0	0	0	0	0	0	0	0	0	1.74559	0.96926	0	0	0	1.42085	0	0	1.15534	1.11014	1.44488	1.37833	0.797251	0	0.725916	0	0	0	-2,99791620378476	0.04983	0.190419		NFASC,Nfasc
Q9HAT2,Q9HAT2-2	SIAE	Sialate O-acetylesterase OS=Homo sapiens OX=9606 GN=SIAE PE=1 SV=1	Q9HAT2	SIAE	0.552361	0	0	0	1.25252	0	0	0	0	0	0	0	0	0	0	0	0	0	0	2.52249	0	2.84171	0	1.16957	2.31067	0	1.44488	0	1.5945	0	0	0	0	2.51507	-2,99598412009671	0.170877	0.366922		SIAE
A0A024RDA5,C9J4T6,P10145	CXCL8,IL8	Multifunctional fusion protein OS=Homo sapiens OX=9606 GN=IL8 PE=3 SV=1	A0A024RDA5	CXCL8	0	0	0	0	1.25252	0	0	0	0	0	0	0	0	0	0	0	0	0	0	0.840831	2.21869	0	2.20913	0	0	0	0	0	3.98625	0	0	0.732623	0	0	-2,9952971025044	0.240763	0.426316		CXCL8,IL8
Q68BL8	OLFML2B	Olfactomedin-like protein 2B OS=Homo sapiens OX=9606 GN=OLFML2B PE=2 SV=2	Q68BL8	OLFML2B	0.552361	0	0	0	1.87877	0	0	0	1.27357	0	0	0	0	0	0	0	0	0	0	4.20415	0	0	0	0	1.15534	0	1.44488	0	0	2.10177	7.98507	0	0	12.5753	-2,99164793049674	0.552911	0.650044		OLFML2B
Q8IVM0-2	CCDC50	Isoform 2 of Coiled-coil domain-containing protein 50 OS=Homo sapiens OX=9606 GN=CCDC50	Q8IVM0	CCDC50	0	0	0	0	0	0	0	0	0	0	0.509647	0	0	0	0	0	0	0	0.870524	0.840831	0	0	0	2.33914	0	0	0	0	0	0	0	0	0	0	-2,99052717001391	0.526591	0.622747		CCDC50
A0A024R104,Q12860,Q12860-2	CNTN1	Contactin 1, isoform CRA_a OS=Homo sapiens OX=9606 GN=CNTN1 PE=3 SV=1	A0A024R104	CNTN1	0	1.61272	0	0	0.626258	1.48076	0.719128	0	0	0	0.509647	1.11984	0	0	0	1.09217	4.36398	0.96926	2.61157	0.840831	2.21869	4.26256	3.31369	2.33914	2.31067	3.33043	5.77951	2.75666	0.797251	0.70059	3.62958	2.19787	1.93025	2.51507	-2,98244572574079	0.00030319	0.0113779		CNTN1
E7EUI6	ITGB1	Integrin beta OS=Homo sapiens OX=9606 GN=ITGB1 PE=1 SV=2	E7EUI6	ITGB1	1.10472	0	0	0	0	0	2.15739	0	0	0	4.58682	1.11984	0	0	0	4.36869	2.61839	5.81556	0.870524	5.88581	3.32803	7.10427	1.10456	4.67827	8.08736	4.44058	7.22438	6.89165	4.7835	0	2.90366	0.732623	0	0	-2,98153860039083	0.00494653	0.0461087		ITGB1
Q9NWV4	CZIB	CXXC motif containing zinc binding protein OS=Homo sapiens OX=9606 GN=CZIB PE=1 SV=1	Q9NWV4	CZIB	0	0	0	0	1.25252	0	0	0	0	0	1.01929	0	0	0	0	0	2.61839	1.93852	3.4821	3.36332	0	1.42085	0	1.16957	0	0	0	0	3.189	0	0.725916	0	0	0	-2,97866324030862	0.118255	0.304987		CZIB
Q14766	LTBP1	Latent-transforming growth factor beta-binding protein 1 OS=Homo sapiens OX=9606 GN=LTBP1 PE=1 SV=4	Q14766	LTBP1	2.76181	0	3.08383	2.12109	11.8989	1.48076	0.719128	0	7.64141	11.6033	3.05788	1.11984	0	0	4.1579	1.09217	22.6927	12.6004	18.281	15.9758	17.7495	5.68341	22.0913	16.374	34.6601	13.3217	10.1141	8.26998	17.5395	44.1372	28.3107	23.4439	19.3025	22.6356	-2,9781475858124	0.000182837	0.00994178		LTBP1
P54136-2	RARS1	Isoform Monomeric of Arginine--tRNA ligase, cytoplasmic OS=Homo sapiens OX=9606 GN=RARS1	P54136	RARS1	0	0	0	0	0	0	0	0	0	0	0.509647	0	0	0	0	0	0.872796	0.96926	0	0	0	1.42085	0	0	0	0	0	0	0	0	0	0.732623	0	0	-2,97081837710757	0.328211	0.496598		RARS1
P04259	KRT6B	Keratin, type II cytoskeletal 6B OS=Homo sapiens OX=9606 GN=KRT6B PE=1 SV=5	P04259	KRT6B	0.552361	0	0	0	0	0	0	0	0	0	0	0	0	2.23643	2.07895	0	0	0	0	0	0	0	0	0	0	0	0	0	0	0	0	0	0	0	-2,96580335463825	0.828956	0.866469		KRT6B
P20908-2	COL5A1	Isoform 2 of Collagen alpha-1(V) chain OS=Homo sapiens OX=9606 GN=COL5A1	P20908	COL5A1	0	0	1.54192	1.06055	0	0	0.719128	0	0	0	0	1.11984	0	0	2.07895	0	0	1.93852	0.870524	0.840831	1.10934	1.42085	0	1.16957	0	1.11014	0	1.37833	0.797251	3.50295	2.17775	2.93049	5.79075	7.5452	-2,96423518278175	0.010555	0.0752692		COL5A1
Q86SZ7,Q9UL46	PSME2	Full-length cDNA clone CS0DJ015YJ12 of T cells (Jurkat cell line) of Homo sapiens (human) OS=Homo sapiens OX=9606 GN=PSME2 PE=2 SV=1	Q86SZ7	PSME2	0	0	0	0	1.87877	0	1.43826	0	0	1.93389	0.509647	0	0	0	0	0	0.872796	2.90778	0	2.52249	3.32803	2.84171	2.20913	2.33914	4.62135	4.44058	2.88975	4.13499	3.189	1.40118	0.725916	1.46525	0	5.03014	-2,96304980838346	0.00243805	0.0306562		PSME2
E9PIF1	CD81	CD81 antigen OS=Homo sapiens OX=9606 GN=CD81 PE=1 SV=1	E9PIF1	CD81	0	0	0	0	0.626258	0	0	0	0	0	0.509647	0	0	0	0	0	0.872796	0	0.870524	0.840831	0	0	0	1.16957	1.15534	1.11014	1.44488	1.37833	0	0	0	0	0	0	-2,96059671623467	0.0902367	0.26733		CD81
P19961-2	AMY2B	Isoform 2 of Alpha-amylase 2B OS=Homo sapiens OX=9606 GN=AMY2B	P19961	AMY2B	0	0	1.54192	0	0.626258	0	0	0	0	0	0	0	0	0	0	1.09217	1.74559	0	0	0	0	0	3.31369	0	0	0	0	0	0.797251	2.10177	3.62958	2.19787	1.93025	0	-2,95461028677338	0.108243	0.284218		AMY2B
P25705,V9HW26	ATP5F1A,HEL-S-123m	ATP synthase subunit alpha, mitochondrial OS=Homo sapiens OX=9606 GN=ATP5F1A PE=1 SV=1	P25705	ATP5F1A	0	0	0	0	0	0	1.43826	0	0	0	0.509647	0	0	0	0	0	0	0	0.870524	0.840831	1.10934	0	0	0	1.15534	5.55072	0	0	0	0.70059	0	2.93049	1.93025	0	-2,95341584562218	0.140446	0.345816		ATP5F1A,HEL-S-123m
A0A0S2Z6B4,Q9H173	SIL1	SIL1-like protein endoplasmic reticulum chaperone isoform 1 (Fragment) OS=Homo sapiens OX=9606 GN=SIL1 PE=2 SV=1	A0A0S2Z6B4	SIL1	0	0	0	0	0	0	1.43826	0	0	0	0.509647	0	0	0	0	0	0.872796	0.96926	0.870524	0.840831	2.21869	0	1.10456	1.16957	2.31067	1.11014	1.44488	1.37833	0.797251	0	0	0	0	0	-2,95336005217697	0.018166	0.107028		SIL1
O43852-4	CALU	Isoform 4 of Calumenin OS=Homo sapiens OX=9606 GN=CALU	O43852	CALU	1.10472	1.61272	0	0	0	0	0	0	1.27357	0	0.509647	1.11984	0	2.23643	0	0	1.74559	3.87704	4.35262	1.68166	1.10934	4.26256	0	4.67827	3.46601	6.66086	7.22438	0	1.5945	0	0	0	0	0	-2,93184571086114	0.0533849	0.202227		CALU
Q9UNF0	PACSIN2	Protein kinase C and casein kinase substrate in neurons protein 2 OS=Homo sapiens OX=9606 GN=PACSIN2 PE=1 SV=2	Q9UNF0	PACSIN2	0	0	0	0	0.626258	0	0	0	0	0	0	0	0	0	0	0	0	0	0	0	0	0	1.10456	1.16957	0	1.11014	0	1.37833	0	0	0	0	0	0	-2,92692124124409	0.328211	0.496598		PACSIN2
A0A140VJK1,O76003	GLRX3	Testicular tissue protein Li 75 OS=Homo sapiens OX=9606 PE=2 SV=1	A0A140VJK1	GLRX3	0	0	0	0	0.626258	0	0.719128	0	0	0	0.509647	0	0	0	0	0	0	1.93852	0.870524	2.52249	1.10934	0	0	3.5087	0	0	0	0	1.5945	0	0	0	0	2.51507	-2,9219925762973	0.290925	0.455225		GLRX3
P51911,V9HWA5	CNN1,HEL-S-14	Calponin-1 OS=Homo sapiens OX=9606 GN=CNN1 PE=1 SV=2	P51911	CNN1	0	0	0	0	0	0	0	0	0	0	1.01929	0	0	0	0	0	0.872796	0.96926	0	0	2.21869	0	0	1.16957	0	1.11014	0	1.37833	0	0	0	0	0	0	-2,9208042798398	0.145894	0.354547		CNN1,HEL-S-14
A0A7P0T9C4	DYNC1H1	Cytoplasmic dynein 1 heavy chain 1 OS=Homo sapiens OX=9606 GN=DYNC1H1 PE=1 SV=1	A0A7P0T9C4	DYNC1H1	0	0	0	0	1.87877	0	2.15739	0	0	0	0	0	0	0	0	0	0.872796	3.87704	9.57576	4.20415	2.21869	0	1.10456	3.5087	0	2.22029	0	1.37833	1.5945	0	0	0	0	0	-2,92034492382909	0.0590269	0.218216		DYNC1H1
A0A140VK93,P54819	AK2	Adenylate kinase 2, mitochondrial OS=Homo sapiens OX=9606 GN=AK2 PE=2 SV=1	A0A140VK93	AK2	0	0	0	0	0.626258	0	0	0	0	0	0.509647	0	0	0	0	0	0	1.93852	0	3.36332	0	0	0	0	0	0	0	0	3.189	0	0	0	0	0	-2,90206610482836	0.954136	0.967105		AK2
A0A7I2V535	NONO	Non-POU domain-containing octamer-binding protein OS=Homo sapiens OX=9606 GN=NONO PE=1 SV=1	A0A7I2V535	NONO	0	1.61272	1.54192	0	0	0	0	0	0	0	0	0	0	0	0	0	1.74559	0.96926	0	1.68166	1.10934	1.42085	0	5.84784	2.31067	1.11014	0	4.13499	0	0	0	0.732623	0	2.51507	-2,90189706318664	0.0387531	0.162195		NONO
A0A024R5U5,O14672	ADAM10	Disintegrin and metalloproteinase domain-containing protein 10 OS=Homo sapiens OX=9606 GN=ADAM10 PE=4 SV=1	A0A024R5U5	ADAM10	1.10472	1.61272	1.54192	1.06055	0	0	0.719128	0	1.27357	1.93389	1.52894	0	0	0	0	0	6.10957	4.8463	6.09367	5.04498	1.10934	5.68341	1.10456	4.67827	5.77669	3.33043	8.66926	6.89165	0	2.80236	5.80733	0	0	12.5753	-2,90165790255348	0.0254126	0.123441		ADAM10
B2R5U1		Staphylococcal nuclease domain-containing protein OS=Homo sapiens OX=9606 PE=2 SV=1	B2R5U1		0.552361	0	0	0	1.25252	0	2.87651	0	0	0	0.509647	0	0	0	0	0	6.10957	0.96926	7.83471	3.36332	1.10934	2.84171	0	3.5087	2.31067	2.22029	1.44488	2.75666	3.98625	0	0	0	0	0	-2,88909023150649	0.052511	0.199496
Q9BV57	ADI1	1,2-dihydroxy-3-keto-5-methylthiopentene dioxygenase OS=Homo sapiens OX=9606 GN=ADI1 PE=1 SV=1	Q9BV57	ADI1	0	0	0	0	0	0	0	0	0	0	0.509647	0	0	0	0	0	0.872796	0	1.74105	0	0	0	0	0	1.15534	0	0	0	0	0	0	0	0	0	-2,88668158379278	0.526591	0.622747		ADI1
M0R0F0		40S ribosomal protein S5 (Fragment) OS=Homo sapiens OX=9606 GN=RPS5 PE=1 SV=1	M0R0F0		0	0	0	0	0.626258	0	0.719128	0	0	0	0	0	0	0	0	0	1.74559	0.96926	0.870524	1.68166	1.10934	0	0	0	0	0	1.44488	1.37833	0	0	0	0.732623	0	0	-2,88409384596883	0.0902367	0.26733
Q5D862	FLG2	Filaggrin-2 OS=Homo sapiens OX=9606 GN=FLG2 PE=1 SV=1	Q5D862	FLG2	0	0	0	0	0	0	0	1.88	0	0	0	0	0	4.47286	9.35528	0	0	0	0	0	0	0	0	0	0	0	0	0	0	0	0	0	0	0	-2,87880242620463	0.828956	0.866469		FLG2
Q9UQ80-2	PA2G4	Isoform 2 of Proliferation-associated protein 2G4 OS=Homo sapiens OX=9606 GN=PA2G4	Q9UQ80	PA2G4	0.552361	0	0	0	0	0	0	0	0	0	0.509647	0	0	0	0	0	1.74559	0.96926	0.870524	0.840831	1.10934	0	0	0	0	2.22029	0	0	0	0	0	0	0	0	-2,86848812532392	0.262795	0.437337		PA2G4
P47813	EIF1AX	Eukaryotic translation initiation factor 1A, X-chromosomal OS=Homo sapiens OX=9606 GN=EIF1AX PE=1 SV=2	P47813	EIF1AX	0	0	0	0	0.626258	0	0.719128	0	0	0	0	1.11984	0	0	0	0	0	0.96926	1.74105	0.840831	1.10934	2.84171	0	2.33914	2.31067	2.22029	0	2.75666	0.797251	0	0	0	0	0	-2,86227566388763	0.0745667	0.229473		EIF1AX
Q04695	KRT17	Keratin, type I cytoskeletal 17 OS=Homo sapiens OX=9606 GN=KRT17 PE=1 SV=2	Q04695	KRT17	0.552361	0	1.54192	0	0	0	0	0	0	0	0	0	0	4.47286	5.19738	0	0	0	0	0	0	0	0	0	0	0	0	0	0	1.40118	0.725916	1.46525	1.93025	0	-2,85886570978945	0.328641	0.496961		KRT17
Q7Z794	KRT77	Keratin, type II cytoskeletal 1b OS=Homo sapiens OX=9606 GN=KRT77 PE=1 SV=3	Q7Z794	KRT77	0	0	0	1.06055	0	1.48076	0	0	0	0	0.509647	0	0	2.23643	18.7106	1.09217	0	0	0	0	0	0	0	0	0	0	0	0	0	0	0	0	0	0	-2,85273647836264	0.669688	0.759109		KRT77
A0A0A0MQS9,A0A0A0MTC7	LAMA4	Laminin subunit alpha-4 OS=Homo sapiens OX=9606 GN=LAMA4 PE=1 SV=1	A0A0A0MQS9	LAMA4	0	0	1.54192	1.06055	0	0	0	0	0	0	1.01929	0	0	0	0	2.18434	0	0.96926	0	1.68166	1.10934	0	0	2.33914	2.31067	0	0	1.37833	1.5945	2.10177	1.45183	1.46525	0	7.5452	-2,85101802679014	0.026227	0.125614		LAMA4
O43570,O43570-2	CA12	Carbonic anhydrase 12 OS=Homo sapiens OX=9606 GN=CA12 PE=1 SV=1	O43570	CA12	1.65708	0	0	0	1.87877	0	0.719128	0	1.27357	0	0	0	0	0	0	0	3.49118	2.90778	0.870524	3.36332	0	1.42085	2.20913	1.16957	3.46601	1.11014	4.33463	1.37833	6.37801	0.70059	5.08141	0.732623	0.965125	0	-2,83976906368385	0.0095958	0.0703384		CA12
Q59EH3		Low molecular weight cytosolic acid phosphatase (Fragment) OS=Homo sapiens OX=9606 PE=2 SV=1	Q59EH3		0	0	0	0	0	0	0	0	0	0	0.509647	0	0	0	0	0	0	0	0	0	0	0	0	0	1.15534	1.11014	0	1.37833	0	0	0	0	0	0	-2,83787856536791	0.526591	0.622747
A0A5K1VW97,H0YMF1,P16112,P16112-2	ACAN	Aggrecan core protein OS=Homo sapiens OX=9606 GN=ACAN PE=1 SV=2	A0A5K1VW97	ACAN	0	0	0	0	6.26258	13.3269	0	0	3.8207	0	0	0	0	13.4186	1.03948	1.09217	48.8766	0.96926	0.870524	7.56748	4.43737	0	11.0456	4.67827	5.77669	0	4.33463	0	0.797251	2.10177	34.118	11.722	2.89537	10.0603	-2,8242497802188	0.00396544	0.0416849		ACAN
A0A090N8Y5,B8ZZF8,Q9Y4Y9	LSM5	U6 snRNA-associated Sm-like protein LSm5 OS=Homo sapiens OX=9606 GN=LSM5 PE=3 SV=1	A0A090N8Y5	LSM5	0	0	0	0	0	0	0.719128	0	0	0	0	0	0	0	0	0	0	0	0.870524	0.840831	1.10934	0	0	0	1.15534	1.11014	0	0	0	0	0	0	0	0	-2,82226096196668	0.200641	0.404439		LSM5
O00244	ATOX1	Copper transport protein ATOX1 OS=Homo sapiens OX=9606 GN=ATOX1 PE=1 SV=1	O00244	ATOX1	2.20945	0	1.54192	0	1.87877	2.96152	0.719128	0	1.27357	3.86778	3.56753	1.11984	0	0	0	1.09217	6.10957	26.17	5.22314	5.88581	7.7654	9.94597	3.31369	11.6957	5.77669	11.1014	11.559	12.405	3.98625	3.50295	2.17775	2.93049	1.93025	2.51507	-2,81925630872398	0.00176624	0.0259785		ATOX1
A0A0S2Z3Q4,L7RT18,P46108	CRK	V-crk sarcoma virus CT10 oncogene-like protein isoform 1 (Fragment) OS=Homo sapiens OX=9606 GN=CRK PE=2 SV=1	A0A0S2Z3Q4	CRK	0	1.61272	0	0	1.87877	0	0	0	0	0	3.05788	0	0	0	0	1.09217	2.61839	3.87704	6.96419	2.52249	2.21869	2.84171	5.52282	2.33914	1.15534	1.11014	1.44488	1.37833	7.97251	0.70059	0.725916	0.732623	0.965125	0	-2,81790323881808	0.00353003	0.0380565		CRK
Q13740,Q13740-2	ALCAM	CD166 antigen OS=Homo sapiens OX=9606 GN=ALCAM PE=1 SV=2	Q13740	ALCAM	1.10472	0	1.54192	0	3.13129	0	1.43826	0	3.8207	3.86778	3.05788	2.23969	0	0	0	1.09217	11.3463	3.87704	7.83471	8.40831	3.32803	7.10427	9.94108	5.84784	6.93202	3.33043	8.66926	6.89165	10.3643	9.80826	13.0665	10.2567	11.5815	2.51507	-2,81528842514219	0.000425859	0.0133765		ALCAM
Q96TA1	NIBAN2	Protein Niban 2 OS=Homo sapiens OX=9606 GN=NIBAN2 PE=1 SV=3	Q96TA1	NIBAN2	0.552361	0	0	0	0.626258	0	0.719128	0	1.27357	1.93389	0	0	0	0	0	0	3.49118	1.93852	6.09367	4.20415	4.43737	1.42085	1.10456	3.5087	1.15534	2.22029	0	0	5.58076	0	0	0.732623	0	0	-2,81346147379414	0.0690398	0.229473		NIBAN2
A0A494C0X0,Q99426	TBCB	Tubulin-folding cofactor B OS=Homo sapiens OX=9606 GN=TBCB PE=1 SV=1	A0A494C0X0	TBCB	0	0	0	0	0.626258	0	0	0	0	0	0	0	0	0	0	0	0.872796	0	0	0	0	0	1.10456	0	0	0	0	0	0	0	0.725916	0.732623	0.965125	0	-2,81300934640761	0.200641	0.404439		TBCB
Q07960	ARHGAP1	Rho GTPase-activating protein 1 OS=Homo sapiens OX=9606 GN=ARHGAP1 PE=1 SV=1	Q07960	ARHGAP1	0.552361	1.61272	0	1.06055	2.50503	1.48076	2.87651	0	0	0	1.52894	0	0	0	0	1.09217	1.74559	2.90778	2.61157	7.56748	6.65606	11.3668	4.41826	9.35654	4.62135	6.66086	7.22438	6.89165	5.58076	0	0.725916	0.732623	0.965125	0	-2,80392288833553	0.0119856	0.0821061		ARHGAP1
O14579	COPE	Coatomer subunit epsilon OS=Homo sapiens OX=9606 GN=COPE PE=1 SV=3	O14579	COPE	0	0	0	0	1.25252	0	1.43826	0	0	0	2.03859	0	0	0	0	0	3.49118	0.96926	3.4821	3.36332	1.10934	2.84171	2.20913	2.33914	2.31067	1.11014	2.88975	2.75666	3.189	0	0	0	0.965125	0	-2,80390861600623	0.010003	0.0729269		COPE
Q9ULZ3	PYCARD	Apoptosis-associated speck-like protein containing a CARD OS=Homo sapiens OX=9606 GN=PYCARD PE=1 SV=2	Q9ULZ3	PYCARD	0	0	0	0	0.626258	0	0	0	0	0	0.509647	0	0	0	0	0	0	0.96926	0	0.840831	1.10934	1.42085	0	0	1.15534	0	0	0	2.39175	0	0	0	0	0	-2,79570335816211	0.262795	0.437337		PYCARD
P06576,V9HW31	ATP5F1B,HEL-S-271	ATP synthase subunit beta, mitochondrial OS=Homo sapiens OX=9606 GN=ATP5F1B PE=1 SV=3	P06576	ATP5F1B	0.552361	1.61272	0	0	3.75755	0	1.43826	0	0	0	3.05788	0	0	0	0	0	5.23678	0.96926	6.09367	2.52249	7.7654	5.68341	6.62738	5.84784	3.46601	5.55072	2.88975	4.13499	3.189	0	0	5.86099	3.8605	2.51507	-2,7930786458413	0.00396544	0.0416849		ATP5F1B,HEL-S-271
B5MDF5,P62826	RAN	GTP-binding nuclear protein Ran OS=Homo sapiens OX=9606 GN=RAN PE=1 SV=1	B5MDF5	RAN	1.10472	0	0	0	1.25252	0	1.43826	0	0	0	0.509647	0	0	0	0	0	0.872796	0.96926	0	0.840831	1.10934	2.84171	0	1.16957	5.77669	1.11014	2.88975	4.13499	1.5945	0.70059	1.45183	1.46525	2.89537	0	-2,79227399402516	0.0130289	0.0874177		RAN
Q92859-4	NEO1	Isoform 4 of Neogenin OS=Homo sapiens OX=9606 GN=NEO1	Q92859	NEO1	1.10472	0	1.54192	0	3.75755	2.96152	0	0	0	1.93389	2.54823	1.11984	0	0	0	0	6.98237	5.81556	2.61157	5.88581	5.54672	7.10427	3.31369	9.35654	11.5534	9.9913	11.559	9.64831	3.189	2.10177	1.45183	1.46525	0.965125	5.03014	-2,79070653065153	0.00335738	0.0371303		NEO1
I1W660,O94907	DKK1	Dickkopf-like protein 1 OS=Homo sapiens OX=9606 GN=DKK1 PE=2 SV=1	I1W660	DKK1	0	0	0	0	0.626258	0	0	0	0	0	2.03859	0	0	0	0	0	0.872796	0	0	0	2.21869	1.42085	3.31369	1.16957	1.15534	2.22029	1.44488	1.37833	0	0	0.725916	0	0	2.51507	-2,79035598915295	0.0286423	0.133493		DKK1
A0A024R0A1,P09603	CSF1	Macrophage colony-stimulating factor 1 OS=Homo sapiens OX=9606 GN=CSF1 PE=4 SV=1	A0A024R0A1	CSF1	1.65708	0	1.54192	0	3.75755	0	1.43826	0	1.27357	0	1.52894	0	0	0	0	1.09217	3.49118	4.8463	2.61157	3.36332	3.32803	4.26256	11.0456	4.67827	3.46601	2.22029	4.33463	2.75666	7.97251	2.10177	3.62958	3.66312	0.965125	7.5452	-2,7886949335681	0.000678925	0.0150169		CSF1
A0A0U4BCF5		Complement factor I OS=Homo sapiens OX=9606 PE=2 SV=1	A0A0U4BCF5		0	0	0	0	0	0	0	0	0	0	0.509647	0	0	0	0	1.09217	0	0	0	0	0	0	0	0	0	0	0	0	0	0	0.725916	0.732623	0.965125	0	-2,78629844647715	0.328211	0.496598
A0A024RDH2,P61077,P61077-2	UBE2D3	Ubiquitin-conjugating enzyme E2D 3 (UBC4/5 homolog, yeast), isoform CRA_a OS=Homo sapiens OX=9606 GN=UBE2D3 PE=3 SV=1	A0A024RDH2	UBE2D3	0	0	0	0	0.626258	0	1.43826	0	0	0	0.509647	0	0	0	0	0	0.872796	0.96926	0.870524	1.68166	2.21869	0	2.20913	2.33914	0	2.22029	1.44488	1.37833	0.797251	0.70059	0	0	0	0	-2,78178065299587	0.0237078	0.123136		UBE2D3
A0A024RA94,P55001,P55001-2,P55001-3	MFAP2	Microfibrillar-associated protein 2, isoform CRA_d OS=Homo sapiens OX=9606 GN=MFAP2 PE=3 SV=1	A0A024RA94	MFAP2	3.86653	0	0	0	1.25252	0	0	0	1.27357	0	3.05788	0	0	0	3.11843	2.18434	3.49118	1.93852	3.4821	3.36332	2.21869	0	1.10456	1.16957	1.15534	3.33043	1.44488	1.37833	1.5945	9.10767	5.08141	2.19787	4.82562	12.5753	-2,77668824079222	0.00151205	0.0234908		MFAP2
O43776	NARS1	Asparagine--tRNA ligase, cytoplasmic OS=Homo sapiens OX=9606 GN=NARS1 PE=1 SV=1	O43776	NARS1	0	0	0	0	1.25252	0	0	1.88	0	0	0.509647	0	0	0	0	0	1.74559	1.93852	5.22314	5.04498	2.21869	0	0	1.16957	0	2.22029	0	2.75666	1.5945	0	0	0	0.965125	0	-2,77194907178712	0.0887423	0.264102		NARS1
A0A024R5L7,A0A024R5P1,A8K5U9,Q13492,Q13492-2,Q13492-3,Q13492-5	PICALM	Phosphatidylinositol binding clathrin assembly protein, isoform CRA_c OS=Homo sapiens OX=9606 GN=PICALM PE=3 SV=1	A0A024R5L7	PICALM	0	0	0	0	0	1.48076	0	0	0	0	0	0	0	0	0	0	1.74559	0.96926	0.870524	0.840831	1.10934	0	0	0	0	2.22029	0	0	1.5945	0	0	0.732623	0	0	-2,76750788123167	0.0678719	0.229473		PICALM
O95861,O95861-4,V9HWF9	BPNT1	3'(2'),5'-bisphosphate nucleotidase 1 OS=Homo sapiens OX=9606 GN=BPNT1 PE=1 SV=1	O95861	BPNT1	0	0	0	0	1.25252	0	0	0	0	0	0	0	0	0	0	0	0	0.96926	0	0.840831	1.10934	0	1.10456	1.16957	0	3.33043	0	0	0	0	0	0	0	0	-2,76670054639047	0.192317	0.404439		BPNT1
P78324,P78324-2	SIRPA	Tyrosine-protein phosphatase non-receptor type substrate 1 OS=Homo sapiens OX=9606 GN=SIRPA PE=1 SV=2	P78324	SIRPA	0.552361	0	0	0	0.626258	0	0.719128	0	0	0	0.509647	0	0	0	0	0	1.74559	1.93852	0	0.840831	3.32803	0	0	3.5087	3.46601	0	0	0	0.797251	0	0	0.732623	0	0	-2,76441312158568	0.290007	0.454061		SIRPA
Q9NPR2-2	SEMA4B	Isoform 2 of Semaphorin-4B OS=Homo sapiens OX=9606 GN=SEMA4B	Q9NPR2	SEMA4B	0	0	0	0	0.626258	0	0	0	0	0	0	0	0	0	0	0	0	0	0	0	0	0	0	0	0	1.11014	0	0	0	0.70059	1.45183	0	0.965125	0	-2,75504002945549	0.328211	0.496598		SEMA4B
A0A6B7FWW8	HLA-C	MHC class I antigen OS=Homo sapiens OX=9606 GN=HLA-C PE=3 SV=1	A0A6B7FWW8	HLA-C	0	0	0	0	0	0	0	0	0	0	0.509647	0	0	0	0	0	0	0	0	0	0	0	1.10456	0	0	0	0	0	1.5945	0	0.725916	0	0	0	-2,74852672754018	0.526591	0.622747		HLA-C
A0A384MQW4,Q15904	ATP6AP1	Epididymis secretory sperm binding protein OS=Homo sapiens OX=9606 PE=2 SV=1	A0A384MQW4	ATP6AP1	0	1.61272	0	0	0	0	1.43826	0	0	0	0.509647	0	0	0	0	0	2.61839	0.96926	4.35262	1.68166	0	1.42085	1.10456	1.16957	1.15534	1.11014	0	0	0.797251	2.10177	2.17775	0.732623	0	2.51507	-2,74722111799594	0.0153416	0.0948854		ATP6AP1
Q15365,Q53SS8	PCBP1	Poly(rC)-binding protein 1 OS=Homo sapiens OX=9606 GN=PCBP1 PE=1 SV=2	Q15365	PCBP1	0	0	0	0	1.87877	4.44229	0.719128	0	0	0	0.509647	0	0	0	0	1.09217	3.49118	0.96926	3.4821	8.40831	3.32803	2.84171	3.31369	8.18698	0	1.11014	2.88975	2.75666	2.39175	0.70059	2.17775	1.46525	1.93025	0	-2,74278176592001	0.00313855	0.0348579		PCBP1
Q53FC3		Programmed cell death 6 variant (Fragment) OS=Homo sapiens OX=9606 PE=2 SV=1	Q53FC3		0	0	0	0	0	0	0	0	0	0	0.509647	0	0	0	0	0	0.872796	0	1.74105	0	0	0	0	0	0	0	0	0	0.797251	0	0	0	0	0	-2,74266534521493	0.526591	0.622747
A0A024R5Q7,P30520	ADSS2,ADSS	Adenylosuccinate synthetase isozyme 2 OS=Homo sapiens OX=9606 GN=ADSS PE=2 SV=1	A0A024R5Q7	ADSS2	0	0	0	0	0.626258	0	0	0	0	0	0	0	0	0	0	0	1.74559	0	0	0.840831	0	0	0	0	0	0	0	0	1.5945	0	0	0	0	0	-2,73899215567633	0.526591	0.622747		ADSS2,ADSS
P15151	PVR	Poliovirus receptor OS=Homo sapiens OX=9606 GN=PVR PE=1 SV=2	P15151	PVR	0	0	0	0	0	0	0	0	0	0	1.52894	1.11984	0	0	0	0	1.74559	0.96926	0	0.840831	1.10934	0	2.20913	1.16957	1.15534	1.11014	1.44488	1.37833	0	2.10177	1.45183	0	0.965125	0	-2,73635966646948	0.017368	0.103494		PVR
P46937	YAP1	Transcriptional coactivator YAP1 OS=Homo sapiens OX=9606 GN=YAP1 PE=1 SV=2	P46937	YAP1	0	0	0	0	0	0	0	0	0	0	1.52894	0	0	0	0	0	0	0.96926	1.74105	0	0	1.42085	0	3.5087	1.15534	0	0	1.37833	0	0	0	0	0	0	-2,734216704919	0.175768	0.375414		YAP1
Q15417	CNN3	Calponin-3 OS=Homo sapiens OX=9606 GN=CNN3 PE=1 SV=1	Q15417	CNN3	1.10472	0	1.54192	0	3.75755	0	2.87651	1.88	1.27357	0	4.58682	1.11984	0	0	0	1.09217	7.85516	9.6926	6.09367	6.72665	5.54672	12.7877	3.31369	11.6957	3.46601	6.66086	8.66926	11.0266	6.37801	6.30531	5.08141	5.12836	2.89537	0	-2,73069757669593	0.00124674	0.021268		CNN3
B7Z6Q9		Cholecystokinin-12 OS=Homo sapiens OX=9606 PE=2 SV=1	B7Z6Q9		0	0	0	0	0.626258	0	0	0	0	0	0	0	0	0	0	0	0	0	0	0	2.21869	0	1.10456	0	0	0	0	0	0.797251	0	0	0	0	0	-2,71799022858637	0.526591	0.622747
Q8WX93	PALLD	Palladin OS=Homo sapiens OX=9606 GN=PALLD PE=1 SV=3	Q8WX93	PALLD	0	0	0	0	1.25252	0	0.719128	0	1.27357	0	1.52894	0	0	0	0	0	4.36398	3.87704	2.61157	5.04498	2.21869	1.42085	2.20913	2.33914	0	1.11014	0	1.37833	3.98625	0	0	0.732623	0	0	-2,7125107289979	0.048006	0.186452		PALLD
P07814	EPRS1	Bifunctional glutamate/proline--tRNA ligase OS=Homo sapiens OX=9606 GN=EPRS1 PE=1 SV=5	P07814	EPRS1	0	0	0	0	1.25252	0	0.719128	0	0	0	0	0	0	0	0	0	0	1.93852	3.4821	1.68166	1.10934	0	0	1.16957	0	1.11014	0	0	1.5945	0	0	0.732623	0	0	-2,70075088008989	0.12898	0.320914		EPRS1
P62917	RPL8	60S ribosomal protein L8 OS=Homo sapiens OX=9606 GN=RPL8 PE=1 SV=2	P62917	RPL8	0.552361	0	0	0	0	0	0	0	0	0	0	0	0	0	0	0	0.872796	0	0.870524	0	0	0	0	0	0	1.11014	0	0	0	0	0	0.732623	0	0	-2,69872648120628	0.328211	0.496598		RPL8
E7DVW5,Q01469	FABP5	Fatty acid binding protein 5 (Psoriasis-associated) OS=Homo sapiens OX=9606 GN=FABP5 PE=3 SV=1	E7DVW5	FABP5	1.10472	0	0	0	1.25252	0	1.43826	1.88	0	0	2.03859	0	0	0	2.07895	1.09217	5.23678	3.87704	3.4821	3.36332	3.32803	1.42085	2.20913	2.33914	1.15534	2.22029	2.88975	2.75666	4.7835	2.80236	1.45183	1.46525	1.93025	0	-2,6929741003561	0.000288652	0.0113779		FABP5
Q14393	GAS6	Growth arrest-specific protein 6 OS=Homo sapiens OX=9606 GN=GAS6 PE=1 SV=3	Q14393	GAS6	4.41889	4.83817	3.08383	5.30273	5.63632	2.96152	1.43826	0	2.54714	3.86778	2.54823	1.11984	0	0	1.03948	4.36869	16.5831	5.81556	9.57576	10.09	9.98409	15.6294	16.5685	14.0348	12.7087	21.0927	20.2283	30.3232	17.5395	10.5089	10.8887	5.12836	11.5815	0	-2,69000810108076	0.00075378	0.0153366		GAS6
A0A6I8PTZ2	ODAD1	Outer dynein arm-docking complex subunit 1 OS=Homo sapiens OX=9606 GN=ODAD1 PE=1 SV=1	A0A6I8PTZ2	ODAD1	0	0	0	0	0	0	0	0	0	0	0.509647	0	0	0	0	3.27652	0	0	0	0	0	0	0	0	0	0	0	0	0	0	0	0	0	0	-2,68459377713754	0.794372	0.84798		ODAD1
P61960	UFM1	Ubiquitin-fold modifier 1 OS=Homo sapiens OX=9606 GN=UFM1 PE=1 SV=1	P61960	UFM1	1.10472	0	0	0	1.25252	0	0	0	1.27357	0	1.52894	0	0	0	0	0	2.61839	0.96926	0.870524	0.840831	2.21869	4.26256	2.20913	1.16957	3.46601	3.33043	1.44488	4.13499	2.39175	0.70059	0.725916	0.732623	0.965125	0	-2,67933287585908	0.0106893	0.0756075		UFM1
Q96G03	PGM2	Phosphoglucomutase-2 OS=Homo sapiens OX=9606 GN=PGM2 PE=1 SV=4	Q96G03	PGM2	0	0	0	0	0	0	0	0	0	0	2.54823	0	0	0	0	0	4.36398	0.96926	1.74105	0	0	2.84171	0	2.33914	1.15534	0	0	1.37833	0.797251	0	0	0.732623	0	0	-2,67895412366617	0.0476838	0.185476		PGM2
Q9UHY7	ENOPH1	Enolase-phosphatase E1 OS=Homo sapiens OX=9606 GN=ENOPH1 PE=1 SV=1	Q9UHY7	ENOPH1	0	0	0	0	0.626258	0	0.719128	0	0	0	0.509647	0	0	0	0	0	2.61839	0.96926	0	0.840831	0	1.42085	0	1.16957	0	0	0	0	1.5945	0.70059	0	0	0	2.51507	-2,67281830149832	0.186226	0.395806		ENOPH1
B2MUX6	IGF2	Insulin-like growth factor 2 OS=Homo sapiens OX=9606 GN=IGF2 PE=3 SV=1	B2MUX6	IGF2	0	0	0	0	2.50503	0	0	0	0	0	0	0	0	0	0	0	0	0.96926	0.870524	0.840831	2.21869	1.42085	1.10456	0	1.15534	1.11014	0	0	2.39175	0.70059	1.45183	0.732623	0.965125	0	-2,66903674903225	0.00781462	0.0635581		IGF2
B0LPF3,B3KR50,P62993,Q6ICN0	GRB2	Growth factor receptor-bound protein 2 OS=Homo sapiens OX=9606 GN=GRB2 PE=2 SV=1	B0LPF3	GRB2	0	0	0	0	0.626258	0	0	0	0	0	1.52894	0	0	0	0	0	0	0.96926	1.74105	0.840831	1.10934	1.42085	1.10456	1.16957	1.15534	1.11014	0	1.37833	1.5945	0	0	0	0	0	-2,65705397642848	0.0350895	0.157665		GRB2
P60983	GMFB	Glia maturation factor beta OS=Homo sapiens OX=9606 GN=GMFB PE=1 SV=2	P60983	GMFB	0.552361	1.61272	1.54192	0	0.626258	0	0	0	0	0	1.01929	0	0	0	0	0	0.872796	3.87704	2.61157	1.68166	1.10934	2.84171	1.10456	2.33914	3.46601	3.33043	2.88975	2.75666	3.98625	0.70059	0	0	0	0	-2,64876685999647	0.019557	0.112184		GMFB
Q9NR99	MXRA5	Matrix-remodeling-associated protein 5 OS=Homo sapiens OX=9606 GN=MXRA5 PE=1 SV=3	Q9NR99	MXRA5	0	0	0	0	0	0	0.719128	0	0	0	0	0	0	0	0	0	0	0	0.870524	2.52249	0	0	0	0	0	1.11014	0	0	0	0	0	0	0	0	-2,6466164416665	0.526591	0.622747		MXRA5
A0A024RAY2,B2RA03,F8VZY9,P05783	KRT18	Keratin 18, isoform CRA_a OS=Homo sapiens OX=9606 GN=KRT18 PE=3 SV=1	A0A024RAY2	KRT18	0	0	0	0	0	0	0	0	0	0	1.01929	0	0	0	1.03948	0	0	0	0	0.840831	1.10934	0	1.10456	1.16957	0	1.11014	0	0	0	0	0	0	0	0	-2,6446127530568	0.132496	0.32872		KRT18
A0A140VK27,P09960	LTA4H	Leukotriene A(4) hydrolase OS=Homo sapiens OX=9606 PE=2 SV=1	A0A140VK27	LTA4H	1.65708	0	0	0	3.13129	0	0.719128	0	0	0	2.03859	0	0	0	0	1.09217	3.49118	1.93852	4.35262	0.840831	3.32803	2.84171	3.31369	5.84784	2.31067	5.55072	2.88975	4.13499	3.189	0.70059	0	0	0.965125	0	-2,63232022835536	0.00554131	0.0497004		LTA4H
A0A024R7B7,Q16543	CDC37	Hsp90 chaperone protein kinase-targeting subunit OS=Homo sapiens OX=9606 GN=CDC37 PE=3 SV=1	A0A024R7B7	CDC37	0.552361	1.61272	0	1.06055	0.626258	0	2.87651	1.88	1.27357	0	4.58682	2.23969	0	0	0	3.27652	0.872796	5.81556	3.4821	4.20415	5.54672	8.52512	4.41826	8.18698	5.77669	12.2116	10.1141	13.7833	7.17526	2.80236	2.90366	1.46525	2.89537	0	-2,63036239303455	0.00313623	0.0348579		CDC37
Q8N2S1	LTBP4	Latent-transforming growth factor beta-binding protein 4 OS=Homo sapiens OX=9606 GN=LTBP4 PE=1 SV=2	Q8N2S1	LTBP4	0	0	0	0	0	0	0	0	0	0	0.509647	0	0	0	0	0	0	0	0	0	0	0	0	0	0	0	0	0	0	0.70059	0.725916	0.732623	0.965125	0	-2,61594227705127	0.328211	0.496598		LTBP4
A0A140VJR2,J3K000,P12955	PEPD	Testicular tissue protein Li 138 OS=Homo sapiens OX=9606 PE=2 SV=1	A0A140VJR2	PEPD	0.552361	0	0	0	0	0	0	0	0	0	0.509647	0	0	0	1.03948	1.09217	0	0	0.870524	0.840831	0	0	1.10456	0	0	0	0	0	0.797251	0	0	0.732623	0	0	-2,6086292089339	0.157057	0.366922		PEPD
Q16531	DDB1	DNA damage-binding protein 1 OS=Homo sapiens OX=9606 GN=DDB1 PE=1 SV=1	Q16531	DDB1	0	0	1.54192	0	1.87877	0	2.15739	0	0	0	0.509647	0	0	0	0	0	4.36398	1.93852	3.4821	4.20415	2.21869	2.84171	0	3.5087	2.31067	2.22029	0	1.37833	7.17526	0	0	1.46525	0	0	-2,60774163883484	0.0438303	0.174919		DDB1
E9PGC8	MAP1A	Microtubule-associated protein 1A OS=Homo sapiens OX=9606 GN=MAP1A PE=1 SV=1	E9PGC8	MAP1A	0.552361	0	0	0	1.25252	0	1.43826	0	0	1.93389	3.05788	0	0	0	0	0	6.10957	4.8463	4.35262	3.36332	1.10934	7.10427	1.10456	11.6957	2.31067	2.22029	2.88975	1.37833	1.5945	0	0	0	0	0	-2,60438808434315	0.0723427	0.229473		MAP1A
A0A0S2Z2Z6,P08133	ANXA6	Annexin (Fragment) OS=Homo sapiens OX=9606 GN=ANXA6 PE=2 SV=1	A0A0S2Z2Z6	ANXA6	1.65708	1.61272	6.16767	3.18164	3.13129	0	2.15739	0	1.27357	3.86778	3.56753	0	0	0	0	0	9.60076	5.81556	19.1515	13.4533	6.65606	7.10427	14.3593	9.35654	9.2427	8.88115	7.22438	8.26998	11.9588	2.80236	4.3555	10.9893	9.65125	2.51507	-2,60013022717535	0.00120038	0.0208965		ANXA6
A0A140VK65,P21281	ATP6V1B2	Vacuolar proton pump subunit B OS=Homo sapiens OX=9606 PE=2 SV=1	A0A140VK65	ATP6V1B2	0	0	0	0	0.626258	0	0	0	0	0	0.509647	0	0	0	0	0	0	0	0.870524	0.840831	4.43737	0	0	0	0	0	0	0	0	0	0	0.732623	0	0	-2,59884977706517	0.650378	0.742233		ATP6V1B2
Q14696	MESD	LRP chaperone MESD OS=Homo sapiens OX=9606 GN=MESD PE=1 SV=2	Q14696	MESD	0	0	0	0	0.626258	0	0	0	0	0	0	0	0	0	0	0	0	0.96926	0.870524	0.840831	1.10934	0	0	0	0	0	0	0	0	0	0	0	0	0	-2,59735213195483	0.328211	0.496598		MESD
P20849	COL9A1	Collagen alpha-1(IX) chain OS=Homo sapiens OX=9606 GN=COL9A1 PE=1 SV=3	P20849	COL9A1	0.552361	0	0	0	0	0	0.719128	0	0	0	0	0	0	0	0	0	0	0	0	0	1.10934	0	2.20913	0	0	1.11014	0	0	0	0	0.725916	0	0	2.51507	-2,5926314570814	0.422373	0.565365		COL9A1
P43652	AFM	Afamin OS=Homo sapiens OX=9606 GN=AFM PE=1 SV=1	P43652	AFM	0.552361	0	0	0	0	0	0	0	0	0	0.509647	0	0	0	0	1.09217	0	0	0.870524	0	0	0	1.10456	0	0	0	0	0	0.797251	0	0	0	0	2.51507	-2,58666665191388	0.422373	0.565365		AFM
P58215	LOXL3	Lysyl oxidase homolog 3 OS=Homo sapiens OX=9606 GN=LOXL3 PE=1 SV=1	P58215	LOXL3	1.10472	1.61272	1.54192	3.18164	1.87877	0	0	0	1.27357	0	0.509647	0	0	0	0	0	7.85516	2.90778	1.74105	6.72665	2.21869	4.26256	2.20913	2.33914	5.77669	2.22029	5.77951	2.75666	3.98625	3.50295	5.08141	2.19787	0	5.03014	-2,58439866898022	0.00179162	0.0259785		LOXL3
B4DI69		cDNA FLJ59893, highly similar to Dickkopf-related protein 3 OS=Homo sapiens OX=9606 PE=2 SV=1	B4DI69		0	0	0	0	0.626258	0	0	0	0	0	0.509647	0	0	0	0	0	0	0.96926	0	0	0	0	0	0	0	0	0	0	0.797251	0	0	0	0	5.03014	-2,58098101372501	0.954136	0.967105
G3V2Q1,G3V4C1	HNRNPC	Heterogeneous nuclear ribonucleoproteins C1/C2 OS=Homo sapiens OX=9606 GN=HNRNPC PE=1 SV=1	G3V2Q1	HNRNPC	0	0	1.54192	0	0.626258	0	0	0	0	0	1.01929	1.11984	0	0	0	0	0.872796	1.93852	1.74105	4.20415	1.10934	1.42085	0	2.33914	1.15534	1.11014	1.44488	1.37833	2.39175	0.70059	0	2.93049	0.965125	0	-2,5770492846865	0.0117342	0.0818015		HNRNPC
P78539	SRPX	Sushi repeat-containing protein SRPX OS=Homo sapiens OX=9606 GN=SRPX PE=1 SV=1	P78539	SRPX	0	0	1.54192	1.06055	0.626258	0	0	0	1.27357	1.93389	0	0	0	0	0	0	2.61839	2.90778	0	2.52249	1.10934	4.26256	2.20913	1.16957	0	2.22029	2.88975	1.37833	3.98625	2.80236	5.08141	0.732623	0	2.51507	-2,57703102040055	0.0101202	0.0735758		SRPX
P12004,Q6FHF5	PCNA	Proliferating cell nuclear antigen OS=Homo sapiens OX=9606 GN=PCNA PE=1 SV=1	P12004	PCNA	0	0	0	0	0.626258	0	0	0	0	0	0	0	0	0	0	0	0	0.96926	0.870524	0	0	0	0	1.16957	0	0	0	0	0	0	0.725916	0	0	0	-2,57638185370376	0.328211	0.496598		PCNA
P41236	PPP1R2	Protein phosphatase inhibitor 2 OS=Homo sapiens OX=9606 GN=PPP1R2 PE=1 SV=2	P41236	PPP1R2	0	0	0	0	0	0	0	0	0	0	0.509647	0	0	0	0	0	0	0	0	0	0	0	0	1.16957	1.15534	0	0	0	0	0.70059	0	0	0	0	-2,56960180866897	0.526591	0.622747		PPP1R2
A0A087WWF1,Q8WWX9	SELENOM	Selenoprotein M OS=Homo sapiens OX=9606 GN=SELENOM PE=1 SV=1	A0A087WWF1	SELENOM	0.552361	0	0	0	2.50503	0	0.719128	0	0	0	0.509647	0	0	0	0	0	2.61839	1.93852	1.74105	2.52249	3.32803	1.42085	1.10456	3.5087	2.31067	1.11014	0	1.37833	1.5945	0	0	0.732623	0	0	-2,56188231630599	0.0254291	0.123441		SELENOM
P49327	FASN	Fatty acid synthase OS=Homo sapiens OX=9606 GN=FASN PE=1 SV=3	P49327	FASN	0.552361	0	0	0	0.626258	0	2.15739	0	0	0	0	0	0	0	0	0	1.74559	4.8463	2.61157	5.04498	2.21869	0	0	2.33914	0	0	0	0	0.797251	0	0	0	0	0	-2,55491955416484	0.333001	0.50268		FASN
P10646	TFPI	Tissue factor pathway inhibitor OS=Homo sapiens OX=9606 GN=TFPI PE=1 SV=1	P10646	TFPI	0	0	0	0	1.25252	0	0	0	0	0	2.03859	0	0	0	0	0	0	1.93852	1.74105	4.20415	0	0	1.10456	2.33914	1.15534	1.11014	0	0	3.189	0	0	0	0	2.51507	-2,55173130812237	0.105167	0.280159		TFPI
Q5T749	KPRP	Keratinocyte proline-rich protein OS=Homo sapiens OX=9606 GN=KPRP PE=1 SV=1	Q5T749	KPRP	0	0	0	0	0	0	0	0	0	0	0.509647	0	2.38114	4.47286	12.4737	0	0	0	0	0	0	0	0	0	0	0	0	0	0	0	0	0	0	0	-2,55145914801712	0.727638	0.805343		KPRP
O00468-2	AGRN	Isoform 2 of Agrin OS=Homo sapiens OX=9606 GN=AGRN	O00468	AGRN	0	0	1.54192	0	1.87877	0	0	0	0	0	0	0	0	0	0	0	0	0.96926	0.870524	2.52249	1.10934	0	6.62738	0	0	0	0	0	7.17526	0	0.725916	0	0	0	-2,54765289388886	0.293779	0.458865		AGRN
Q8NBM4-2	UBAC2	Isoform 2 of Ubiquitin-associated domain-containing protein 2 OS=Homo sapiens OX=9606 GN=UBAC2	Q8NBM4	UBAC2	0	0	0	0	0	0	0.719128	0	0	0	0	0	0	0	0	0	0	0	0	0	0	0	0	0	0	0	0	0	0	0.70059	0	0	0.965125	2.51507	-2,53945181868726	0.568748	0.664473		UBAC2
A0A384P5G6,P38646,V9HW84	HSPA9,HEL-S-124m	75 kDa glucose-regulated protein OS=Homo sapiens OX=9606 PE=2 SV=1	A0A384P5G6	HSPA9	0	0	1.54192	0	0.626258	0	0	0	0	0	2.54823	0	0	0	0	0	0	0.96926	2.61157	1.68166	4.43737	0	0	0	0	3.33043	4.33463	1.37833	0	2.80236	0	3.66312	1.93025	0	-2,52460627649199	0.0887423	0.264102		HSPA9,HEL-S-124m
P02458	COL2A1	Collagen alpha-1(II) chain OS=Homo sapiens OX=9606 GN=COL2A1 PE=1 SV=3	P02458	COL2A1	1.10472	0	0	0	1.25252	0	0	0	0	0	0	0	0	0	0	0	0	0	0	0.840831	1.10934	0	2.20913	0	0	0	1.44488	1.37833	0.797251	1.40118	3.62958	0.732623	0	0	-2,52239237656877	0.0963238	0.280159		COL2A1
A0A024RAB6	HSPG2	Heparan sulfate proteoglycan 2 (Perlecan), isoform CRA_b OS=Homo sapiens OX=9606 GN=HSPG2 PE=4 SV=1	A0A024RAB6	HSPG2	13.809	9.67634	44.7156	10.6055	36.323	16.2884	13.6634	15.04	24.1978	17.405	13.7605	22.3969	4.76228	15.655	20.7895	14.1982	72.4421	94.9875	79.2177	89.9689	112.044	61.0967	98.3062	66.6654	72.7862	98.8028	88.1375	68.9165	90.0893	41.3348	49.3623	54.9467	33.7794	70.4219	-2,52226631176391	5.6876e-06	0.00357519		HSPG2
Q13509	TUBB3	Tubulin beta-3 chain OS=Homo sapiens OX=9606 GN=TUBB3 PE=1 SV=2	Q13509	TUBB3	0	0	1.54192	0	0.626258	0	0.719128	0	0	0	0.509647	0	0	0	0	0	0.872796	0	0	0	1.10934	0	2.20913	0	1.15534	2.22029	0	0	0.797251	1.40118	4.3555	4.39574	0.965125	0	-2,51980651221231	0.147312	0.35766		TUBB3
A0A494C165	PEPD	Xaa-Pro dipeptidase (Fragment) OS=Homo sapiens OX=9606 GN=PEPD PE=1 SV=1	A0A494C165	PEPD	0	1.61272	1.54192	0	1.87877	0	0.719128	0	0	0	2.54823	1.11984	0	2.23643	1.03948	1.09217	6.98237	1.93852	0.870524	1.68166	2.21869	4.26256	1.10456	2.33914	4.62135	4.44058	2.88975	8.26998	6.37801	0	0	1.46525	0	0	-2,514543527442	0.0142314	0.0892883		PEPD
P58397,P58397-3	ADAMTS12	A disintegrin and metalloproteinase with thrombospondin motifs 12 OS=Homo sapiens OX=9606 GN=ADAMTS12 PE=1 SV=2	P58397	ADAMTS12	0	0	0	0	0	0	0	0	0	0	1.52894	0	0	0	0	0	0	0	0	3.36332	0	0	0	1.16957	1.15534	2.22029	0	0	0.797251	0	0	0	0	0	-2,50943946121875	0.262816	0.437337		ADAMTS12
A0A068F658,A0A223PQI4,B7Z6E6,B7Z6S9,B7Z7G9,P04062,P04062-2,P04062-4	GBA,GBA1	Glucosylceramidase OS=Homo sapiens OX=9606 GN=GBA PE=2 SV=1	A0A068F658	GBA	0	0	0	0	1.25252	0	0	0	0	0	0	0	0	0	0	0	0.872796	0.96926	0	1.68166	0	0	1.10456	0	0	0	0	0	0.797251	0	0.725916	0	0.965125	0	-2,50635283653526	0.127298	0.320712		GBA,GBA1
A0A384N5Z8,P23246	SFPQ	Epididymis secretory sperm binding protein OS=Homo sapiens OX=9606 PE=2 SV=1	A0A384N5Z8	SFPQ	0.552361	0	0	1.06055	1.25252	1.48076	2.15739	0	0	0	0	0	0	0	0	0	1.74559	2.90778	0.870524	4.20415	3.32803	7.10427	0	4.67827	2.31067	3.33043	1.44488	1.37833	0.797251	0	0	0.732623	1.93025	0	-2,4989525683412	0.0415234	0.166989		SFPQ
A0A1U9X793,O95445-2,Q5SRP5	APOM	Apolipoprotein M OS=Homo sapiens OX=9606 PE=3 SV=1	A0A1U9X793	APOM	0.552361	0	0	0	0.626258	0	0	0	0	0	0.509647	0	0	0	0	2.18434	0	0	0	0	0	0	1.10456	0	0	0	0	0	0	1.40118	1.45183	1.46525	1.93025	0	-2,49805603261693	0.465181	0.565365		APOM
A0A0S2Z428,A8K2I0,B4DRR0,P02538	KRT6A	HCG2039812, isoform CRA_b (Fragment) OS=Homo sapiens OX=9606 GN=KRT6A PE=2 SV=1	A0A0S2Z428	KRT6A	0.552361	0	0	0	0	0	0	0	0	0	0	0	0	0	3.11843	0	0	0	0	0	0	0	0	0	0	0	0	0	0	0	0	0	0	0	-2,49713401600455	0.794372	0.84798		KRT6A
Q59EF6		Calcium-activated neutral proteinase 2 (Fragment) OS=Homo sapiens OX=9606 PE=2 SV=1	Q59EF6		0	0	1.54192	0	0.626258	0	0	0	1.27357	0	3.05788	0	0	0	0	0	2.61839	0	0.870524	2.52249	2.21869	1.42085	3.31369	1.16957	1.15534	3.33043	0	5.51332	4.7835	0.70059	2.90366	2.19787	1.93025	0	-2,49535250178933	0.0160025	0.0975634
Q16222	UAP1	UDP-N-acetylhexosamine pyrophosphorylase OS=Homo sapiens OX=9606 GN=UAP1 PE=1 SV=3	Q16222	UAP1	0	0	0	0	0	0	0.719128	0	0	0	0	0	0	0	0	0	0	0	0.870524	0.840831	0	0	0	0	0	0	0	0	1.5945	0	0.725916	0	0	0	-2,48709273489634	0.328211	0.496598		UAP1
P02511,V9HW27	CRYAB,HEL-S-101	Alpha-crystallin B chain OS=Homo sapiens OX=9606 GN=CRYAB PE=1 SV=2	P02511	CRYAB	0	0	0	0	0.626258	0	0	0	0	0	0	0	0	0	0	0	0.872796	0	0	0	0	0	1.10456	0	0	0	0	0	0.797251	0	0	0.732623	0	0	-2,48550388237774	0.328211	0.496598		CRYAB,HEL-S-101
A0A494C085,P06132	UROD	Uroporphyrinogen decarboxylase OS=Homo sapiens OX=9606 GN=UROD PE=1 SV=1	A0A494C085	UROD	0	0	0	0	0	0	0	0	0	0	0.509647	0	0	0	0	0	0	0	1.74105	0	1.10934	0	0	0	0	0	0	0	0	0	0	0	0	0	-2,48359055416516	0.828956	0.866469		UROD
A8K3C3,P50991	CCT4	T-complex protein 1 subunit delta OS=Homo sapiens OX=9606 PE=2 SV=1	A8K3C3	CCT4	0	0	1.54192	0	3.13129	0	0.719128	0	0	0	1.52894	0	0	0	0	0	0.872796	3.87704	2.61157	3.36332	5.54672	2.84171	0	2.33914	2.31067	4.44058	2.88975	4.13499	2.39175	0	0	0	0.965125	0	-2,47893604020661	0.0339062	0.153637		CCT4
Q9UNN8	PROCR	Endothelial protein C receptor OS=Homo sapiens OX=9606 GN=PROCR PE=1 SV=1	Q9UNN8	PROCR	0	0	0	0	0.626258	0	1.43826	0	1.27357	1.93389	1.01929	0	0	0	0	1.09217	1.74559	0.96926	0.870524	1.68166	2.21869	2.84171	2.20913	1.16957	3.46601	2.22029	2.88975	2.75666	3.189	1.40118	1.45183	0.732623	1.93025	0	-2,46915243091795	0.00218244	0.0293618		PROCR
A8K1J3		UV excision repair protein RAD23 OS=Homo sapiens OX=9606 PE=2 SV=1	A8K1J3		1.10472	0	0	0	0.626258	0	0.719128	0	0	0	0.509647	0	0	0	0	1.09217	0	0	0.870524	0.840831	1.10934	1.42085	0	1.16957	0	2.22029	1.44488	1.37833	1.5945	0	0.725916	0	0	2.51507	-2,46858526519818	0.0330979	0.151288
Q86UD1	OAF	Out at first protein homolog OS=Homo sapiens OX=9606 GN=OAF PE=2 SV=1	Q86UD1	OAF	0	0	0	0	0	0	1.43826	0	0	0	1.01929	0	0	0	0	0	0.872796	0.96926	0	0	1.10934	1.42085	0	1.16957	2.31067	2.22029	1.44488	1.37833	0	0.70059	0	0	0	0	-2,46795089894127	0.0710741	0.229473		OAF
A0A140GPP7		Prolyl endopeptidase FAP OS=Homo sapiens OX=9606 PE=4 SV=1	A0A140GPP7		0	0	0	1.06055	0	0	2.15739	0	0	0	1.52894	0	0	0	0	0	1.74559	1.93852	0.870524	3.36332	1.10934	0	0	2.33914	4.62135	3.33043	0	1.37833	4.7835	0	0	0.732623	0	0	-2,46521582262758	0.0806634	0.24452
Q6ZRP7	QSOX2	Sulfhydryl oxidase 2 OS=Homo sapiens OX=9606 GN=QSOX2 PE=1 SV=3	Q6ZRP7	QSOX2	0	0	0	0	0	0	1.43826	0	0	0	0	0	0	0	0	0	0.872796	0	0	0.840831	0	1.42085	0	1.16957	0	0	1.44488	1.37833	0.797251	0	0	0	0	0	-2,46199944399703	0.127298	0.320712		QSOX2
P63220,Q6FGH5,Q8WVC2	RPS21	40S ribosomal protein S21 OS=Homo sapiens OX=9606 GN=RPS21 PE=1 SV=1	P63220	RPS21	1.65708	1.61272	0	1.06055	1.25252	0	2.15739	0	2.54714	1.93389	2.03859	2.23969	0	0	0	0	4.36398	6.78482	6.09367	2.52249	6.65606	7.10427	0	9.35654	5.77669	9.9913	5.77951	4.13499	2.39175	4.20354	3.62958	3.66312	2.89537	5.03014	-2,45354160089502	0.00132675	0.0219165		RPS21
P15291-2	B4GALT1	Isoform Short of Beta-1,4-galactosyltransferase 1 OS=Homo sapiens OX=9606 GN=B4GALT1	P15291	B4GALT1	1.10472	4.83817	4.62575	2.12109	3.75755	7.40381	0.719128	0	2.54714	1.93389	0.509647	0	0	0	0	0	7.85516	4.8463	2.61157	8.40831	8.87475	8.52512	4.41826	8.18698	13.864	7.77101	11.559	9.64831	7.97251	9.80826	12.3406	7.32623	7.721	20.1205	-2,45296616246694	0.00101311	0.0187923		B4GALT1
F4ZW62,Q12905,Q53FG3	ILF2	NF45 OS=Homo sapiens OX=9606 PE=1 SV=1	F4ZW62	ILF2	0	0	0	0	1.87877	1.48076	2.15739	0	0	0	0	0	0	0	0	0	1.74559	2.90778	2.61157	4.20415	2.21869	4.26256	0	3.5087	0	3.33043	2.88975	0	2.39175	0	0	0	0	0	-2,44643657917249	0.0622976	0.226545		ILF2
A0A024RAQ1,P16989,P16989-3	YBX3,CSDA	Cold shock domain protein A, isoform CRA_a OS=Homo sapiens OX=9606 GN=CSDA PE=4 SV=1	A0A024RAQ1	YBX3	0	0	0	0	0.626258	0	0	0	0	0	0	0	0	0	0	0	0.872796	0	1.74105	0	0	0	0	0	0	0	0	0	0.797251	0	0	0	0	0	-2,44540497571921	0.526591	0.622747		YBX3,CSDA
B2R4K7		60S ribosomal protein L6 OS=Homo sapiens OX=9606 PE=2 SV=1	B2R4K7		0	0	0	0	0.626258	0	0	0	0	0	0	0	0	0	0	0	0	0.96926	1.74105	0	0	0	0	0	0	0	0	0	0	0.70059	0	0	0	0	-2,44532180815905	0.526591	0.622747
Q15637-5	SF1	Isoform 5 of Splicing factor 1 OS=Homo sapiens OX=9606 GN=SF1	Q15637	SF1	0	0	0	0	0.626258	0	0.719128	0	0	0	0	0	0	0	0	0	0	0.96926	0	0.840831	2.21869	1.42085	0	1.16957	0	0	0	0	0	0.70059	0	0	0	0	-2,44378111077356	0.28365	0.44464		SF1
Q59EQ1		Cadherin 11, type 2 isoform 1 preproprotein variant (Fragment) OS=Homo sapiens OX=9606 PE=2 SV=1	Q59EQ1		2.76181	0	1.54192	0	3.75755	0	2.15739	0	3.8207	0	1.52894	0	0	0	0	1.09217	10.4736	0.96926	2.61157	5.04498	2.21869	7.10427	0	1.16957	0	2.22029	5.77951	2.75666	2.39175	5.60472	12.3406	3.66312	3.8605	15.0904	-2,43848743530363	0.0231396	0.123136
E9PGT1,Q15631	TSN	Component 3 of promoter of RISC OS=Homo sapiens OX=9606 GN=TSN PE=1 SV=1	E9PGT1	TSN	0	0	0	0	0.626258	1.48076	0	0	0	0	0	0	0	0	0	0	2.61839	0	1.74105	1.68166	1.10934	1.42085	0	0	0	0	0	2.75666	0	0	0	0	0	0	-2,42661094940295	0.305597	0.475899		TSN
Q9UJ70-2	NAGK	Isoform 2 of N-acetyl-D-glucosamine kinase OS=Homo sapiens OX=9606 GN=NAGK	Q9UJ70	NAGK	0.552361	0	1.54192	1.06055	1.25252	0	0.719128	0	0	0	0.509647	0	0	0	0	1.09217	0.872796	1.93852	4.35262	1.68166	4.43737	0	1.10456	1.16957	2.31067	3.33043	2.88975	4.13499	0.797251	0	0	0	0	0	-2,41758345225102	0.0752644	0.230024		NAGK
A0A024RDQ0,A0A024RDS1,Q92598,Q92598-2	HSPH1	Heat shock 110 kDa protein OS=Homo sapiens OX=9606 GN=HSPH1 PE=3 SV=1	A0A024RDQ0	HSPH1	0.552361	0	1.54192	1.06055	0	0	2.15739	0	0	0	1.01929	0	0	0	0	0	0.872796	0.96926	1.74105	5.88581	1.10934	0	0	7.01741	4.62135	3.33043	0	2.75666	3.98625	0.70059	0.725916	0	0	0	-2,41285085624993	0.172687	0.369135		HSPH1
A0A024RAM4,P46821	MAP1B	Microtubule-associated protein 1B, isoform CRA_b OS=Homo sapiens OX=9606 GN=MAP1B PE=4 SV=1	A0A024RAM4	MAP1B	1.10472	1.61272	3.08383	1.06055	5.63632	0	3.59564	3.76	6.36784	3.86778	8.66399	1.11984	0	0	0	2.18434	11.3463	9.6926	19.1515	11.7716	15.5308	14.2085	11.0456	18.7131	17.3301	11.1014	10.1141	15.1616	19.9313	7.0059	6.53324	5.12836	5.79075	0	-2,40880966010175	0.00227036	0.0303879		MAP1B
P01031	C5	Complement C5 OS=Homo sapiens OX=9606 GN=C5 PE=1 SV=4	P01031	C5	0	0	1.54192	0	0.626258	0	0	0	0	0	0	0	0	0	0	1.09217	0	0	0	0	0	0	2.20913	0	0	0	0	0	0	1.40118	1.45183	1.46525	3.8605	0	-2,40457699126094	0.352784	0.525552		C5
P41271-2	NBL1	Isoform 2 of Neuroblastoma suppressor of tumorigenicity 1 OS=Homo sapiens OX=9606 GN=NBL1	P41271	NBL1	0.552361	0	0	0	0	0	0	0	0	0	0.509647	1.11984	0	0	0	2.18434	1.74559	0	0.870524	0	0	0	1.10456	0	0	0	0	0	0	0.70059	0.725916	0.732623	0.965125	2.51507	-2,40356237447628	0.158301	0.366922		NBL1
P53621,P53621-2	COPA	Coatomer subunit alpha OS=Homo sapiens OX=9606 GN=COPA PE=1 SV=2	P53621	COPA	0	0	0	0	1.87877	0	1.43826	0	0	1.93389	1.01929	0	0	0	0	0	0	1.93852	6.96419	3.36332	3.32803	2.84171	0	5.84784	1.15534	0	0	1.37833	2.39175	0.70059	0.725916	1.46525	0.965125	0	-2,39875769379459	0.0690398	0.229473		COPA
A0A1U9X8D1		PPP1R18 OS=Homo sapiens OX=9606 PE=4 SV=1	A0A1U9X8D1		0	0	0	0	0	0	0	0	0	0	2.03859	0	0	0	0	0	0	1.93852	2.61157	0.840831	1.10934	1.42085	0	0	0	0	1.44488	1.37833	0	0	0	0	0	0	-2,39793357507395	0.127298	0.320712
Q549M8,Q9Y224	RTRAF	RNA transcription, translation and transport factor protein OS=Homo sapiens OX=9606 GN=C14orf166 PE=2 SV=1	Q549M8	RTRAF	0	0	0	0	0.626258	0	0	0	0	0	0	0	0	0	0	0	0	0	0	0	0	0	0	0	0	0	0	0	1.5945	0	0	0.732623	0.965125	0	-2,39424388570929	0.526591	0.622747		RTRAF
Q6PKB8	MED15	Mediator of RNA polymerase II transcription subunit 15 (Fragment) OS=Homo sapiens OX=9606 GN=MED15 PE=2 SV=1	Q6PKB8	MED15	0	0	0	0	0.626258	0	0	0	0	0	0	0	0	0	0	3.27652	0	0	0	0	0	0	0	0	0	0	0	0	0	0	0	0	0	0	-2,38733340764183	0.794372	0.84798		MED15
P15924	DSP	Desmoplakin OS=Homo sapiens OX=9606 GN=DSP PE=1 SV=3	P15924	DSP	0.552361	0	0	0	0	0	0.719128	1.88	1.27357	0	1.01929	0	0	8.94571	17.6711	0	0.872796	0.96926	0	0	0	0	0	0	0	0	0	0	0	0	0	0	0	0	-2,38604553181361	0.315272	0.485177		DSP
A0A158RFU3,P20962	PTMS	Parathymosin OS=Homo sapiens OX=9606 GN=PTMS PE=2 SV=1	A0A158RFU3	PTMS	1.65708	0	4.62575	2.12109	1.87877	0	1.43826	7.52	2.54714	0	1.01929	2.23969	4.76228	2.23643	2.07895	1.09217	7.85516	8.72334	1.74105	5.04498	14.4215	18.4711	1.10456	14.0348	15.0194	13.3217	17.3385	17.9183	8.76976	1.40118	0.725916	1.46525	2.89537	0	-2,38455613349261	0.0414229	0.166842		PTMS
A0A1U9X8Y4		Chloride intracellular channel protein OS=Homo sapiens OX=9606 PE=3 SV=1	A0A1U9X8Y4		2.20945	1.61272	3.08383	0	1.87877	2.96152	1.43826	1.88	2.54714	1.93389	2.54823	1.11984	0	0	0	0	7.85516	4.8463	6.96419	5.04498	6.65606	9.94597	11.0456	7.01741	8.08736	6.66086	7.22438	9.64831	4.7835	4.20354	7.25916	6.59361	4.82562	2.51507	-2,38407169015272	0.000656076	0.0148608
Q24JU4	EIF3A	Eukaryotic translation initiation factor 3 subunit A OS=Homo sapiens OX=9606 GN=EIF3A PE=2 SV=1	Q24JU4	EIF3A	0	0	0	0	0	0	0.719128	0	0	0	0	0	0	0	0	0	0.872796	0	0.870524	0.840831	0	0	0	1.16957	0	0	0	0	0	0	0	0	0	0	-2,38399912553069	0.328211	0.496598		EIF3A
Q6FG99		RPLP1 protein OS=Homo sapiens OX=9606 GN=RPLP1 PE=2 SV=1	Q6FG99		0	0	1.54192	0	1.25252	0	0	0	0	0	0.509647	2.23969	0	0	0	1.09217	1.74559	0.96926	0.870524	0.840831	1.10934	2.84171	2.20913	2.33914	1.15534	2.22029	1.44488	1.37833	2.39175	1.40118	1.45183	1.46525	1.93025	0	-2,37997260309133	0.00444434	0.043051
G3XAP6,P49747	COMP	Cartilage oligomeric matrix protein OS=Homo sapiens OX=9606 GN=COMP PE=1 SV=1	G3XAP6	COMP	1.10472	6.45089	0	2.12109	4.38381	4.44229	0	1.88	0	3.86778	0.509647	1.11984	2.38114	0	5.19738	6.55303	2.61839	5.81556	20.8926	8.40831	3.32803	2.84171	5.52282	1.16957	2.31067	9.9913	7.22438	4.13499	3.189	9.10767	13.0665	21.2461	13.5117	0	-2,37035416813279	0.00504841	0.0463954		COMP
A0A024R5G1,O95967,Q96TF5	EFEMP2	EGF-containing fibulin-like extracellular matrix protein 2, isoform CRA_a OS=Homo sapiens OX=9606 GN=EFEMP2 PE=4 SV=1	A0A024R5G1	EFEMP2	2.76181	1.61272	4.62575	4.24218	2.50503	2.96152	1.43826	0	1.27357	1.93389	3.05788	2.23969	2.38114	0	1.03948	1.09217	4.36398	7.75408	5.22314	5.88581	9.98409	9.94597	1.10456	9.35654	12.7087	9.9913	14.4488	17.9183	1.5945	10.5089	11.6147	10.9893	9.65125	5.03014	-2,36802939091238	0.00670297	0.0575485		EFEMP2
Q6YHK3	CD109	CD109 antigen OS=Homo sapiens OX=9606 GN=CD109 PE=1 SV=2	Q6YHK3	CD109	0	3.22545	3.08383	1.06055	5.01007	2.96152	2.87651	1.88	1.27357	3.86778	1.01929	0	0	0	0	1.09217	7.85516	6.78482	6.96419	10.9308	3.32803	7.10427	8.83651	7.01741	12.7087	7.77101	10.1141	8.26998	6.37801	4.90413	11.6147	5.86099	2.89537	5.03014	-2,36701173115526	0.000575729	0.0148608		CD109
Q86U42,Q86U42-2	PABPN1	Polyadenylate-binding protein 2 OS=Homo sapiens OX=9606 GN=PABPN1 PE=1 SV=3	Q86U42	PABPN1	0	0	0	0	0	0	1.43826	0	0	0	0	1.11984	0	0	0	0	0	0.96926	1.74105	1.68166	0	2.84171	0	1.16957	1.15534	0	1.44488	0	0	0.70059	1.45183	0	0	0	-2,36256343855198	0.0880858	0.262747		PABPN1
P10643	C7	Complement component C7 OS=Homo sapiens OX=9606 GN=C7 PE=1 SV=2	P10643	C7	0	0	0	0	0.626258	0	0	0	0	0	0.509647	0	0	0	0	0	0.872796	0	0	0	0	0	1.10456	0	0	0	0	0	0	0.70059	0.725916	1.46525	0.965125	0	-2,36070176952017	0.262795	0.437337		C7
A0A140VK72,P48723,Q53FK2	HSPA13	Heat shock 70 kDa protein 13 OS=Homo sapiens OX=9606 PE=2 SV=1	A0A140VK72	HSPA13	1.10472	1.61272	1.54192	0	1.25252	0	2.15739	0	0	1.93389	0.509647	2.23969	0	0	0	0	3.49118	6.78482	3.4821	5.04498	0	0	1.10456	2.33914	1.15534	1.11014	1.44488	2.75666	3.98625	7.0059	6.53324	4.39574	4.82562	7.5452	-2,35068249072484	0.0327053	0.150019		HSPA13
A8K7B7,B4DDF7,P30153	PPP2R1A	Protein phosphatase 2 (Formerly 2A), regulatory subunit A (PR 65), alpha isoform OS=Homo sapiens OX=9606 GN=PPP2R1A PE=1 SV=1	A8K7B7	PPP2R1A	0.552361	0	1.54192	1.06055	1.87877	1.48076	3.59564	0	0	1.93389	2.03859	0	0	0	0	0	1.74559	3.87704	5.22314	5.88581	6.65606	5.68341	1.10456	7.01741	4.62135	6.66086	7.22438	6.89165	3.189	0.70059	2.17775	2.19787	0.965125	0	-2,35051676449886	0.0165548	0.0996958		PPP2R1A
A0A0A0MRJ7,P12259	F5	Coagulation factor V OS=Homo sapiens OX=9606 GN=F5 PE=1 SV=1	A0A0A0MRJ7	F5	0	1.61272	0	0	0.626258	0	0	0	1.27357	0	0	0	0	0	0	1.09217	0.872796	0	0	0	1.10934	1.42085	1.10456	1.16957	0	1.11014	1.44488	1.37833	0.797251	1.40118	0.725916	0.732623	0.965125	2.51507	-2,34450957502414	0.0165778	0.0996958		F5
A0A024R036,B2RAW0,P98082,P98082-3	DAB2	Disabled homolog 2, mitogen-responsive phosphoprotein (Drosophila), isoform CRA_a OS=Homo sapiens OX=9606 GN=DAB2 PE=4 SV=1	A0A024R036	DAB2	0	0	0	0	0	0	0	0	0	0	0.509647	0	0	0	0	0	0	0	0.870524	1.68166	0	0	0	0	0	0	0	0	0	0	0	0	0	0	-2,32416366559112	0.828956	0.866469		DAB2
Q6FIC5,Q9Y696	CLIC4	Chloride intracellular channel protein OS=Homo sapiens OX=9606 GN=CLIC4 PE=2 SV=1	Q6FIC5	CLIC4	2.76181	3.22545	1.54192	2.12109	5.01007	7.40381	2.15739	1.88	2.54714	1.93389	6.11576	3.35953	0	0	0	4.36869	6.10957	4.8463	11.3168	12.6125	11.0934	14.2085	9.94108	11.6957	9.2427	13.3217	8.66926	16.54	12.756	7.70649	12.3406	10.9893	12.5466	10.0603	-2,32247773732464	0.000260936	0.0111646		CLIC4
V9HWI6	HEL-S-51	Gc-globulin OS=Homo sapiens OX=9606 GN=HEL-S-51 PE=2 SV=1	V9HWI6	HEL-S-51	10.4949	3.22545	0	2.12109	7.5151	10.3653	0	20.68	2.54714	5.80167	4.07717	4.47937	11.9057	46.965	8.3158	29.4887	10.4736	11.6311	13.0579	7.56748	14.4215	12.7877	24.3004	17.5435	18.4854	17.7623	23.118	28.9449	11.9588	17.5148	18.8738	18.3156	29.9189	32.6959	-2,31524278827815	6.20553e-05	0.00522465		HEL-S-51
Q14257-2	RCN2	Isoform 2 of Reticulocalbin-2 OS=Homo sapiens OX=9606 GN=RCN2	Q14257	RCN2	1.10472	0	0	1.06055	0	0	0.719128	0	3.8207	0	0	0	0	0	0	1.09217	0	4.8463	6.96419	3.36332	1.10934	2.84171	0	4.67827	2.31067	1.11014	1.44488	2.75666	0.797251	0	0	0	0	0	-2,31283703641431	0.0681918	0.229473		RCN2
B4DN31		cDNA FLJ55809 OS=Homo sapiens OX=9606 PE=2 SV=1	B4DN31		0.552361	0	1.54192	0	0.626258	0	0.719128	0	0	0	0	0	0	0	0	0	0.872796	1.93852	0.870524	1.68166	2.21869	2.84171	0	0	0	0	2.88975	1.37833	1.5945	0	0.725916	0	0	0	-2,30624658201855	0.12639	0.319959
Q03252	LMNB2	Lamin-B2 OS=Homo sapiens OX=9606 GN=LMNB2 PE=1 SV=4	Q03252	LMNB2	0	0	0	0	0.626258	1.48076	0	0	0	0	0	0	0	0	0	0	0.872796	0	0	0	1.10934	1.42085	0	0	2.31067	1.11014	0	1.37833	0	0.70059	0	1.46525	0	0	-2,29885818909207	0.165709	0.366922		LMNB2
Q9UHD8-5	SEPTIN9	Isoform 5 of Septin-9 OS=Homo sapiens OX=9606 GN=SEPTIN9	Q9UHD8	SEPTIN9	0.552361	1.61272	4.62575	0	2.50503	0	0.719128	1.88	0	0	0.509647	0	0	0	0	0	2.61839	3.87704	5.22314	1.68166	3.32803	7.10427	2.20913	4.67827	5.77669	5.55072	4.33463	6.89165	3.189	0.70059	1.45183	2.19787	0	0	-2,29349747709303	0.0191181	0.110601		SEPTIN9
Q08397	LOXL1	Lysyl oxidase homolog 1 OS=Homo sapiens OX=9606 GN=LOXL1 PE=1 SV=2	Q08397	LOXL1	3.31417	1.61272	0	2.12109	2.50503	0	1.43826	0	3.8207	0	2.03859	1.11984	0	0	0	0	6.98237	3.87704	2.61157	9.24914	4.43737	2.84171	0	3.5087	4.62135	5.55072	10.1141	4.13499	0	4.20354	11.6147	4.39574	4.82562	5.03014	-2,29186058112891	0.00483742	0.0452533		LOXL1
Q59EK1,Q5VU08,Q9UEY8,Q9UEY8-2	ADD3	Adducin 3 isoform a variant (Fragment) OS=Homo sapiens OX=9606 PE=2 SV=1	Q59EK1	ADD3	0	0	1.54192	0	0	0	0	0	0	0	0	0	0	0	0	0	0	0.96926	1.74105	1.68166	0	0	0	2.33914	0	0	0	0	0.797251	0	0	0	0	0	-2,28761036731085	0.240763	0.426316		ADD3
B2RD79,P54578	USP14	Ubiquitin carboxyl-terminal hydrolase OS=Homo sapiens OX=9606 PE=2 SV=1	B2RD79	USP14	0	0	0	0	1.87877	1.48076	0.719128	0	0	0	1.01929	0	0	0	0	0	0.872796	1.93852	1.74105	1.68166	1.10934	2.84171	3.31369	3.5087	0	1.11014	1.44488	1.37833	3.189	0	0.725916	0	0	0	-2,28558739451536	0.0488759	0.189267		USP14
A0A024R0S6,Q9NZN4	EHD2	EH-domain containing 2, isoform CRA_a OS=Homo sapiens OX=9606 GN=EHD2 PE=4 SV=1	A0A024R0S6	EHD2	0	0	0	0	0	0	0.719128	0	1.27357	0	4.58682	0	0	0	0	0	0.872796	1.93852	3.4821	0.840831	5.54672	4.26256	2.20913	1.16957	1.15534	1.11014	0	2.75666	2.39175	1.40118	0.725916	2.19787	0	0	-2,28476914005488	0.0109063	0.0769336		EHD2
B4DS14		Kinesin light chain OS=Homo sapiens OX=9606 PE=2 SV=1	B4DS14		0	0	0	0	0.626258	0	0	0	0	0	0	0	0	0	0	0	0	0	0.870524	0	0	0	0	0	0	0	0	1.37833	0.797251	0	0	0	0	0	-2,28213549407278	0.526591	0.622747
Q15019-2	SEPTIN2	Isoform 2 of Septin-2 OS=Homo sapiens OX=9606 GN=SEPTIN2	Q15019	SEPTIN2	0	1.61272	1.54192	1.06055	2.50503	1.48076	2.87651	0	1.27357	0	2.03859	1.11984	0	0	0	0	4.36398	4.8463	3.4821	4.20415	8.87475	5.68341	3.31369	9.35654	2.31067	5.55072	4.33463	2.75666	4.7835	4.20354	1.45183	2.93049	2.89537	0	-2,28030962159982	0.00307186	0.0347472		SEPTIN2
B7Z2N4		cDNA FLJ56074, highly similar to 150 kDa oxygen-regulated protein (Orp150) OS=Homo sapiens OX=9606 PE=2 SV=1	B7Z2N4		1.10472	0	1.54192	0	1.87877	0	5.0339	0	0	0	1.01929	0	0	0	0	0	1.74559	5.81556	2.61157	3.36332	2.21869	7.10427	0	4.67827	5.77669	1.11014	8.66926	4.13499	2.39175	0.70059	0	0.732623	0	0	-2,27085507943545	0.0539688	0.203553
B4DNR3,Q96IU4,V9HW87	ABHD14B,HEL-S-299	cDNA FLJ52710, highly similar to Abhydrolase domain-containing protein 14B OS=Homo sapiens OX=9606 PE=2 SV=1	B4DNR3	ABHD14B	0	0	1.54192	0	1.25252	0	0.719128	0	0	0	0	0	0	0	0	0	0.872796	0.96926	0.870524	0.840831	2.21869	1.42085	1.10456	1.16957	1.15534	1.11014	1.44488	1.37833	2.39175	0	0	0	0	0	-2,27006837180671	0.0418602	0.167827		ABHD14B,HEL-S-299
Q9Y4K0	LOXL2	Lysyl oxidase homolog 2 OS=Homo sapiens OX=9606 GN=LOXL2 PE=1 SV=1	Q9Y4K0	LOXL2	22.0945	4.83817	10.7934	10.6055	18.1615	4.44229	11.5061	13.16	6.36784	7.73556	22.4245	12.3183	4.76228	13.4186	14.5527	24.0278	35.7846	38.7704	26.1157	38.6782	26.6242	46.8882	47.4962	31.5783	45.0581	37.7449	40.4565	39.9716	23.1203	39.233	31.9403	35.1659	55.9772	25.1507	-2,26614702404289	6.46563e-08	0.000168753		LOXL2
P62280	RPS11	40S ribosomal protein S11 OS=Homo sapiens OX=9606 GN=RPS11 PE=1 SV=3	P62280	RPS11	0	0	0	0	0	0	0	0	1.27357	0	0	0	0	0	0	0	0	0	1.74105	0.840831	0	1.42085	0	0	0	0	0	1.37833	0	0	0	0.732623	0	0	-2,26316583283455	0.240763	0.426316		RPS11
P98066	TNFAIP6	Tumor necrosis factor-inducible gene 6 protein OS=Homo sapiens OX=9606 GN=TNFAIP6 PE=1 SV=2	P98066	TNFAIP6	0	0	0	0	3.13129	0	0	0	0	0	0	0	0	0	0	0	0	0	0	0	1.10934	0	5.52282	0	0	0	0	0	3.98625	0	0	4.39574	0	0	-2,26149362794179	0.357463	0.531309		TNFAIP6
Q9Y490	TLN1	Talin-1 OS=Homo sapiens OX=9606 GN=TLN1 PE=1 SV=3	Q9Y490	TLN1	2.20945	3.22545	13.8772	10.6055	12.5252	19.2499	23.7312	0	2.54714	11.6033	24.463	5.59921	0	0	0	2.18434	35.7846	37.8011	31.3389	36.9966	41.0457	59.6758	16.5685	44.4436	30.0388	37.7449	44.7912	41.3499	34.2818	20.3171	20.3256	43.2248	31.8491	7.5452	-2,25151574793944	0.00203205	0.0282313		TLN1
P18065	IGFBP2	Insulin-like growth factor-binding protein 2 OS=Homo sapiens OX=9606 GN=IGFBP2 PE=1 SV=2	P18065	IGFBP2	12.7043	3.22545	1.54192	8.48437	16.2827	14.8076	1.43826	0	0	3.86778	3.56753	11.1984	0	6.70929	27.0264	17.4748	30.5479	20.3545	3.4821	27.7474	7.7654	14.2085	11.0456	11.6957	13.864	12.2116	21.6731	16.54	11.1615	28.0236	25.4071	31.5028	21.2327	7.5452	-2,25149488413681	0.000666172	0.0148608		IGFBP2
E9PAV3	NACA	Nascent polypeptide-associated complex subunit alpha, muscle-specific form OS=Homo sapiens OX=9606 GN=NACA PE=1 SV=1	E9PAV3	NACA	1.10472	0	1.54192	1.06055	1.87877	0	2.15739	0	0	0	0	0	0	0	0	1.09217	2.61839	0.96926	3.4821	1.68166	1.10934	1.42085	1.10456	4.67827	2.31067	1.11014	0	1.37833	3.98625	3.50295	2.17775	2.19787	1.93025	0	-2,24674795812775	0.00907498	0.0674806		NACA
Q8WUM4	PDCD6IP	Programmed cell death 6-interacting protein OS=Homo sapiens OX=9606 GN=PDCD6IP PE=1 SV=1	Q8WUM4	PDCD6IP	0	0	1.54192	0	0.626258	0	0	0	0	0	2.03859	0	0	0	0	0	4.36398	0.96926	2.61157	2.52249	0	0	1.10456	0	1.15534	1.11014	0	2.75666	2.39175	0	0	0	0.965125	0	-2,24567082354467	0.123568	0.313119		PDCD6IP
Q8NBJ5	COLGALT1	Procollagen galactosyltransferase 1 OS=Homo sapiens OX=9606 GN=COLGALT1 PE=1 SV=1	Q8NBJ5	COLGALT1	0.552361	0	0	0	0	0	0	0	0	0	0	0	0	0	0	0	0	0	2.61157	0	0	0	0	0	0	0	0	0	0	0	0	0	0	0	-2,24123418000586	0.794372	0.84798		COLGALT1
P62136	PPP1CA	Serine/threonine-protein phosphatase PP1-alpha catalytic subunit OS=Homo sapiens OX=9606 GN=PPP1CA PE=1 SV=1	P62136	PPP1CA	0	0	0	0	1.25252	1.48076	0	0	0	0	1.01929	0	0	0	0	0	2.61839	0	2.61157	1.68166	0	1.42085	0	1.16957	1.15534	1.11014	1.44488	1.37833	2.39175	0	0	0.732623	0	0	-2,2390282934044	0.0806634	0.24452		PPP1CA
Q13308-6	PTK7	Isoform 6 of Inactive tyrosine-protein kinase 7 OS=Homo sapiens OX=9606 GN=PTK7	Q13308	PTK7	1.65708	0	1.54192	1.06055	1.25252	1.48076	2.15739	0	1.27357	0	4.07717	1.11984	0	0	0	1.09217	4.36398	2.90778	2.61157	4.20415	1.10934	12.7877	1.10456	4.67827	6.93202	3.33043	11.559	4.13499	0.797251	2.10177	0.725916	2.19787	1.93025	5.03014	-2,23622155822562	0.0229568	0.123136		PTK7
Q68EM7-5	ARHGAP17	Isoform 5 of Rho GTPase-activating protein 17 OS=Homo sapiens OX=9606 GN=ARHGAP17	Q68EM7	ARHGAP17	0	0	0	0	0	0	0.719128	0	0	0	0	0	0	0	0	0	1.74559	0	0	0.840831	0	0	0	0	0	0	0	0	0.797251	0	0	0	0	0	-2,23426904499119	0.526591	0.622747		ARHGAP17
D6RGG3	COL12A1	Collagen alpha-1(XII) chain OS=Homo sapiens OX=9606 GN=COL12A1 PE=1 SV=1	D6RGG3	COL12A1	98.8727	20.9654	63.2186	55.1484	74.5247	57.7497	39.5521	7.52	25.4714	9.66945	13.7605	14.558	50.0039	31.31	44.6974	28.3965	92.5164	138.604	126.226	95.8547	177.495	179.028	110.456	90.0567	93.5823	134.327	137.263	135.076	74.1443	156.932	180.027	163.375	162.141	138.329	-2,22922840021425	2.33108e-05	0.00448153		COL12A1
A0A024R0V4,A0A0S2Z4N8,P50552	VASP	Vasodilator-stimulated phosphoprotein isoform 1 OS=Homo sapiens OX=9606 GN=VASP PE=2 SV=1	A0A024R0V4	VASP	0	0	0	0	0	0	0.719128	0	0	0	1.52894	0	0	0	0	0	0.872796	0	0.870524	0.840831	0	1.42085	0	2.33914	1.15534	0	0	0	1.5945	0.70059	0	0.732623	0	0	-2,22736267530842	0.105167	0.280159		VASP
Q96JY6-5	PDLIM2	Isoform 5 of PDZ and LIM domain protein 2 OS=Homo sapiens OX=9606 GN=PDLIM2	Q96JY6	PDLIM2	1.10472	0	1.54192	0	0.626258	0	0	0	0	0	1.52894	0	0	0	0	0	0.872796	2.90778	5.22314	1.68166	1.10934	0	2.20913	1.16957	1.15534	1.11014	1.44488	2.75666	0.797251	0	0	0	0	0	-2,2242655728156	0.0948878	0.280159		PDLIM2
Q96AT9	RPE	Ribulose-phosphate 3-epimerase OS=Homo sapiens OX=9606 GN=RPE PE=1 SV=1	Q96AT9	RPE	0	0	0	0	0.626258	0	0	0	0	0	0	0	0	0	0	0	0	0	0	0	0	0	0	0	1.15534	0	0	0	0.797251	0	0	0	0.965125	0	-2,22000794296694	0.526591	0.622747		RPE
O60493	SNX3	Sorting nexin-3 OS=Homo sapiens OX=9606 GN=SNX3 PE=1 SV=3	O60493	SNX3	0	0	0	0	0	0	0	0	0	0	1.52894	0	0	0	0	0	0	0	0.870524	0	0	0	0	0	0	0	0	0	0	1.40118	1.45183	1.46525	1.93025	0	-2,21914909715426	0.286225	0.448408		SNX3
A0A140VJZ1,P45974,P45974-2	USP5	Ubiquitin carboxyl-terminal hydrolase OS=Homo sapiens OX=9606 PE=2 SV=1	A0A140VJZ1	USP5	0.552361	0	1.54192	0	2.50503	0	2.15739	0	0	0	1.52894	0	0	0	0	0	1.74559	1.93852	2.61157	4.20415	2.21869	4.26256	0	2.33914	2.31067	3.33043	2.88975	2.75666	4.7835	0.70059	0.725916	0.732623	0.965125	0	-2,21675465174909	0.0131471	0.0875354		USP5
Q9Y6C2	EMILIN1	EMILIN-1 OS=Homo sapiens OX=9606 GN=EMILIN1 PE=1 SV=3	Q9Y6C2	EMILIN1	0.552361	0	4.62575	5.30273	9.39387	4.44229	5.0339	1.88	1.27357	7.73556	3.05788	1.11984	0	0	0	0	7.85516	6.78482	6.09367	11.7716	12.2028	9.94597	7.73195	8.18698	13.864	9.9913	10.1141	5.51332	14.3505	6.30531	17.422	19.0482	16.4071	22.6356	-2,21500753362406	0.00178797	0.0259785		EMILIN1
B1AQP2,Q9UHV9	PFDN2	Prefoldin subunit 2 OS=Homo sapiens OX=9606 GN=PFDN2 PE=2 SV=1	B1AQP2	PFDN2	0.552361	0	0	0	0	0	0.719128	0	0	0	0	0	0	0	0	0	1.74559	0	1.74105	1.68166	0	0	0	0	0	0	0	0	0	0	0	0.732623	0	0	-2,21442119958265	0.650378	0.742233		PFDN2
Q06033,Q06033-2	ITIH3	Isoform 2 of Inter-alpha-trypsin inhibitor heavy chain H3 OS=Homo sapiens OX=9606 GN=ITIH3	Q06033	ITIH3	2.76181	1.61272	3.08383	1.06055	1.87877	8.88457	2.87651	0	2.54714	7.73556	2.54823	1.11984	0	2.23643	0	5.46086	21.8199	7.75408	1.74105	5.88581	4.43737	7.10427	13.2548	9.35654	3.46601	8.88115	7.22438	6.89165	4.7835	7.0059	6.53324	8.79148	14.4769	20.1205	-2,21134568208242	0.00229878	0.0306113		ITIH3
A0A024R6K8,P23381	WARS1,WARS	Tryptophan--tRNA ligase, cytoplasmic OS=Homo sapiens OX=9606 GN=WARS1 PE=1 SV=2	A0A024R6K8	WARS1	1.65708	0	0	0	3.75755	0	0	0	0	0	0.509647	0	0	0	0	0	1.74559	1.93852	2.61157	0.840831	1.10934	1.42085	1.10456	1.16957	2.31067	1.11014	1.44488	1.37833	3.189	1.40118	1.45183	2.19787	0.965125	0	-2,20893091993041	0.00523629	0.0472897		WARS1,WARS
A0AVL1	ADAM9	ADAM9 protein OS=Homo sapiens OX=9606 GN=ADAM9 PE=1 SV=1	A0AVL1	ADAM9	2.76181	0	0	1.06055	0	0	2.87651	1.88	0	5.80167	2.54823	1.11984	0	0	0	2.18434	8.72796	3.87704	2.61157	4.20415	0	5.68341	2.20913	5.84784	5.77669	3.33043	7.22438	4.13499	0.797251	7.0059	7.98507	0.732623	0.965125	10.0603	-2,20743615711471	0.0150067	0.0932558		ADAM9
Q92692-2	NECTIN2	Isoform Alpha of Nectin-2 OS=Homo sapiens OX=9606 GN=NECTIN2	Q92692	NECTIN2	0	0	0	0	0.626258	0	0	0	0	0	0.509647	0	0	0	0	0	0.872796	0	0	0.840831	0	0	0	3.5087	0	0	0	0	0	0	0	0	0	0	-2,20085151376927	0.954136	0.967105		NECTIN2
P11766,Q5U043,Q6FI45,Q6IRT1	ADH5	Alcohol dehydrogenase class-3 OS=Homo sapiens OX=9606 GN=ADH5 PE=1 SV=4	P11766	ADH5	0	0	0	0	1.25252	1.48076	0	0	0	0	0.509647	0	0	0	0	0	0	0.96926	0.870524	1.68166	1.10934	1.42085	1.10456	1.16957	1.15534	0	1.44488	1.37833	1.5945	0	0	0.732623	0	0	-2,17370416585291	0.0668229	0.229473		ADH5
Q9P246-2	STIM2	Isoform 2 of Stromal interaction molecule 2 OS=Homo sapiens OX=9606 GN=STIM2	Q9P246	STIM2	0	0	0	0	0	0	1.43826	0	0	0	1.01929	0	0	0	0	0	0	0	0	0.840831	0	0	0	0	3.46601	1.11014	0	0	0	0.70059	0.725916	0.732623	0.965125	2.51507	-2,16957687031433	0.226238	0.404439		STIM2
A0A024R1X8,A0A0S2Z487,P14923	JUP	Junction plakoglobin OS=Homo sapiens OX=9606 GN=JUP PE=3 SV=1	A0A024R1X8	JUP	0.552361	0	0	0	0	0	0	1.88	0	0	0.509647	0	0	0	9.35528	2.18434	0	0	0	1.68166	0	0	0	0	0	0	0	0	0	0	0	0	0	0	-2,16798950694386	0.669688	0.759109		JUP
Q53GG5-2	PDLIM3	Isoform 2 of PDZ and LIM domain protein 3 OS=Homo sapiens OX=9606 GN=PDLIM3	Q53GG5	PDLIM3	0	0	0	0	0	0	0	0	0	0	0.509647	0	0	0	0	0	0	0	0	0	0	0	0	0	1.15534	1.11014	0	0	0	0	0	0	0	0	-2,15224806574396	0.828956	0.866469		PDLIM3
A0A024QZ77,Q96C19	EFHD2	EF-hand domain family, member D2, isoform CRA_a OS=Homo sapiens OX=9606 GN=EFHD2 PE=2 SV=1	A0A024QZ77	EFHD2	0	0	0	0	0	0	0.719128	0	1.27357	0	0.509647	0	0	0	0	0	0.872796	0.96926	0.870524	0.840831	0	0	1.10456	1.16957	1.15534	3.33043	0	0	0.797251	0	0	0	0	0	-2,15058021252903	0.184238	0.392219		EFHD2
A0A024R324,P61586	RHOA	Epididymis secretory sperm binding protein OS=Homo sapiens OX=9606 GN=RHOA PE=2 SV=1	A0A024R324	RHOA	0	0	0	0	0.626258	1.48076	0	0	0	0	0.509647	0	0	0	0	0	0	0	1.74105	1.68166	0	0	1.10456	0	0	1.11014	1.44488	1.37833	0	0	0.725916	1.46525	0.965125	0	-2,15042408163393	0.170901	0.366922		RHOA
C9JV77	AHSG	Alpha-2-HS-glycoprotein OS=Homo sapiens OX=9606 GN=AHSG PE=1 SV=1	C9JV77	AHSG	2.20945	0	0	0	1.87877	0	0.719128	0	0	1.93389	2.03859	2.23969	7.14342	0	3.11843	8.73738	2.61839	0	2.61157	1.68166	2.21869	0	4.41826	0	5.77669	1.11014	0	0	0.797251	7.70649	7.25916	5.86099	11.5815	15.0904	-2,14955028417338	0.069993	0.229473		AHSG
Q8IUX7	AEBP1	Adipocyte enhancer-binding protein 1 OS=Homo sapiens OX=9606 GN=AEBP1 PE=1 SV=1	Q8IUX7	AEBP1	0	0	13.8772	4.24218	6.26258	0	5.0339	0	3.8207	3.86778	0	0	2.38114	0	0	0	10.4736	14.5389	1.74105	14.2941	11.0934	9.94597	1.10456	4.67827	11.5534	9.9913	8.66926	6.89165	1.5945	25.2212	13.0665	17.583	7.721	5.03014	-2,14953881100291	0.0122884	0.0830897		AEBP1
H0YKD8	RPL28	60S ribosomal protein L28 OS=Homo sapiens OX=9606 GN=RPL28 PE=1 SV=1	H0YKD8	RPL28	0.552361	0	0	0	0	0	0	0	0	0	0	0	0	0	0	0	0	0	0.870524	0.840831	0	0	0	0	0	0	0	0	0	0	0	0.732623	0	0	-2,14554708012029	0.526591	0.622747		RPL28
B7ZB83		cDNA, FLJ79447, highly similar to Nucleosome assembly protein 1-like 4 OS=Homo sapiens OX=9606 PE=2 SV=1	B7ZB83		1.10472	0	0	0	1.87877	0	0.719128	0	0	0	0.509647	0	0	0	0	0	0	0.96926	2.61157	3.36332	0	1.42085	1.10456	0	0	1.11014	1.44488	1.37833	0	2.80236	0.725916	0.732623	0.965125	0	-2,14487533207919	0.0806463	0.24452
B4DNE1,P35613	BSG	Basigin OS=Homo sapiens OX=9606 PE=2 SV=1	B4DNE1	BSG	0.552361	0	0	0	0.626258	0	0	0	0	0	1.52894	0	0	0	0	0	0.872796	0	0.870524	0	0	0	2.20913	0	0	0	0	0	3.189	0.70059	0.725916	1.46525	1.93025	0	-2,1435687418232	0.249622	0.437337		BSG
A0A7P0TAE9	CANX	Calnexin OS=Homo sapiens OX=9606 GN=CANX PE=1 SV=1	A0A7P0TAE9	CANX	0	0	0	0	1.87877	0	0.719128	0	0	0	0	0	0	0	0	0	0	0.96926	2.61157	0.840831	0	0	1.10456	1.16957	1.15534	0	1.44488	1.37833	0.797251	0	0	0	0	0	-2,1426454453337	0.105167	0.280159		CANX
A0A024R971,A0A3B3IRN5,Q06828	FMOD	Fibromodulin OS=Homo sapiens OX=9606 GN=FMOD PE=2 SV=1	A0A024R971	FMOD	0	0	0	0	5.63632	5.92305	0	0	0	0	0.509647	1.11984	2.38114	0	0	1.09217	4.36398	1.93852	1.74105	2.52249	1.10934	8.52512	1.10456	8.18698	2.31067	1.11014	4.33463	4.13499	4.7835	3.50295	2.90366	4.39574	2.89537	7.5452	-2,13735781369978	0.00710171	0.0603761		FMOD
A0A384MDP7,Q9NX12,Q9Y287	ITM2B	Integral membrane protein 2 OS=Homo sapiens OX=9606 PE=2 SV=1	A0A384MDP7	ITM2B	0.552361	0	0	0	1.25252	1.48076	0	0	0	0	0	1.11984	2.38114	0	1.03948	0	2.61839	0.96926	0	0.840831	2.21869	0	0	3.5087	3.46601	2.22029	2.88975	1.37833	1.5945	0.70059	1.45183	1.46525	0.965125	2.51507	-2,13658311843735	0.0237619	0.123136		ITM2B
P23396	RPS3	40S ribosomal protein S3 OS=Homo sapiens OX=9606 GN=RPS3 PE=1 SV=2	P23396	RPS3	1.10472	0	1.54192	1.06055	2.50503	0	2.15739	0	1.27357	0	0.509647	0	0	0	0	0	1.74559	2.90778	5.22314	2.52249	5.54672	1.42085	3.31369	5.84784	3.46601	2.22029	2.88975	2.75666	1.5945	0.70059	0.725916	1.46525	0	0	-2,12695871051542	0.0231396	0.123136		RPS3
P0C0L4	C4A	Complement C4-A OS=Homo sapiens OX=9606 GN=C4A PE=1 SV=2	P0C0L4	C4A	0.552361	1.61272	1.54192	1.06055	3.75755	4.44229	2.87651	0	0	0	1.52894	2.23969	2.38114	2.23643	0	5.46086	5.23678	0.96926	4.35262	3.36332	1.10934	1.42085	7.73195	1.16957	2.31067	1.11014	1.44488	1.37833	1.5945	7.70649	5.80733	24.1766	17.3722	0	-2,12522714655585	0.177425	0.378333		C4A
B2R960,O43396,V9HW51	TXNL1	cDNA, FLJ94230, highly similar to Homo sapiens thioredoxin-like 1 (TXNL1), mRNA OS=Homo sapiens OX=9606 PE=2 SV=1	B2R960	TXNL1	0	0	1.54192	0	1.25252	0	0	0	1.27357	0	0	0	0	0	0	0	0.872796	0	3.4821	0.840831	1.10934	1.42085	0	1.16957	1.15534	1.11014	1.44488	1.37833	1.5945	0.70059	0.725916	0.732623	0	0	-2,12443548905776	0.0582362	0.215904		TXNL1
Q9H910	JPT2	Jupiter microtubule associated homolog 2 OS=Homo sapiens OX=9606 GN=JPT2 PE=1 SV=1	Q9H910	JPT2	0	0	0	0	0	0	0	0	0	0	1.01929	0	0	0	0	0	0	0	2.61157	0.840831	0	0	0	0	0	0	0	0	0	0	0	0	0.965125	0	-2,11566954725065	0.612454	0.707303		JPT2
A0A1B0GUW0	SYT16	Synaptotagmin-16 (Fragment) OS=Homo sapiens OX=9606 GN=SYT16 PE=4 SV=1	A0A1B0GUW0	SYT16	1.10472	0	0	0	1.25252	0	0	0	0	0	0.509647	0	0	0	0	1.09217	0	0	0	0	0	0	1.10456	0	0	0	0	0	0	1.40118	2.17775	2.19787	1.93025	2.51507	-2,11497533842261	0.378817	0.55986		SYT16
Q13200	PSMD2	26S proteasome non-ATPase regulatory subunit 2 OS=Homo sapiens OX=9606 GN=PSMD2 PE=1 SV=3	Q13200	PSMD2	1.10472	0	0	0	3.13129	0	0.719128	0	0	0	0.509647	0	0	0	0	0	3.49118	0.96926	5.22314	1.68166	1.10934	0	1.10456	1.16957	0	2.22029	0	2.75666	2.39175	0.70059	0	0.732623	0	0	-2,10752830393055	0.0875336	0.261698		PSMD2
P25940	COL5A3	Collagen alpha-3(V) chain OS=Homo sapiens OX=9606 GN=COL5A3 PE=1 SV=3	P25940	COL5A3	0	0	0	0	0.626258	0	0	0	0	0	0.509647	0	0	0	0	0	0	0	0	3.36332	0	0	0	0	0	0	0	0	0.797251	0	0	0.732623	0	0	-2,10693509678382	0.954136	0.967105		COL5A3
Q9UKY7	CDV3	Protein CDV3 homolog OS=Homo sapiens OX=9606 GN=CDV3 PE=1 SV=1	Q9UKY7	CDV3	1.65708	0	0	0	0.626258	0	1.43826	0	0	0	3.05788	1.11984	0	0	0	1.09217	6.10957	3.87704	4.35262	1.68166	2.21869	0	3.31369	1.16957	3.46601	3.33043	1.44488	0	1.5945	0	0	0	0	0	-2,09084155532271	0.111634	0.291658		CDV3
Q8WZ56		Serine/threonine-protein phosphatase OS=Homo sapiens OX=9606 PE=2 SV=1	Q8WZ56		0.552361	0	0	0	0.626258	0	0	0	0	0	0.509647	0	0	0	0	1.09217	1.74559	0.96926	1.74105	0.840831	0	0	0	0	0	0	0	0	0.797251	0	0	0	0	0	-2,08967731553627	0.465181	0.565365
P01024,V9HWA9	C3,HEL-S-62p	Complement C3 OS=Homo sapiens OX=9606 GN=C3 PE=1 SV=2	P01024	C3	4.41889	4.83817	6.16767	4.24218	11.2726	28.1345	2.15739	0	2.54714	7.73556	8.15435	3.35953	2.38114	6.70929	0	14.1982	6.98237	4.8463	11.3168	8.40831	26.6242	18.4711	23.1958	9.35654	12.7087	7.77101	17.3385	19.2966	14.3505	25.2212	13.7924	50.551	49.2214	22.6356	-2,08749146592293	0.00118332	0.0208735		C3,HEL-S-62p
Q96HE7	ERO1A	ERO1-like protein alpha OS=Homo sapiens OX=9606 GN=ERO1A PE=1 SV=2	Q96HE7	ERO1A	0	0	0	0	0.626258	0	0	0	1.27357	0	0.509647	0	0	0	0	0	1.74559	0	2.61157	1.68166	0	0	1.10456	1.16957	0	1.11014	0	0	0.797251	0	0	0	0	0	-2,08465516705507	0.378817	0.55986		ERO1A
P67809	YBX1	Y-box-binding protein 1 OS=Homo sapiens OX=9606 GN=YBX1 PE=1 SV=3	P67809	YBX1	1.10472	0	0	0	1.87877	2.96152	0	1.88	0	0	1.52894	0	0	2.23643	3.11843	1.09217	1.74559	0.96926	7.83471	1.68166	1.10934	0	4.41826	0	3.46601	2.22029	0	0	2.39175	2.10177	0	1.46525	0.965125	2.51507	-2,07202173131076	0.0376521	0.162195		YBX1
A0A024R1Q5,P17050	NAGA	Alpha-galactosidase OS=Homo sapiens OX=9606 GN=NAGA PE=3 SV=1	A0A024R1Q5	NAGA	0.552361	0	0	0	0.626258	0	0.719128	0	0	0	0	0	0	0	0	0	0	0	0.870524	0	0	0	2.20913	0	0	0	0	0	1.5945	0	0.725916	0	0	2.51507	-2,06032592844371	0.703046	0.787195		NAGA
P58546,Q69YG1	MTPN,DKFZp761E1322	Myotrophin OS=Homo sapiens OX=9606 GN=MTPN PE=1 SV=2	P58546	MTPN	1.10472	0	0	0	0.626258	0	2.15739	0	1.27357	1.93389	2.03859	4.47937	0	0	0	1.09217	3.49118	1.93852	10.4463	4.20415	2.21869	2.84171	3.31369	3.5087	3.46601	3.33043	2.88975	4.13499	4.7835	2.10177	2.17775	0.732623	0	0	-2,05756671950563	0.0146556	0.0912913		MTPN,DKFZp761E1322
A0A024R498,P07093-2,P07093-3	SERPINE2	Serpin peptidase inhibitor, clade E (Nexin, plasminogen activator inhibitor type 1), member 2, isoform CRA_b OS=Homo sapiens OX=9606 GN=SERPINE2 PE=3 SV=1	A0A024R498	SERPINE2	0	0	0	0	0	0	0	0	0	21.2728	0	0	0	0	0	0	8.72796	4.8463	0	2.52249	6.65606	8.52512	1.10456	3.5087	10.398	6.66086	2.88975	12.405	3.98625	1.40118	2.90366	1.46525	2.89537	7.5452	-2,05571852532389	0.000657466	0.0148608		SERPINE2
P19320	VCAM1	Vascular cell adhesion protein 1 OS=Homo sapiens OX=9606 GN=VCAM1 PE=1 SV=1	P19320	VCAM1	12.1519	3.22545	6.16767	0	10.0201	16.2884	1.43826	1.88	0	0	1.52894	0	2.38114	2.23643	0	16.3826	6.98237	6.78482	2.61157	15.9758	15.5308	11.3668	14.3593	3.5087	3.46601	2.22029	23.118	5.51332	15.1478	8.40708	18.1479	16.8503	12.5466	27.6657	-2,05457722768513	0.00451954	0.043051		VCAM1
A8K7F6,P60842	EIF4A1	RNA helicase OS=Homo sapiens OX=9606 PE=2 SV=1	A8K7F6	EIF4A1	0.552361	1.61272	0	2.12109	1.25252	2.96152	3.59564	0	0	0	2.03859	0	0	0	0	0	8.72796	0.96926	6.96419	6.72665	4.43737	2.84171	2.20913	3.5087	3.46601	3.33043	2.88975	2.75666	3.189	2.80236	1.45183	1.46525	0.965125	0	-2,05417931829207	0.0312692	0.144447		EIF4A1
Q5VY30	RBP4	Retinol-binding protein OS=Homo sapiens OX=9606 GN=RBP4 PE=1 SV=2	Q5VY30	RBP4	1.10472	0	0	0	1.25252	1.48076	1.43826	0	0	1.93389	1.01929	2.23969	4.76228	4.47286	2.07895	8.73738	0.872796	0.96926	0	0.840831	0	1.42085	2.20913	1.16957	1.15534	1.11014	0	1.37833	4.7835	3.50295	5.80733	5.86099	6.75587	10.0603	-2,05256396028841	0.0972029	0.280159		RBP4
A0A024RAI1,P61158	ACTR3	Actin-like protein 3 OS=Homo sapiens OX=9606 GN=ACTR3 PE=3 SV=1	A0A024RAI1	ACTR3	0	1.61272	4.62575	2.12109	6.88884	2.96152	4.31477	0	1.27357	0	1.52894	1.11984	0	0	0	2.18434	9.60076	3.87704	6.96419	3.36332	6.65606	5.68341	7.73195	8.18698	5.77669	9.9913	8.66926	6.89165	6.37801	4.90413	2.90366	4.39574	2.89537	2.51507	-2,05065988451952	0.00252475	0.0312304		ACTR3
A0A024R529	DAK	ATP-dependent dihydroxyacetone kinase OS=Homo sapiens OX=9606 GN=DAK PE=4 SV=1	A0A024R529	DAK	0	0	0	0	0.626258	0	0	0	0	0	0	0	0	0	0	0	0.872796	0	0.870524	0.840831	0	0	0	0	0	0	0	0	0	0	0	0	0	0	-2,04486037151667	0.526591	0.622747		DAK
A0A024R6G3,G3V4U0,Q9UBX5	FBLN5	Fibulin-5 OS=Homo sapiens OX=9606 GN=FBLN5 PE=2 SV=1	A0A024R6G3	FBLN5	0	0	1.54192	0	0.626258	0	0	0	2.54714	0	0	0	0	0	0	0	0	0	1.74105	0.840831	0	0	1.10456	0	0	0	0	0	2.39175	0.70059	5.80733	2.93049	3.8605	0	-2,03892806406583	0.306143	0.476465		FBLN5
Q01813-2	PFKP	Isoform 2 of ATP-dependent 6-phosphofructokinase, platelet type OS=Homo sapiens OX=9606 GN=PFKP	Q01813	PFKP	0	0	0	0	1.87877	0	0.719128	0	0	0	0	0	0	0	0	0	4.36398	0	0	1.68166	0	0	0	2.33914	0	0	0	0	0.797251	0	0	1.46525	0	0	-2,03506448626571	0.51448	0.614832		PFKP
P34096,Q53XB4	RNASE4	Ribonuclease 4 OS=Homo sapiens OX=9606 GN=RNASE4 PE=1 SV=3	P34096	RNASE4	0	0	3.08383	0	0	0	0	0	1.27357	0	0	0	0	0	0	0	3.49118	0	0	1.68166	0	1.42085	0	1.16957	1.15534	0	1.44488	0	0	0.70059	3.62958	2.19787	0.965125	0	-2,03492123284265	0.0850668	0.254907		RNASE4
B2R6P1		Chondroitinsulfatase OS=Homo sapiens OX=9606 PE=2 SV=1	B2R6P1		0	0	0	0	1.25252	0	0.719128	0	0	0	0.509647	0	0	0	0	0	0	0.96926	0.870524	0.840831	1.10934	1.42085	0	0	2.31067	1.11014	0	0	0.797251	0	0	0.732623	0	0	-2,03395058173202	0.170901	0.366922
A0A7I2V2L9	RPL13A	60S ribosomal protein L13a OS=Homo sapiens OX=9606 GN=RPL13A PE=1 SV=1	A0A7I2V2L9	RPL13A	0	0	1.54192	0	0	0	0	0	0	0	0	0	0	0	0	0	0	0	0	0	0	0	0	0	0	0	0	0	0	0	1.45183	2.93049	1.93025	0	-2,03350392189014	0.568748	0.664473		RPL13A
P14210,P14210-3	HGF	Hepatocyte growth factor OS=Homo sapiens OX=9606 GN=HGF PE=1 SV=2	P14210	HGF	0	0	0	0	0.626258	0	0	0	0	0	0	0	0	0	0	0	0.872796	0	0	1.68166	0	0	0	0	0	0	0	0	0	0	0	0	0	0	-2,02818711310523	0.828956	0.866469		HGF
A8K6V3		cDNA FLJ78677, highly similar to Homo sapiens splicing factor 3b, subunit 3, 130kDa (SF3B3), mRNA OS=Homo sapiens OX=9606 PE=2 SV=1	A8K6V3		0	0	0	0	0.626258	0	0	0	0	0	0	0	0	0	0	0	0	0	0.870524	1.68166	0	0	0	0	0	0	0	0	0	0	0	0	0	0	-2,0269032960954	0.828956	0.866469
A0A024R687,Q96AC1,Q96AC1-3	FERMT2,PLEKHC1	Pleckstrin homology domain containing, family C (With FERM domain) member 1, isoform CRA_b OS=Homo sapiens OX=9606 GN=PLEKHC1 PE=3 SV=1	A0A024R687	FERMT2	0	1.61272	0	0	4.38381	4.44229	0.719128	0	1.27357	0	1.01929	1.11984	0	0	0	0	3.49118	3.87704	5.22314	4.20415	6.65606	5.68341	0	4.67827	3.46601	2.22029	4.33463	4.13499	3.189	2.10177	0.725916	2.19787	2.89537	0	-2,01958295877843	0.0365394	0.162195		FERMT2,PLEKHC1
P52788	SMS	Spermine synthase OS=Homo sapiens OX=9606 GN=SMS PE=1 SV=2	P52788	SMS	0	0	0	0	0	0	0	0	0	0	1.52894	1.11984	0	0	0	0	1.74559	0	0	1.68166	0	0	0	1.16957	1.15534	1.11014	0	0	2.39175	0	0	1.46525	0	0	-2,01680949884235	0.235304	0.418639		SMS
Q32P28-4	P3H1	Isoform 4 of Prolyl 3-hydroxylase 1 OS=Homo sapiens OX=9606 GN=P3H1	Q32P28	P3H1	0.552361	0	0	3.18164	1.87877	1.48076	2.15739	0	1.27357	0	1.01929	0	0	0	0	1.09217	1.74559	2.90778	3.4821	4.20415	6.65606	2.84171	3.31369	2.33914	4.62135	1.11014	1.44488	0	1.5945	2.10177	1.45183	2.19787	0.965125	2.51507	-2,01274706550831	0.0135876	0.0891458		P3H1
P30040,V9HW71	ERP29,HEL-S-107	Endoplasmic reticulum resident protein 29 OS=Homo sapiens OX=9606 GN=ERP29 PE=1 SV=4	P30040	ERP29	0.552361	0	0	1.06055	2.50503	1.48076	0	0	1.27357	1.93389	1.01929	0	0	0	0	0	1.74559	2.90778	5.22314	2.52249	1.10934	1.42085	4.41826	2.33914	0	2.22029	2.88975	1.37833	3.98625	2.80236	0	3.66312	0.965125	0	-2,01060653429261	0.0424185	0.169544		ERP29,HEL-S-107
J3KTL2,Q07955	SRSF1	Serine/arginine-rich splicing factor 1 OS=Homo sapiens OX=9606 GN=SRSF1 PE=1 SV=1	J3KTL2	SRSF1	0	0	0	0	0.626258	0	0	0	0	0	0	0	0	0	0	0	0	0	0	0	0	0	0	0	0	1.11014	0	0	0	1.40118	0	0	0	0	-2,00361861403396	0.828956	0.866469		SRSF1
P52907	CAPZA1	F-actin-capping protein subunit alpha-1 OS=Homo sapiens OX=9606 GN=CAPZA1 PE=1 SV=3	P52907	CAPZA1	1.10472	1.61272	4.62575	1.06055	2.50503	1.48076	1.43826	1.88	1.27357	1.93389	4.07717	1.11984	2.38114	0	0	1.09217	5.23678	5.81556	4.35262	5.88581	5.54672	8.52512	2.20913	10.5261	5.77669	13.3217	10.1141	12.405	3.98625	2.80236	2.17775	3.66312	1.93025	0	-1,99172149248025	0.0212111	0.120612		CAPZA1
E9PBS1,P22234,P22234-2	PAICS	AIR carboxylase (Fragment) OS=Homo sapiens OX=9606 GN=PAICS PE=1 SV=1	E9PBS1	PAICS	0	0	0	0	0.626258	0	0.719128	0	0	0	0	0	0	0	0	0	0	0.96926	0.870524	0	0	0	0	0	0	1.11014	0	0	0	0.70059	0	0.732623	0.965125	0	-1,99105028618613	0.28365	0.44464		PAICS
Q59FD4		Hexokinase (Fragment) OS=Homo sapiens OX=9606 PE=2 SV=1	Q59FD4		0	0	0	0	1.25252	0	0	0	0	0	0.509647	1.11984	0	0	0	0	0.872796	1.93852	0.870524	1.68166	0	0	1.10456	1.16957	0	2.22029	0	0	0.797251	0	0	0.732623	0	0	-1,9823432998408	0.228846	0.407984
A0A024RC65,P46940	IQGAP1,hCG_1991735	HCG1991735, isoform CRA_a OS=Homo sapiens OX=9606 GN=hCG_1991735 PE=4 SV=1	A0A024RC65	IQGAP1	1.65708	1.61272	3.08383	2.12109	7.5151	1.48076	2.15739	0	2.54714	0	5.09647	0	0	0	0	1.09217	3.49118	4.8463	17.4105	8.40831	9.98409	9.94597	2.20913	4.67827	8.08736	11.1014	2.88975	5.51332	16.7423	0.70059	0	0	0	0	-1,9734966900812	0.172578	0.369135		IQGAP1,hCG_1991735
A0A024R8Q1,P10253	GAA	Glucosidase, alpha acid (Pompe disease, glycogen storage disease type II), isoform CRA_a OS=Homo sapiens OX=9606 GN=GAA PE=3 SV=1	A0A024R8Q1	GAA	0	0	0	0	3.13129	0	0	0	0	0	0	0	0	0	0	0	0.872796	0.96926	0.870524	0.840831	0	0	0	0	0	0	0	0	0.797251	1.40118	2.17775	1.46525	2.89537	0	-1,97267975291582	0.0584686	0.216458		GAA
A2VDJ4	GNPTG	GNPTG protein (Fragment) OS=Homo sapiens OX=9606 GN=GNPTG PE=2 SV=1	A2VDJ4	GNPTG	0	0	1.54192	0	3.13129	0	0	0	0	0	0.509647	1.11984	0	0	0	1.09217	0.872796	1.93852	2.61157	2.52249	0	0	1.10456	0	1.15534	2.22029	1.44488	1.37833	1.5945	2.80236	1.45183	0	0	2.51507	-1,97074485312235	0.0493656	0.190419		GNPTG
P07437,Q5SU16	TUBB	Tubulin beta chain OS=Homo sapiens OX=9606 GN=TUBB PE=1 SV=2	P07437	TUBB	2.76181	3.22545	6.16767	2.12109	3.75755	4.44229	2.15739	0	3.8207	3.86778	1.52894	1.11984	2.38114	0	0	1.09217	8.72796	5.81556	6.96419	10.09	5.54672	11.3668	7.73195	11.6957	8.08736	6.66086	13.0039	8.26998	7.97251	5.60472	7.25916	6.59361	5.79075	7.5452	-1,96493594334358	0.000758018	0.0153366		TUBB
A0A087WW66,B2R6D0,Q99460	PSMD1	26S proteasome non-ATPase regulatory subunit 1 OS=Homo sapiens OX=9606 GN=PSMD1 PE=1 SV=2	A0A087WW66	PSMD1	0	1.61272	0	1.06055	0	1.48076	1.43826	0	0	0	1.01929	0	0	0	0	0	2.61839	1.93852	0.870524	2.52249	1.10934	2.84171	0	3.5087	2.31067	2.22029	1.44488	2.75666	1.5945	0	0	0	0	0	-1,96075843658239	0.0955848	0.280159		PSMD1
P28072,Q6IAT9	PSMB6	Proteasome subunit beta type-6 OS=Homo sapiens OX=9606 GN=PSMB6 PE=1 SV=4	P28072	PSMB6	1.65708	0	0	0	1.87877	1.48076	1.43826	0	1.27357	0	0.509647	0	0	6.70929	3.11843	2.18434	0.872796	0.96926	0	0.840831	1.10934	0	1.10456	1.16957	1.15534	2.22029	0	1.37833	0.797251	2.10177	1.45183	2.93049	1.93025	0	-1,95967059678786	0.0659848	0.227204		PSMB6
H3BRU6	PCBP2	Poly(rC)-binding protein 2 (Fragment) OS=Homo sapiens OX=9606 GN=PCBP2 PE=1 SV=1	H3BRU6	PCBP2	0	0	0	1.06055	0.626258	0	0.719128	0	0	0	1.01929	0	0	0	0	0	0.872796	0	0.870524	3.36332	0	1.42085	0	1.16957	0	0	1.44488	0	0.797251	0.70059	0	0.732623	1.93025	0	-1,95744301217798	0.211086	0.404439		PCBP2
Q9NQW7-3	XPNPEP1	Isoform 3 of Xaa-Pro aminopeptidase 1 OS=Homo sapiens OX=9606 GN=XPNPEP1	Q9NQW7	XPNPEP1	0	0	0	1.06055	0.626258	0	0.719128	0	0	0	1.01929	0	0	0	0	0	0.872796	0	3.4821	0	2.21869	0	0	0	1.15534	1.11014	1.44488	1.37833	1.5945	0	0	0	0	0	-1,95245793354009	0.329502	0.497974		XPNPEP1
P38606,P38606-2	ATP6V1A	V-type proton ATPase catalytic subunit A OS=Homo sapiens OX=9606 GN=ATP6V1A PE=1 SV=2	P38606	ATP6V1A	0	1.61272	0	0	0.626258	2.96152	0	0	0	0	0.509647	0	0	0	0	0	1.74559	2.90778	2.61157	1.68166	2.21869	1.42085	0	1.16957	1.15534	1.11014	1.44488	1.37833	3.189	0	0	0	0	0	-1,94809112780719	0.102729	0.280159		ATP6V1A
Q9GZM7-3	TINAGL1	Isoform 3 of Tubulointerstitial nephritis antigen-like OS=Homo sapiens OX=9606 GN=TINAGL1	Q9GZM7	TINAGL1	0	0	0	0	0	0	0	0	0	0	0	1.11984	0	0	0	0	0	0	0	0	0	0	0	0	0	0	0	1.37833	0	0	0	2.93049	0	0	-1,94399773519431	0.828956	0.866469		TINAGL1
A6NCE7,H3BTL1,H6UMI0,Q658J6,Q9GZQ8	MAP1LC3B,MAP1LC3B2,DKFZp762B153	Microtubule-associated proteins 1A/1B light chain 3 beta 2 OS=Homo sapiens OX=9606 GN=MAP1LC3B2 PE=2 SV=1	A6NCE7	MAP1LC3B	1.10472	0	0	0	0.626258	1.48076	1.43826	0	0	0	1.52894	0	0	0	0	1.09217	2.61839	0	0	1.68166	0	1.42085	2.20913	2.33914	1.15534	1.11014	2.88975	2.75666	0.797251	1.40118	1.45183	0.732623	0	0	-1,93678208827546	0.0815451	0.24662		MAP1LC3B,MAP1LC3B2,DKFZp762B153
A0A3G1HEF1,P05543	SERPINA7	Mutant serpin family A member 7 OS=Homo sapiens OX=9606 PE=2 SV=1	A0A3G1HEF1	SERPINA7	0.552361	0	1.54192	0	1.25252	2.96152	0	0	0	0	0.509647	2.23969	2.38114	2.23643	1.03948	5.46086	1.74559	0	1.74105	0.840831	1.10934	1.42085	3.31369	3.5087	3.46601	0	4.33463	1.37833	1.5945	1.40118	1.45183	0.732623	1.93025	5.03014	-1,93489756794791	0.0204261	0.116657		SERPINA7
P19021-6	PAM	Isoform 6 of Peptidyl-glycine alpha-amidating monooxygenase OS=Homo sapiens OX=9606 GN=PAM	P19021	PAM	0.552361	1.61272	0	1.06055	3.75755	1.48076	2.87651	0	3.8207	5.80167	2.54823	0	0	0	0	1.09217	6.10957	5.81556	3.4821	5.88581	3.32803	5.68341	2.20913	8.18698	5.77669	5.55072	5.77951	5.51332	3.189	1.40118	4.3555	5.12836	3.8605	7.5452	-1,93486477172155	0.00557775	0.0498559		PAM
M1LAK4,Q9NRN5	OLFML3	Olfactomedin-like 3, isoform CRA_b OS=Homo sapiens OX=9606 GN=OLFML3 PE=3 SV=1	M1LAK4	OLFML3	6.07597	3.22545	4.62575	3.18164	7.5151	4.44229	5.0339	0	6.36784	5.80167	0.509647	1.11984	2.38114	2.23643	0	1.09217	10.4736	3.87704	5.22314	7.56748	5.54672	7.10427	7.73195	3.5087	5.77669	4.44058	10.1141	6.89165	4.7835	19.6165	31.2144	15.3851	14.4769	25.1507	-1,93463181070173	0.0267549	0.126047		OLFML3
P08779	KRT16	Keratin, type I cytoskeletal 16 OS=Homo sapiens OX=9606 GN=KRT16 PE=1 SV=4	P08779	KRT16	11.0472	0	0	1.06055	0	0	0	0	0	0	0	0	0	11.1821	23.9079	5.46086	0.872796	0	0	0	0	0	0	0	0	1.11014	0	1.37833	0	0.70059	0.725916	0.732623	0	0	-1,92793618045765	0.135598	0.335143		KRT16
O14558,V9HWB6	HSPB6,HEL55	Heat shock protein beta-6 OS=Homo sapiens OX=9606 GN=HSPB6 PE=1 SV=2	O14558	HSPB6	0	0	0	0	0	0	0	0	0	0	1.01929	0	0	0	0	0	0	0	0.870524	0.840831	0	0	0	0	0	0	0	0	0	0.70059	0.725916	0.732623	0	0	-1,92494449539687	0.311004	0.482522		HSPB6,HEL55
B4DN80		Peptidyl-prolyl cis-trans isomerase OS=Homo sapiens OX=9606 PE=2 SV=1	B4DN80		0	0	0	0	0.626258	0	0.719128	0	0	0	0	0	0	0	0	0	0	0	0.870524	0.840831	0	1.42085	0	1.16957	0	0	0	0	0.797251	0	0	0	0	0	-1,92220088526297	0.422373	0.565365
A0A024RAA5,B4E1U9,P60953	CDC42	Cell division control protein 42 homolog OS=Homo sapiens OX=9606 GN=CDC42 PE=3 SV=1	A0A024RAA5	CDC42	0	0	0	1.06055	2.50503	0	0	0	0	0	0.509647	0	0	0	0	0	0	0.96926	0	0.840831	1.10934	1.42085	1.10456	0	1.15534	1.11014	2.88975	0	0	0.70059	0.725916	1.46525	1.93025	0	-1,92004614484575	0.0560229	0.210691		CDC42
P06744	GPI	Glucose-6-phosphate isomerase OS=Homo sapiens OX=9606 GN=GPI PE=1 SV=4	P06744	GPI	0	0	0	0	0	0	0	0	0	0	0	1.11984	0	0	0	0	0	0	0	0	0	0	1.10456	0	0	0	0	0	0	0.70059	0.725916	0.732623	0.965125	0	-1,91695851922593	0.311004	0.482522		GPI
Q53F20,Q9BTT0,Q9BTT0-3	ANP32E	Acidic (Leucine-rich) nuclear phosphoprotein 32 family, member E variant (Fragment) OS=Homo sapiens OX=9606 PE=2 SV=1	Q53F20	ANP32E	0	0	0	0	0.626258	0	0	0	0	0	0	0	0	0	0	0	0	0	0	0.840831	0	0	0	0	0	0	0	0	0.797251	0	0.725916	0	0	0	-1,91639864649326	0.526591	0.622747		ANP32E
O60687	SRPX2	Sushi repeat-containing protein SRPX2 OS=Homo sapiens OX=9606 GN=SRPX2 PE=1 SV=1	O60687	SRPX2	0	0	0	2.12109	1.25252	0	0.719128	1.88	0	0	0	0	0	0	0	3.27652	1.74559	0	1.74105	6.72665	1.10934	0	0	0	1.15534	2.22029	1.44488	0	1.5945	0	1.45183	0	0	0	-1,91127814141231	0.292763	0.457551		SRPX2
Q5T9B7	AK1	Adenylate kinase isoenzyme 1 OS=Homo sapiens OX=9606 GN=AK1 PE=1 SV=1	Q5T9B7	AK1	0	0	1.54192	0	1.87877	0	1.43826	0	0	0	1.52894	0	0	0	0	0	0	0.96926	1.74105	0.840831	2.21869	2.84171	2.20913	2.33914	1.15534	1.11014	1.44488	0	3.189	0	1.45183	1.46525	0.965125	0	-1,90609409200152	0.0817185	0.246858		AK1
Q15113	PCOLCE	Procollagen C-endopeptidase enhancer 1 OS=Homo sapiens OX=9606 GN=PCOLCE PE=1 SV=2	Q15113	PCOLCE	4.97125	6.45089	12.3353	10.6055	15.6565	5.92305	9.34867	5.64	8.91498	1.93389	3.05788	1.11984	4.76228	11.1821	11.4342	4.36869	7.85516	11.6311	3.4821	21.8616	8.87475	4.26256	13.2548	3.5087	16.1747	5.55072	17.3385	4.13499	8.76976	31.5266	37.0217	30.7702	35.7096	50.3014	-1,90185242490945	0.046125	0.18076		PCOLCE
Q9GZX9	TWSG1	Twisted gastrulation protein homolog 1 OS=Homo sapiens OX=9606 GN=TWSG1 PE=1 SV=1	Q9GZX9	TWSG1	0	0	0	0	0	0	2.15739	0	0	0	0	0	0	0	0	0	0	0	0.870524	0.840831	0	0	1.10456	0	0	0	0	0	1.5945	0.70059	2.17775	0.732623	0	0	-1,89456680307527	0.127298	0.320712		TWSG1
P35580-5	MYH10	Isoform 5 of Myosin-10 OS=Homo sapiens OX=9606 GN=MYH10	P35580	MYH10	0	0	0	0	0	0	0	1.88	0	0	0	0	0	0	0	0	0	0	0	1.68166	0	0	0	0	1.15534	1.11014	1.44488	0	1.5945	0	0	0	0	0	-1,89384181641645	0.311004	0.482522		MYH10
Q86YZ3	HRNR	Hornerin OS=Homo sapiens OX=9606 GN=HRNR PE=1 SV=2	Q86YZ3	HRNR	0	0	1.54192	2.12109	1.25252	0	0	1.88	1.27357	0	0.509647	0	0	8.94571	21.829	1.09217	0	0	0	0	0	0	0	0	0	0	0	0	0	0	0	0	0	0	-1,8932198244365	0.0750416	0.229612		HRNR
B4E3A8		cDNA FLJ53963, highly similar to Leukocyte elastase inhibitor OS=Homo sapiens OX=9606 PE=2 SV=1	B4E3A8		0	0	0	1.06055	1.87877	1.48076	0.719128	0	1.27357	0	1.01929	0	0	0	0	0	3.49118	0	2.61157	0	3.32803	2.84171	1.10456	2.33914	2.31067	2.22029	2.88975	2.75666	1.5945	0	0	0	0	0	-1,88696895744656	0.161065	0.366922
A0A286YFF7,A0A2C9F2P4,P50897	PPT1	Palmitoyl-protein hydrolase 1 OS=Homo sapiens OX=9606 GN=PPT1 PE=1 SV=1	A0A286YFF7	PPT1	0	0	0	0	0	0	1.43826	0	0	0	0	0	0	0	0	0	0	0	0	1.68166	0	0	0	0	0	0	0	0	0	0.70059	2.17775	0.732623	0	0	-1,87966137172303	0.388304	0.565365		PPT1
O75326	SEMA7A	Semaphorin-7A OS=Homo sapiens OX=9606 GN=SEMA7A PE=1 SV=1	O75326	SEMA7A	7.73306	1.61272	7.70958	7.42382	2.50503	2.96152	7.91041	11.28	14.0093	3.86778	11.7219	2.23969	0	6.70929	10.3948	6.55303	13.9647	14.5389	10.4463	18.4983	7.7654	18.4711	8.83651	15.2044	16.1747	12.2116	14.4488	17.9183	11.1615	21.7183	21.0516	10.9893	20.2676	20.1205	-1,87707856887909	0.000141203	0.0083759		SEMA7A
P41250-2	GARS1	Isoform 2 of Glycine--tRNA ligase OS=Homo sapiens OX=9606 GN=GARS1	P41250	GARS1	3.86653	3.22545	4.62575	2.12109	5.63632	1.48076	3.59564	0	0	0	1.52894	1.11984	0	0	0	1.09217	5.23678	7.75408	7.83471	5.04498	8.87475	2.84171	2.20913	8.18698	4.62135	8.88115	4.33463	6.89165	15.1478	2.10177	0.725916	3.66312	1.93025	2.51507	-1,87668656516193	0.0330054	0.15113		GARS1
P43251	BTD	Biotinidase OS=Homo sapiens OX=9606 GN=BTD PE=1 SV=2	P43251	BTD	1.10472	0	0	0	1.25252	0	0.719128	0	1.27357	1.93389	2.03859	0	0	0	0	2.18434	2.61839	0.96926	1.74105	2.52249	1.10934	1.42085	2.20913	1.16957	4.62135	3.33043	1.44488	1.37833	2.39175	0.70059	0.725916	0	0	0	-1,87551635684806	0.040608	0.164066		BTD
P13497	BMP1	Bone morphogenetic protein 1 OS=Homo sapiens OX=9606 GN=BMP1 PE=1 SV=2	P13497	BMP1	1.10472	1.61272	1.54192	5.30273	1.87877	0	6.47216	1.88	3.8207	0	4.58682	4.47937	0	0	0	2.18434	7.85516	5.81556	1.74105	5.88581	4.43737	2.84171	2.20913	8.18698	8.08736	6.66086	10.1141	6.89165	2.39175	14.7124	15.9701	7.32623	3.8605	2.51507	-1,8727928364533	0.0117359	0.0818015		BMP1
P14543	NID1	Nidogen-1 OS=Homo sapiens OX=9606 GN=NID1 PE=1 SV=3	P14543	NID1	2.20945	1.61272	6.16767	3.18164	7.5151	5.92305	3.59564	1.88	0	3.86778	4.07717	0	0	0	0	2.18434	4.36398	6.78482	5.22314	15.9758	9.98409	12.7877	4.41826	10.5261	11.5534	7.77101	13.0039	11.0266	2.39175	7.70649	10.8887	5.12836	4.82562	0	-1,87217346400919	0.0122409	0.0829841		NID1
O00151,V9HW92	PDLIM1,HEL-S-112	PDZ and LIM domain protein 1 OS=Homo sapiens OX=9606 GN=PDLIM1 PE=1 SV=4	O00151	PDLIM1	1.65708	0	0	0	1.87877	0	2.15739	1.88	0	0	2.03859	1.11984	0	0	0	1.09217	5.23678	3.87704	2.61157	3.36332	3.32803	1.42085	1.10456	2.33914	1.15534	2.22029	0	1.37833	3.98625	0.70059	0.725916	2.19787	0	2.51507	-1,87093228840516	0.0334264	0.151727		PDLIM1,HEL-S-112
M1VKI3	SDC4-ROS1_S4;R32	Tyrosine-protein kinase receptor OS=Homo sapiens OX=9606 GN=SDC4-ROS1_S4;R32 PE=2 SV=1	M1VKI3	SDC4-ROS1_S4;R32	1.10472	0	0	1.06055	0	0	0	0	1.27357	0	0.509647	0	0	2.23643	7.27633	1.09217	0	0	0	0.840831	0	0	2.20913	0	0	0	0	0	0	0	0.725916	0	0	0	-1,86477376693734	0.982446	0.990033		SDC4-ROS1_S4;R32
A4D177,Q13185	CBX3	Chromobox homolog 3 (HP1 gamma homolog, Drosophila) OS=Homo sapiens OX=9606 GN=CBX3 PE=4 SV=1	A4D177	CBX3	0	0	0	0	0.626258	0	0	0	0	0	0	0	0	0	0	0	0	0	0	0	1.10934	0	0	1.16957	0	0	0	0	0	0	0	0	0	0	-1,86351505297633	0.828956	0.866469		CBX3
I0B0K8,P20930	FLG	Filaggrin OS=Homo sapiens OX=9606 GN=FLG PE=1 SV=3	I0B0K8	FLG	0.552361	1.61272	0	0	0	0	0	0	1.27357	0	0	0	0	4.47286	3.11843	0	0	0	2.61157	0	0	0	0	0	0	0	0	0	1.5945	0.70059	0	0	0	0	-1,86177568262301	0.811682	0.860475		FLG
O15144,Q53R19	ARPC2	Actin-related protein 2/3 complex subunit 2 OS=Homo sapiens OX=9606 GN=ARPC2 PE=1 SV=1	O15144	ARPC2	0.552361	0	3.08383	0	3.13129	1.48076	3.59564	0	0	0	2.54823	0	0	0	0	0	2.61839	3.87704	0.870524	3.36332	4.43737	2.84171	1.10456	3.5087	3.46601	5.55072	4.33463	8.26998	3.189	0.70059	0	2.93049	0.965125	0	-1,85401357931028	0.0442968	0.175974		ARPC2
A0A024RBB7,P55209	NAP1L1	Nucleosome assembly protein 1-like 1, isoform CRA_a OS=Homo sapiens OX=9606 GN=NAP1L1 PE=3 SV=1	A0A024RBB7	NAP1L1	0	1.61272	0	1.06055	1.87877	0	2.15739	0	0	0	1.52894	0	0	0	0	0	0.872796	1.93852	2.61157	1.68166	0	4.26256	0	3.5087	1.15534	1.11014	1.44488	4.13499	3.189	1.40118	0.725916	0.732623	0.965125	0	-1,85173158354588	0.114163	0.2956		NAP1L1
A0A024R1A3,P22314	UBA1,UBE1	Ubiquitin-activating enzyme E1 OS=Homo sapiens OX=9606 GN=UBE1 PE=2 SV=1	A0A024R1A3	UBA1	1.10472	4.83817	6.16767	4.24218	8.14136	5.92305	6.47216	1.88	2.54714	3.86778	6.11576	1.11984	0	0	0	0	3.49118	9.6926	9.57576	10.9308	14.4215	21.3128	9.94108	14.0348	11.5534	15.542	18.7834	16.54	15.1478	2.80236	2.90366	5.86099	3.8605	2.51507	-1,84951149779921	0.062611	0.226545		UBA1,UBE1
A0A024R9C1,P11940	PABPC1	Polyadenylate-binding protein OS=Homo sapiens OX=9606 GN=PABPC1 PE=3 SV=1	A0A024R9C1	PABPC1	1.10472	0	1.54192	1.06055	1.25252	1.48076	3.59564	0	1.27357	0	2.54823	1.11984	0	0	0	0	3.49118	2.90778	6.96419	3.36332	2.21869	2.84171	5.52282	8.18698	4.62135	3.33043	2.88975	1.37833	3.98625	1.40118	0	0.732623	0	0	-1,84576604961001	0.106263	0.280159		PABPC1
Q15008-4	PSMD6	Isoform 4 of 26S proteasome non-ATPase regulatory subunit 6 OS=Homo sapiens OX=9606 GN=PSMD6	Q15008	PSMD6	0	0	0	0	1.87877	0	0.719128	0	0	0	0.509647	0	0	0	0	0	1.74559	0.96926	0.870524	0.840831	0	0	0	1.16957	1.15534	0	1.44488	1.37833	1.5945	0	0	0	0	0	-1,84562712499719	0.19833	0.404439		PSMD6
B3KQQ9,O95084	PRSS23	cDNA PSEC0048 fis, clone NT2RP2000028, highly similar to Serine protease 23 OS=Homo sapiens OX=9606 PE=2 SV=1	B3KQQ9	PRSS23	3.86653	4.83817	1.54192	4.24218	0.626258	2.96152	2.15739	0	3.8207	3.86778	1.52894	1.11984	0	0	0	1.09217	2.61839	7.75408	4.35262	7.56748	3.32803	4.26256	4.41826	4.67827	4.62135	7.77101	4.33463	4.13499	3.98625	5.60472	7.98507	2.93049	2.89537	25.1507	-1,84050537434436	0.0144	0.0899141		PRSS23
Q14697,V9HWJ0	GANAB,HEL-S-164nA	Neutral alpha-glucosidase AB OS=Homo sapiens OX=9606 GN=GANAB PE=1 SV=3	Q14697	GANAB	1.65708	1.61272	3.08383	1.06055	6.88884	1.48076	2.87651	0	0	3.86778	1.52894	0	0	0	0	0	6.98237	5.81556	7.83471	9.24914	4.43737	4.26256	4.41826	2.33914	4.62135	3.33043	4.33463	4.13499	6.37801	1.40118	1.45183	7.32623	7.721	0	-1,83852853256431	0.0270065	0.127004		GANAB,HEL-S-164nA
A0A384N679,P16870,P16870-2	CPE	Carboxypeptidase E OS=Homo sapiens OX=9606 PE=2 SV=1	A0A384N679	CPE	0	0	0	0	1.25252	0	0.719128	0	0	0	0	0	0	0	0	0	0	0	0.870524	1.68166	0	0	0	0	0	0	0	0	2.39175	2.10177	0	0	0	0	-1,83734483946756	0.689219	0.776041		CPE
A0A024RDL1,B2R9K8,P40227	CCT6A	Chaperonin containing TCP1, subunit 6A (Zeta 1), isoform CRA_a OS=Homo sapiens OX=9606 GN=CCT6A PE=3 SV=1	A0A024RDL1	CCT6A	0	0	3.08383	1.06055	0.626258	0	1.43826	0	0	0	0.509647	0	0	0	0	1.09217	0	2.90778	2.61157	2.52249	1.10934	2.84171	0	2.33914	1.15534	2.22029	1.44488	1.37833	1.5945	0	0	0.732623	0	0	-1,83381546304783	0.0920569	0.272413		CCT6A
A0A804CD06	PTPA	Protein phosphatase 2A, regulatory subunit B' (PR 53), isoform CRA_e OS=Homo sapiens OX=9606 GN=PTPA PE=4 SV=1	A0A804CD06	PTPA	0.552361	0	0	0	1.87877	0	0.719128	0	0	0	1.01929	0	0	0	0	0	0.872796	0.96926	1.74105	1.68166	1.10934	1.42085	0	1.16957	1.15534	1.11014	1.44488	1.37833	0.797251	0	0	0	0	0	-1,83254199550709	0.0875336	0.261698		PTPA
Q14554	PDIA5	Protein disulfide-isomerase A5 OS=Homo sapiens OX=9606 GN=PDIA5 PE=1 SV=1	Q14554	PDIA5	0	0	0	0	0.626258	0	0	0	0	0	0	0	0	0	0	0	0	0	0	0	1.10934	0	0	0	0	1.11014	0	0	0	0	0	0	0	0	-1,82539688268926	0.828956	0.866469		PDIA5
P30711	GSTT1	Glutathione S-transferase theta-1 OS=Homo sapiens OX=9606 GN=GSTT1 PE=1 SV=4	P30711	GSTT1	0	0	0	0	0.626258	0	0	0	0	0	0	0	0	0	0	0	0	0	0	0	1.10934	0	1.10456	0	0	0	0	0	0	0	0	0	0	0	-1,82176510423977	0.828956	0.866469		GSTT1
P60981,V9HWA6	DSTN,HEL32	Destrin OS=Homo sapiens OX=9606 GN=DSTN PE=1 SV=3	P60981	DSTN	4.41889	1.61272	1.54192	2.12109	3.75755	2.96152	2.15739	1.88	1.27357	0	2.03859	0	0	0	0	0	3.49118	2.90778	0.870524	1.68166	4.43737	4.26256	4.41826	3.5087	4.62135	6.66086	2.88975	6.89165	3.189	6.30531	6.53324	8.05886	10.6164	2.51507	-1,81924305885471	0.0164615	0.0994547		DSTN,HEL32
A0A2S0BDD1	ATIII-R2	Antithrombin-III OS=Homo sapiens OX=9606 GN=ATIII-R2 PE=2 SV=1	A0A2S0BDD1	ATIII-R2	2.20945	1.61272	3.08383	2.12109	3.75755	2.96152	2.15739	3.76	2.54714	3.86778	1.52894	1.11984	0	4.47286	2.07895	6.55303	1.74559	3.87704	7.83471	0.840831	4.43737	2.84171	4.41826	4.67827	6.93202	3.33043	5.77951	1.37833	2.39175	3.50295	5.80733	5.12836	7.721	22.6356	-1,81858683900635	0.00456265	0.043051		ATIII-R2
Q9H013	ADAM19	Disintegrin and metalloproteinase domain-containing protein 19 OS=Homo sapiens OX=9606 GN=ADAM19 PE=1 SV=3	Q9H013	ADAM19	0	0	0	0	0	0	0.719128	0	0	0	0	0	0	0	0	0	0	0.96926	0	0.840831	0	0	0	0	0	0	0	0	0	0	0.725916	0	0	0	-1,81823716912068	0.526591	0.622747		ADAM19
A0A024R5L0,P42785	PRCP	Prolylcarboxypeptidase (Angiotensinase C), isoform CRA_a OS=Homo sapiens OX=9606 GN=PRCP PE=3 SV=1	A0A024R5L0	PRCP	0	0	3.08383	1.06055	0	1.48076	2.15739	0	1.27357	1.93389	0	0	0	0	0	0	1.74559	0.96926	1.74105	3.36332	0	4.26256	2.20913	1.16957	0	0	0	1.37833	3.98625	2.80236	5.80733	2.93049	3.8605	2.51507	-1,81766484077355	0.102078	0.280159		PRCP
Q53HV2,Q99832	CCT7	T-complex protein 1 subunit eta (Fragment) OS=Homo sapiens OX=9606 PE=2 SV=1	Q53HV2	CCT7	0	0	1.54192	0	1.87877	0	3.59564	0	0	0	1.52894	0	0	0	0	0	1.74559	1.93852	2.61157	3.36332	2.21869	0	0	1.16957	1.15534	3.33043	2.88975	0	3.98625	0	0	3.66312	1.93025	0	-1,81187951080827	0.102729	0.280159		CCT7
P16401	H1-5	Histone H1.5 OS=Homo sapiens OX=9606 GN=H1-5 PE=1 SV=3	P16401	H1-5	0	0	0	0	0.626258	0	0	0	0	0	0	0	0	0	0	0	0	0	0	0	0	0	0	0	0	0	0	0	0	0	0	2.19787	0	0	-1,81127603729418	0.794372	0.84798		H1-5
Q9H3K6	BOLA2	BolA-like protein 2 OS=Homo sapiens OX=9606 GN=BOLA2 PE=1 SV=1	Q9H3K6	BOLA2	0.552361	0	0	0	0.626258	0	0.719128	0	0	0	0.509647	0	0	0	0	0	0	0	0.870524	0	1.10934	0	0	0	1.15534	1.11014	0	1.37833	0	2.80236	0	0	0	0	-1,8073817937705	0.70838	0.792117		BOLA2
P07942	LAMB1	Laminin subunit beta-1 OS=Homo sapiens OX=9606 GN=LAMB1 PE=1 SV=2	P07942	LAMB1	16.5708	16.1272	21.5868	26.5136	15.0302	16.2884	24.4504	7.52	16.5564	17.405	11.7219	3.35953	7.14342	6.70929	3.11843	24.0278	23.5655	31.9856	16.54	64.744	27.7336	45.4673	29.8232	46.7827	45.0581	35.5246	43.3463	33.0799	30.2955	34.3289	44.2809	41.0269	23.163	50.3014	-1,80724149046714	0.000202299	0.0101538		LAMB1
A0A024R2L6,A0A0C4DG17,C9J9K3,P08865	RPSA	40S ribosomal protein SA OS=Homo sapiens OX=9606 GN=RPSA PE=3 SV=1	A0A024R2L6	RPSA	1.65708	1.61272	1.54192	1.06055	0.626258	1.48076	2.87651	0	0	0	0	0	0	0	0	0	2.61839	2.90778	1.74105	3.36332	2.21869	2.84171	2.20913	3.5087	2.31067	3.33043	1.44488	1.37833	3.189	0.70059	1.45183	1.46525	0.965125	0	-1,79398683667902	0.0373569	0.162195		RPSA
A0A024RBS2,A8K4Z4,P05388	RPLP0	60S acidic ribosomal protein P0 OS=Homo sapiens OX=9606 GN=RPLP0 PE=3 SV=1	A0A024RBS2	RPLP0	1.10472	1.61272	1.54192	3.18164	0	0	4.31477	0	0	0	3.05788	2.23969	0	0	0	1.09217	3.49118	4.8463	6.09367	5.04498	4.43737	2.84171	2.20913	5.84784	4.62135	3.33043	2.88975	4.13499	3.98625	0.70059	0	1.46525	1.93025	0	-1,78976129356922	0.0373569	0.162195		RPLP0
Q00610,Q00610-2	CLTC	Clathrin heavy chain 1 OS=Homo sapiens OX=9606 GN=CLTC PE=1 SV=5	Q00610	CLTC	2.76181	3.22545	6.16767	6.36328	6.26258	5.92305	5.75303	0	1.27357	1.93389	5.60611	2.23969	0	0	0	1.09217	13.9647	11.6311	19.1515	15.9758	6.65606	4.26256	6.62738	14.0348	3.46601	6.66086	8.66926	8.26998	15.1478	4.90413	4.3555	9.5241	6.75587	2.51507	-1,78443678421714	0.0144	0.0899141		CLTC
P40123	CAP2	Adenylyl cyclase-associated protein 2 OS=Homo sapiens OX=9606 GN=CAP2 PE=1 SV=1	P40123	CAP2	0	0	0	0	0	0	1.43826	0	0	0	0	0	0	0	0	0	0	0	0.870524	1.68166	0	0	0	0	0	0	0	0	2.39175	0	0	0	0	0	-1,78133922649657	0.568748	0.664473
Q8NB01		cDNA FLJ34453 fis, clone HLUNG2002429, highly similar to Homo sapiens cartilage-associated protein OS=Homo sapiens OX=9606 PE=2 SV=1	Q8NB01		0	0	0	0	1.25252	1.48076	0.719128	0	0	0	0	0	0	0	0	0	0	0.96926	3.4821	0.840831	1.10934	0	1.10456	0	0	1.11014	0	0	0.797251	0.70059	0	0.732623	0.965125	0	-1,77455754548207	0.239899	0.425654
A0A024R9W5,Q7Z6Z7,Q7Z6Z7-2	HUWE1	HECT-type E3 ubiquitin transferase OS=Homo sapiens OX=9606 GN=HUWE1 PE=4 SV=1	A0A024R9W5	HUWE1	0.552361	0	0	0	0	0	0	0	0	0	0	0	0	0	0	1.09217	0	0	0	0	0	0	0	0	0	0	0	0	0.797251	0	0	0	0	0	-1,77426182675329	0.828956	0.866469
P56537	EIF6	Eukaryotic translation initiation factor 6 OS=Homo sapiens OX=9606 GN=EIF6 PE=1 SV=1	P56537	EIF6	0	1.61272	0	0	0.626258	0	1.43826	0	0	0	0.509647	0	0	0	0	1.09217	0.872796	0	0	1.68166	1.10934	0	0	0	0	2.22029	0	1.37833	0	2.80236	1.45183	0.732623	0.965125	0	-1,772724582377	0.241525	0.427376
A3R0T8,P10412	H1-4,HIST1H1E	Histone 1, H1e OS=Homo sapiens OX=9606 GN=HIST1H1E PE=2 SV=1	A3R0T8	H1-4	0	0	0	0	1.25252	0	0	0	0	0	0	0	0	0	0	0	0	0	0	0	0	0	1.10456	0	0	0	0	0	0	0	0	2.19787	0.965125	0	-1,768581052227	0.612454	0.707303
A0A024R809,Q7Z2W2,Q8IWU6	SULF1,DKFZp686F13142	Extracellular sulfatase OS=Homo sapiens OX=9606 GN=SULF1 PE=3 SV=1	A0A024R809	SULF1	0	1.61272	1.54192	0	3.13129	0	0	0	0	0	0	0	0	0	0	0	2.61839	1.93852	0	0	0	0	0	2.33914	5.77669	0	0	0	3.189	1.40118	1.45183	0.732623	1.93025	0	-1,76590258107971	0.262566	0.437337
A0A0B4J2C3,A0A0P1J1R0,P13693,Q5W0H4	TPT1,seTCTP	Translationally-controlled tumor protein OS=Homo sapiens OX=9606 GN=TPT1 PE=1 SV=1	A0A0B4J2C3	TPT1	4.41889	3.22545	0	2.12109	3.75755	2.96152	6.47216	0	2.54714	0	5.09647	2.23969	0	0	0	5.46086	4.36398	4.8463	6.09367	8.40831	5.54672	4.26256	9.94108	8.18698	8.08736	5.55072	5.77951	2.75666	8.76976	6.30531	4.3555	2.93049	4.82562	5.03014	-1,76353948541563	0.00399921	0.0416849
A0A140VK00,P25311	AZGP1	Testicular tissue protein Li 227 OS=Homo sapiens OX=9606 PE=2 SV=1	A0A140VK00	AZGP1	2.20945	0	0	0	0.626258	0	0	0	0	0	0	0	0	2.23643	3.11843	0	0	0	1.74105	0	0	0	0	0	0	0	0	0	0	0	0	0	0	2.51507	-1,7609755102545	0.689219	0.776041
Q59ER5		WD repeat-containing protein 1 isoform 1 variant (Fragment) OS=Homo sapiens OX=9606 PE=2 SV=1	Q59ER5		3.86653	0	3.08383	0	6.26258	4.44229	9.34867	1.88	3.8207	5.80167	7.6447	7.8389	0	0	0	1.09217	12.2191	8.72334	12.1873	13.4533	17.7495	5.68341	16.5685	10.5261	8.08736	9.9913	8.66926	8.26998	22.323	4.90413	5.08141	9.5241	7.721	0	-1,75930267186168	0.0122409	0.0829841
A0A024RC87	RNH1	Ribonuclease inhibitor OS=Homo sapiens OX=9606 GN=RNH1 PE=4 SV=1	A0A024RC87	RNH1	4.41889	3.22545	4.62575	3.18164	6.26258	4.44229	1.43826	7.52	7.64141	1.93389	4.07717	4.47937	4.76228	6.70929	2.07895	3.27652	6.10957	5.81556	13.9284	8.40831	14.4215	9.94597	14.3593	14.0348	8.08736	11.1014	8.66926	16.54	18.3368	7.0059	10.1628	8.05886	6.75587	2.51507	-1,75887001087564	0.000552484	0.0147141
Q13409-2,Q13409-3,Q13409-6	DYNC1I2	Isoform 2B of Cytoplasmic dynein 1 intermediate chain 2 OS=Homo sapiens OX=9606 GN=DYNC1I2	Q13409	DYNC1I2	0	0	0	0	0.626258	0	0	1.88	0	0	1.01929	0	0	0	1.03948	0	0.872796	0.96926	0	0.840831	1.10934	0	0	2.33914	0	0	0	0	1.5945	0	0.725916	1.46525	0.965125	0	-1,75766069760112	0.168245	0.366922
A0A7I2V599	HSPD1	60 kDa chaperonin OS=Homo sapiens OX=9606 GN=HSPD1 PE=1 SV=1	A0A7I2V599	HSPD1	0.552361	1.61272	0	0	2.50503	1.48076	1.43826	5.64	0	1.93389	3.05788	0	0	0	0	0	1.74559	2.90778	3.4821	3.36332	6.65606	2.84171	3.31369	4.67827	3.46601	4.44058	7.22438	5.51332	0	0	0	7.32623	1.93025	2.51507	-1,75274641692598	0.060851	0.222751
B2R5U3,Q9H4M9	EHD1	EH domain-containing protein 1 OS=Homo sapiens OX=9606 GN=EHD1 PE=1 SV=2	B2R5U3	EHD1	0	0	0	0	1.25252	0	0	0	0	1.93389	1.01929	0	0	0	0	0	0	0.96926	0.870524	0	4.43737	0	0	1.16957	0	2.22029	0	1.37833	2.39175	0	0	0.732623	0	0	-1,7523934698578	0.393775	0.565365
A0A140VJI7,Q16610	ECM1	Testicular tissue protein Li 61 OS=Homo sapiens OX=9606 PE=2 SV=1	A0A140VJI7	ECM1	8.28542	4.83817	4.62575	13.7871	10.6464	2.96152	7.91041	3.76	15.2828	15.4711	9.17364	2.23969	4.76228	0	8.3158	6.55303	20.9471	16.4774	19.1515	27.7474	12.2028	12.7877	13.2548	19.8827	35.8154	18.8724	27.4527	22.0533	15.945	11.2094	18.8738	10.2567	11.5815	20.1205	-1,752264682087	0.000646761	0.0148608
A0A0S2Z5U7,Q53HB7,Q9NR28	DIABLO	Diablo homolog, mitochondrial (Fragment) OS=Homo sapiens OX=9606 GN=DIABLO PE=2 SV=1	A0A0S2Z5U7	DIABLO	0	0	0	0	0	0	0	0	0	0	0.509647	0	0	0	0	0	0	0	0.870524	0.840831	0	0	0	0	0	0	0	0	0	0	0	0	0	0	-1,74756930234436	0.828956	0.866469
Q13283,Q5U0Q1,Q6FI03	G3BP1,G3BP	Ras GTPase-activating protein-binding protein 1 OS=Homo sapiens OX=9606 GN=G3BP1 PE=1 SV=1	Q13283	G3BP1	0	0	1.54192	0	0	1.48076	1.43826	0	0	0	0.509647	0	0	0	0	0	0	0	2.61157	1.68166	1.10934	1.42085	0	2.33914	1.15534	0	0	0	0.797251	0.70059	0	2.93049	1.93025	0	-1,74632861263822	0.274929	0.437337
A4D1W7,P08476,Q53H39	INHBA	Activin beta-A chain OS=Homo sapiens OX=9606 GN=INHBA PE=1 SV=1	A4D1W7	INHBA	9.39014	9.67634	13.8772	11.666	13.1514	4.44229	16.54	5.64	1.27357	3.86778	8.15435	7.8389	0	0	0	6.55303	20.0743	16.4774	7.83471	20.1799	9.98409	19.8919	16.5685	25.7305	6.93202	15.542	7.22438	13.7833	11.1615	37.8319	28.3107	20.5134	34.7445	30.1808	-1,72788179472739	0.017544	0.104221
A0A024R6I3,P49755	TMED10	Testicular tissue protein Li 206 OS=Homo sapiens OX=9606 GN=TMED10 PE=2 SV=1	A0A024R6I3	TMED10	0	0	0	1.06055	0	0	0	0	0	0	0	0	0	0	0	0	0	0	0.870524	0	0	0	0	1.16957	0	0	0	0	0	0	0	1.46525	0	0	-1,72474665507584	0.568748	0.664473
J3KP06,Q8WWI1	LMO7	LIM domain only protein 7 OS=Homo sapiens OX=9606 GN=LMO7 PE=1 SV=2	J3KP06	LMO7	1.10472	1.61272	0	1.06055	0	0	2.15739	1.88	1.27357	0	7.6447	0	0	0	1.03948	0	2.61839	3.87704	4.35262	5.88581	3.32803	1.42085	1.10456	4.67827	3.46601	4.44058	4.33463	6.89165	6.37801	0.70059	0	0.732623	0	0	-1,72320026347091	0.112698	0.293946
A8K878,P55145	MANF	cDNA FLJ77177, highly similar to Homo sapiens arginine-rich, mutated in early stage tumors (ARMET), mRNA OS=Homo sapiens OX=9606 PE=1 SV=1	A8K878	MANF	0.552361	0	3.08383	0	1.87877	1.48076	2.87651	0	1.27357	0	3.05788	0	0	0	0	3.27652	6.10957	3.87704	6.09367	0.840831	2.21869	0	1.10456	4.67827	3.46601	4.44058	4.33463	2.75666	0	2.10177	0.725916	0.732623	0	0	-1,71892663691159	0.119166	0.305145
P30530,P30530-2	AXL	Tyrosine-protein kinase receptor UFO OS=Homo sapiens OX=9606 GN=AXL PE=1 SV=4	P30530	AXL	2.20945	0	3.08383	1.06055	1.25252	0	1.43826	0	3.8207	0	3.56753	2.23969	0	0	0	2.18434	2.61839	3.87704	2.61157	4.20415	2.21869	2.84171	3.31369	2.33914	4.62135	3.33043	4.33463	2.75666	4.7835	2.80236	5.08141	0.732623	3.8605	2.51507	-1,70853754095356	0.00937278	0.0691044
Q59H77		T-complex protein 1 subunit gamma (Fragment) OS=Homo sapiens OX=9606 PE=2 SV=1	Q59H77		0	1.61272	1.54192	3.18164	1.25252	0	2.15739	1.88	1.27357	0	1.01929	0	0	0	0	0	1.74559	1.93852	9.57576	2.52249	2.21869	2.84171	1.10456	3.5087	1.15534	4.44058	0	5.51332	4.7835	0	1.45183	1.46525	0.965125	0	-1,70025107158558	0.23419	0.416941
B3KN59,O95816	BAG2	cDNA FLJ13673 fis, clone PLACE1011858, highly similar to BAG family molecular chaperone regulator 2 OS=Homo sapiens OX=9606 PE=2 SV=1	B3KN59	BAG2	0.552361	0	1.54192	0	0	0	0.719128	0	0	0	0.509647	0	0	0	0	0	1.74559	1.93852	0.870524	0.840831	0	0	0	0	1.15534	1.11014	0	0	2.39175	0	0	0.732623	0	0	-1,6984883636138	0.394973	0.565365
Q8N241	HSPB7	Heat shock 27kDa protein family, member 7 (Cardiovascular), isoform CRA_c OS=Homo sapiens OX=9606 GN=HSPB7 PE=1 SV=1	Q8N241	HSPB7	0	0	0	1.06055	0.626258	0	0	0	0	0	0.509647	0	0	0	0	0	0	0	1.74105	1.68166	0	0	0	1.16957	1.15534	0	0	1.37833	0	0	0	0	0	0	-1,6979068203526	0.703046	0.787195
P08603	CFH	Complement factor H OS=Homo sapiens OX=9606 GN=CFH PE=1 SV=4	P08603	CFH	14.9138	17.74	10.7934	19.0898	17.5352	13.3269	7.19128	3.76	6.36784	5.80167	21.4052	3.35953	2.38114	0	2.07895	10.9217	6.98237	25.2008	33.9504	30.2699	33.2803	32.6796	33.1369	18.7131	28.8834	45.5159	26.0078	41.3499	23.1203	20.3171	18.1479	25.6418	6.75587	2.51507	-1,69597010647016	0.0104094	0.0744347
Q08257	CRYZ	Quinone oxidoreductase OS=Homo sapiens OX=9606 GN=CRYZ PE=1 SV=1	Q08257	CRYZ	0	0	0	0	0.626258	0	0	0	0	0	0	0	0	0	0	0	0.872796	0	0	0	0	0	0	0	1.15534	0	0	0	0	0	0	0	0	0	-1,69532250188889	0.828956	0.866469
A0A024R539,Q04323-2	UBXN1,LOC51035	Uncharacterized protein OS=Homo sapiens OX=9606 GN=LOC51035 PE=4 SV=1	A0A024R539	UBXN1	0	0	0	0	0	0	0.719128	0	0	0	1.01929	1.11984	0	0	0	0	0	0	0	1.68166	2.21869	0	0	0	2.31067	2.22029	0	0	0.797251	0	0	0	0	0	-1,69096642172923	0.774948	0.84798
Q5T750	XP32	Skin-specific protein 32 OS=Homo sapiens OX=9606 GN=XP32 PE=1 SV=1	Q5T750	XP32	0.552361	0	0	0	0	0	0	0	1.27357	0	0.509647	0	0	2.23643	3.11843	2.18434	0	0	0	0	0	0	0	0	0	0	0	0	0	0	0	0	0	0	-1,69063289944024	0.70896	0.792117
P30622-2	CLIP1	Isoform 3 of CAP-Gly domain-containing linker protein 1 OS=Homo sapiens OX=9606 GN=CLIP1	P30622	CLIP1	0	0	0	2.12109	0	0	0	0	0	0	0.509647	0	0	0	0	0	0	0.96926	0	0	1.10934	0	0	1.16957	1.15534	1.11014	0	1.37833	1.5945	0	0	0	0	0	-1,68969910642083	0.273292	0.437337
Q6PIQ7		IGL@ protein OS=Homo sapiens OX=9606 GN=IGL@ PE=1 SV=1	Q6PIQ7		0.552361	0	1.54192	0	0	0	0.719128	0	0	0	0.509647	0	0	0	1.03948	1.09217	0.872796	0.96926	1.74105	0	0	0	0	1.16957	0	0	0	0	0	1.40118	0	1.46525	0.965125	0	-1,6891680293349	0.292038	0.456691
Q14315	FLNC	Filamin-C OS=Homo sapiens OX=9606 GN=FLNC PE=1 SV=3	Q14315	FLNC	4.41889	1.61272	4.62575	6.36328	18.1615	4.44229	5.0339	5.64	3.8207	9.66945	24.9727	12.3183	0	0	0	5.46086	15.7103	18.4159	33.0799	26.9066	31.0616	19.8919	24.3004	24.5609	21.9514	21.0927	17.3385	35.8366	19.134	3.50295	1.45183	2.93049	1.93025	0	-1,68298383342461	0.195495	0.404439
Q9H444	CHMP4B	Charged multivesicular body protein 4b OS=Homo sapiens OX=9606 GN=CHMP4B PE=1 SV=1	Q9H444	CHMP4B	0	0	0	0	0	0	0	0	0	0	1.01929	0	0	0	0	0	0.872796	0.96926	0	0	0	1.42085	0	0	0	0	0	0	0	0	0	0	0	0	-1,6785894668374	0.612454	0.707303
Q5D044	LAMA4	LAMA4 protein OS=Homo sapiens OX=9606 GN=LAMA4 PE=2 SV=1	Q5D044	LAMA4	21.5421	22.5781	24.6707	27.5742	28.8079	16.2884	30.2034	11.28	43.3013	19.3389	9.17364	0	7.14342	8.94571	10.3948	34.9495	49.7494	31.9856	28.7273	66.4256	41.0457	52.5716	35.346	49.1219	56.6115	36.6348	59.2399	28.9449	31.89	47.6401	50.0882	49.0858	35.7096	30.1808	-1,67324784347794	0.000141203	0.0083759
Q9UBG0	MRC2	C-type mannose receptor 2 OS=Homo sapiens OX=9606 GN=MRC2 PE=1 SV=2	Q9UBG0	MRC2	1.65708	3.22545	1.54192	3.18164	2.50503	1.48076	2.15739	0	2.54714	1.93389	2.54823	1.11984	0	0	0	1.09217	4.36398	2.90778	2.61157	4.20415	3.32803	8.52512	2.20913	4.67827	5.77669	0	2.88975	1.37833	10.3643	4.90413	5.08141	8.79148	2.89537	0	-1,66911829102472	0.0550076	0.207171
P17900	GM2A	Ganglioside GM2 activator OS=Homo sapiens OX=9606 GN=GM2A PE=1 SV=4	P17900	GM2A	0.552361	1.61272	0	0	1.25252	1.48076	1.43826	0	1.27357	0	0.509647	0	0	0	0	0	3.49118	1.93852	0.870524	1.68166	2.21869	0	0	2.33914	1.15534	1.11014	1.44488	2.75666	0	2.80236	2.17775	0.732623	0.965125	0	-1,66138038253736	0.154964	0.366922
A0A384MR44,Q13011	ECH1	Epididymis secretory sperm binding protein OS=Homo sapiens OX=9606 PE=2 SV=1	A0A384MR44	ECH1	0	0	0	0	0.626258	0	0	0	0	0	0	0	0	0	0	0	0	0	0.870524	0	1.10934	0	0	0	0	0	0	0	0	0	0	0	0	0	-1,66057401519952	0.828956	0.866469
Q9H8Y8-3	GORASP2	Isoform 3 of Golgi reassembly-stacking protein 2 OS=Homo sapiens OX=9606 GN=GORASP2	Q9H8Y8	GORASP2	0	0	0	0	0.626258	0	0.719128	0	0	0	0.509647	0	0	0	0	0	0.872796	0.96926	0	0	0	1.42085	0	0	1.15534	0	1.44488	0	0	0	0	0	0	0	-1,66022410601203	0.703046	0.787195
A0A0S2Z4C3,P07954	FH	Fumarate hydratase, mitochondrial (Fragment) OS=Homo sapiens OX=9606 GN=FH PE=2 SV=1	A0A0S2Z4C3	FH	1.10472	0	1.54192	0	1.25252	1.48076	0.719128	1.88	0	0	1.52894	0	0	2.23643	0	0	2.61839	3.87704	3.4821	3.36332	3.32803	0	2.20913	1.16957	0	3.33043	1.44488	1.37833	1.5945	0	0	0	0	0	-1,65929570501004	0.235662	0.41899
O95817	BAG3	BAG family molecular chaperone regulator 3 OS=Homo sapiens OX=9606 GN=BAG3 PE=1 SV=3	O95817	BAG3	1.10472	0	0	0	1.25252	0	0	0	0	0	3.05788	0	0	0	0	0	2.61839	1.93852	7.83471	0.840831	0	0	1.10456	1.16957	0	0	0	0	1.5945	0	0	0	0	0	-1,65902297425392	0.567288	0.664473
P09104,Q6FHV6	ENO2	Gamma-enolase OS=Homo sapiens OX=9606 GN=ENO2 PE=1 SV=3	P09104	ENO2	1.10472	0	0	0	1.87877	1.48076	0	0	1.27357	0	0	0	0	0	0	2.18434	0.872796	0.96926	0.870524	0	1.10934	1.42085	2.20913	1.16957	1.15534	1.11014	0	1.37833	0.797251	1.40118	0	1.46525	0	0	-1,65847324274056	0.129474	0.321834
A0A4W8W4R1	CGREF1	Cell growth regulator with EF hand domain protein 1 OS=Homo sapiens OX=9606 GN=CGREF1 PE=1 SV=1	A0A4W8W4R1	CGREF1	0.552361	0	0	0	0	0	0	0	0	0	0	0	0	0	0	0	0	0	1.74105	0	0	0	0	0	0	0	0	0	0	0	0	0	0	0	-1,6562716792847	0.794372	0.84798
B4DJ51,P0DP23,P0DP24,P0DP25	HEL-S-72,CALM1,CALM2,CALM3	Calmodulin 1 (Phosphorylase kinase, delta), isoform CRA_a OS=Homo sapiens OX=9606 GN=HEL-S-72 PE=1 SV=1	B4DJ51	HEL-S-72	8.83778	3.22545	0	0	12.5252	7.40381	2.87651	13.16	15.2828	1.93389	7.6447	3.35953	2.38114	13.4186	24.9474	7.64521	6.10957	8.72334	23.5041	12.6125	14.4215	1.42085	22.0913	7.01741	9.2427	9.9913	7.22438	5.51332	22.323	9.10767	11.6147	11.722	8.68612	10.0603	-1,65366243322049	0.0175699	0.104221
Q7Z422-4	SZRD1	Isoform 4 of SUZ domain-containing protein 1 OS=Homo sapiens OX=9606 GN=SZRD1	Q7Z422	SZRD1	0	0	0	0	0	0	0	0	0	0	0.509647	0	0	0	0	0	0	0	0.870524	0	0	0	0	0	0	0	0	0	0	0	0	0.732623	0	0	-1,6533373914314	0.828956	0.866469
O60502-2,O60502-4	OGA	Isoform 2 of Protein O-GlcNAcase OS=Homo sapiens OX=9606 GN=OGA	O60502	OGA	0	0	0	0	0.626258	0	0	0	0	0	0	0	0	0	0	0	0	0	0	0	0	0	0	1.16957	0	0	0	0	0.797251	0	0	0	0	0	-1,65103419477192	0.828956	0.866469
O00764,V9HWC3	PDXK,HEL-S-1a	Pyridoxal kinase OS=Homo sapiens OX=9606 GN=PDXK PE=1 SV=1	O00764	PDXK	0	0	1.54192	0	1.87877	0	0.719128	0	1.27357	0	0.509647	0	0	0	0	0	0.872796	0.96926	2.61157	0.840831	2.21869	1.42085	1.10456	1.16957	0	1.11014	0	0	2.39175	0.70059	0.725916	1.46525	0.965125	0	-1,64832484761542	0.128653	0.320712
Q4ZHG4	FNDC1	Fibronectin type III domain-containing protein 1 OS=Homo sapiens OX=9606 GN=FNDC1 PE=2 SV=4	Q4ZHG4	FNDC1	6.62834	6.45089	9.2515	12.7266	29.4341	16.2884	1.43826	3.76	17.83	1.93389	0.509647	0	2.38114	0	0	0	13.9647	10.6619	7.83471	14.2941	22.1869	29.8379	9.94108	16.374	17.3301	19.9826	24.5629	15.1616	8.76976	28.7242	39.9254	27.8397	25.0932	7.5452	-1,6462032360147	0.0450908	0.178044
A0A024R3F8,Q9BXJ0	C1QTNF5	Adiponectin E OS=Homo sapiens OX=9606 GN=C1QTNF5 PE=4 SV=1	A0A024R3F8	C1QTNF5	0	0	0	0	1.25252	0	0	0	0	1.93389	0	0	0	0	0	0	0.872796	0	0.870524	0	0	0	1.10456	0	1.15534	0	0	1.37833	0	1.40118	0.725916	1.46525	0.965125	0	-1,64117308287	0.186226	0.395806
Q07954	LRP1	Prolow-density lipoprotein receptor-related protein 1 OS=Homo sapiens OX=9606 GN=LRP1 PE=1 SV=2	Q07954	LRP1	4.41889	4.83817	9.2515	6.36328	10.6464	2.96152	10.7869	5.64	6.36784	3.86778	8.15435	2.23969	0	0	0	2.18434	19.2015	8.72334	8.70524	9.24914	11.0934	15.6294	20.9867	11.6957	10.398	8.88115	11.559	12.405	26.3093	18.2153	15.9701	9.5241	9.65125	5.03014	-1,63994658440814	0.00870952	0.0655097
B2ZZ89,Q01082	SPTBN1	Spectrin beta chain OS=Homo sapiens OX=9606 GN=SPTBN1 PE=2 SV=1	B2ZZ89	SPTBN1	1.65708	1.61272	10.7934	4.24218	13.1514	5.92305	4.31477	5.64	1.27357	7.73556	9.17364	3.35953	0	0	0	1.09217	23.5655	13.5696	28.7273	16.8166	15.5308	5.68341	9.94108	15.2044	13.864	17.7623	10.1141	11.0266	19.134	3.50295	0.725916	3.66312	1.93025	2.51507	-1,63800551043099	0.127428	0.320712
A0A024R7Z5,O00560	SDCBP	Syndecan binding protein (Syntenin), isoform CRA_c OS=Homo sapiens OX=9606 GN=SDCBP PE=4 SV=1	A0A024R7Z5	SDCBP	0.552361	0	0	0	0	0	0	0	0	0	0	0	0	0	0	0	0.872796	0	0	0.840831	0	0	0	0	0	0	0	0	0	0	0	0	0	0	-1,63336878245234	0.828956	0.866469
Q05707	COL14A1	Collagen alpha-1(XIV) chain OS=Homo sapiens OX=9606 GN=COL14A1 PE=1 SV=3	Q05707	COL14A1	0.552361	11.2891	4.62575	0	24.4241	5.92305	0	0	0	0	0.509647	0	0	0	0	1.09217	6.98237	6.78482	6.09367	10.9308	14.4215	15.6294	11.0456	10.5261	5.77669	5.55072	10.1141	5.51332	25.512	0.70059	2.90366	6.59361	0	0	-1,62701661593972	0.0334264	0.151727
A0A384P5K2,P21291	CSRP1	Epididymis secretory sperm binding protein OS=Homo sapiens OX=9606 PE=2 SV=1	A0A384P5K2	CSRP1	3.31417	0	0	0	4.38381	1.48076	0.719128	3.76	0	0	5.60611	3.35953	0	0	2.07895	2.18434	2.61839	2.90778	3.4821	1.68166	6.65606	5.68341	8.83651	5.84784	3.46601	7.77101	4.33463	4.13499	3.189	0	0	2.93049	1.93025	0	-1,62402783196566	0.0987149	0.280159
P05452	CLEC3B	Tetranectin OS=Homo sapiens OX=9606 GN=CLEC3B PE=1 SV=3	P05452	CLEC3B	0.552361	1.61272	1.54192	0	0.626258	2.96152	0	0	0	1.93389	0.509647	1.11984	2.38114	2.23643	0	1.09217	1.74559	1.93852	1.74105	1.68166	1.10934	2.84171	2.20913	2.33914	2.31067	1.11014	2.88975	2.75666	0.797251	2.10177	0.725916	2.19787	1.93025	5.03014	-1,62321729120699	0.0191539	0.110601
Q7Z7M9	GALNT5	Polypeptide N-acetylgalactosaminyltransferase 5 OS=Homo sapiens OX=9606 GN=GALNT5 PE=1 SV=1	Q7Z7M9	GALNT5	1.65708	0	4.62575	5.30273	1.87877	2.96152	4.31477	0	5.09427	11.6033	4.07717	0	0	0	1.03948	4.36869	7.85516	4.8463	3.4821	15.135	3.32803	7.10427	7.73195	9.35654	6.93202	9.9913	10.1141	6.89165	6.37801	7.0059	13.0665	0	2.89537	0	-1,61903092331357	0.0389909	0.162195
Q5U0B9,Q9Y240	CLEC11A	Stem cell growth factor; lymphocyte secreted C-type lectin OS=Homo sapiens OX=9606 PE=2 SV=1	Q5U0B9	CLEC11A	2.76181	1.61272	3.08383	4.24218	1.87877	1.48076	1.43826	1.88	1.27357	5.80167	4.58682	2.23969	0	0	1.03948	9.82955	3.49118	0.96926	0.870524	3.36332	2.21869	2.84171	3.31369	4.67827	6.93202	3.33043	10.1141	5.51332	1.5945	4.90413	10.8887	2.93049	7.721	12.5753	-1,61852884084452	0.0793723	0.241729
Q13813-2	SPTAN1	Isoform 2 of Spectrin alpha chain, non-erythrocytic 1 OS=Homo sapiens OX=9606 GN=SPTAN1	Q13813	SPTAN1	4.41889	20.9654	7.70958	9.54491	21.919	11.8461	15.1017	5.64	11.4621	3.86778	26.5016	7.8389	0	0	0	8.73738	37.5302	26.17	36.562	30.2699	32.171	18.4711	47.4962	33.9175	34.6601	28.8637	28.8975	34.4582	40.6598	2.10177	1.45183	6.59361	0.965125	0	-1,61584183094252	0.131737	0.327149
P00734	F2	Prothrombin OS=Homo sapiens OX=9606 GN=F2 PE=1 SV=2	P00734	F2	1.65708	0	1.54192	0	3.13129	5.92305	0	1.88	1.27357	0	0.509647	0	2.38114	2.23643	0	3.27652	5.23678	0.96926	3.4821	3.36332	0	1.42085	7.73195	0	0	0	0	0	0.797251	3.50295	6.53324	9.5241	7.721	0	-1,60849327613555	0.38146	0.563128
Q9UNZ2-5	NSFL1C	Isoform 3 of NSFL1 cofactor p47 OS=Homo sapiens OX=9606 GN=NSFL1C	Q9UNZ2	NSFL1C	0	0	0	1.06055	0	0	1.43826	0	1.27357	0	2.03859	0	0	0	0	0	2.61839	0.96926	7.83471	1.68166	0	0	2.20913	0	0	0	0	0	2.39175	0	0	0	0	0	-1,60730120408024	0.877599	0.907857
Q92626	PXDN	Peroxidasin homolog OS=Homo sapiens OX=9606 GN=PXDN PE=1 SV=2	Q92626	PXDN	5.52361	8.06362	24.6707	23.332	14.4039	5.92305	17.2591	1.88	8.91498	13.5372	23.9534	14.558	0	0	0	5.46086	20.0743	30.0471	29.5978	41.2007	18.8588	25.5754	14.3593	31.5783	35.8154	25.5333	36.1219	33.0799	23.9175	30.1254	29.7625	19.7808	25.0932	17.6055	-1,60714020934731	0.00456901	0.043051
A0A024RAS8,Q9NRV9	HEBP1	Heme binding protein 1, isoform CRA_a OS=Homo sapiens OX=9606 GN=HEBP1 PE=3 SV=1	A0A024RAS8	HEBP1	0	0	0	0	0	0	0	0	0	0	0.509647	0	0	0	0	0	0	0	0	0	0	0	0	0	0	0	0	0	0.797251	0	0	0.732623	0	0	-1,58584344002267	0.828956	0.866469
A0A024RAK9,P10915	HAPLN1	Hyaluronan and proteoglycan link protein 1, isoform CRA_a OS=Homo sapiens OX=9606 GN=HAPLN1 PE=4 SV=1	A0A024RAK9	HAPLN1	13.809	0	6.16767	18.0293	5.01007	1.48076	12.2252	0	0	7.73556	28.0306	4.47937	0	8.94571	21.829	0	1.74559	8.72334	6.96419	9.24914	7.7654	2.84171	4.41826	4.67827	28.8834	15.542	28.8975	15.1616	24.7148	23.1195	12.3406	21.2461	17.3722	25.1507	-1,5784339036249	0.0362535	0.162023
D9ZGF2,P12111	COL6A3	Collagen, type VI, alpha 3 OS=Homo sapiens OX=9606 GN=COL6A3 PE=2 SV=1	D9ZGF2	COL6A3	44.1889	35.4799	72.4701	62.5722	50.7269	51.8267	85.5763	11.28	12.7357	11.6033	65.7444	11.1984	11.9057	11.1821	16.6316	37.1339	80.2972	85.2949	42.6557	83.2422	70.998	71.0427	72.9012	76.0219	75.0969	56.6173	112.7	88.2131	53.4158	95.2803	121.954	82.0538	103.268	133.299	-1,57340175862596	0.00272915	0.0327255
B2R491,P62701,Q96IR1	RPS4X	40S ribosomal protein S4 OS=Homo sapiens OX=9606 GN=RPS4X PE=2 SV=1	B2R491	RPS4X	0	0	0	0	0.626258	0	0.719128	0	0	0	0.509647	0	0	0	0	0	0	0	1.74105	0.840831	0	0	0	0	0	0	0	0	0	0	0	2.93049	0	0	-1,5712278657664	0.70896	0.792117
P05546,Q8IVC0	SERPIND1	Heparin cofactor 2 OS=Homo sapiens OX=9606 GN=SERPIND1 PE=1 SV=3	P05546	SERPIND1	1.10472	0	1.54192	0	1.25252	2.96152	0	1.88	0	1.93389	0	0	0	0	0	2.18434	3.49118	0	3.4821	2.52249	0	0	4.41826	0	0	0	0	0	3.98625	1.40118	2.90366	4.39574	2.89537	0	-1,56942109196626	0.366913	0.543807
G3V3X5,Q14767,Q6AZ94	LTBP2	Latent-transforming growth factor beta-binding protein 2 OS=Homo sapiens OX=9606 GN=LTBP2 PE=1 SV=1	G3V3X5	LTBP2	55.7885	20.9654	33.9222	40.3007	35.0705	31.096	32.3608	31.96	48.3956	29.0083	32.1077	22.3969	35.7171	22.3643	85.237	28.3965	79.4244	78.5101	28.7273	46.2457	61.0139	61.0967	39.7643	61.9871	107.446	61.0579	63.5746	75.8081	39.8625	81.969	70.4138	57.8772	68.5239	105.633	-1,56084462471943	0.000470694	0.0138085
A6XND5,D6RHI9,O00584	RNASET2	Ribonuclease T2 OS=Homo sapiens OX=9606 PE=2 SV=1	A6XND5	RNASET2	1.10472	1.61272	0	2.12109	1.25252	0	0.719128	1.88	0	0	1.52894	1.11984	0	0	0	0	1.74559	2.90778	2.61157	3.36332	1.10934	1.42085	3.31369	2.33914	2.31067	1.11014	2.88975	1.37833	4.7835	0.70059	1.45183	0	0	0	-1,56011840111469	0.159744	0.366922
A0A024R1N1,P35579	MYH9	Myosin, heavy polypeptide 9, non-muscle, isoform CRA_a OS=Homo sapiens OX=9606 GN=MYH9 PE=3 SV=1	A0A024R1N1	MYH9	4.97125	19.3527	26.2126	10.6055	31.3129	19.2499	23.7312	7.52	3.8207	15.4711	78.9952	26.8762	2.38114	0	0	20.7513	21.8199	39.7397	57.4546	36.1557	48.8111	48.309	45.2871	43.274	46.2135	59.9478	52.0156	53.7548	43.0515	30.826	28.3107	68.134	51.1516	2.51507	-1,55989499990731	0.0131057	0.087483
P11216	PYGB	Glycogen phosphorylase, brain form OS=Homo sapiens OX=9606 GN=PYGB PE=1 SV=5	P11216	PYGB	1.10472	1.61272	1.54192	1.06055	5.63632	0	0.719128	0	1.27357	0	1.52894	0	0	0	0	1.09217	4.36398	1.93852	9.57576	3.36332	2.21869	0	3.31369	1.16957	0	3.33043	1.44488	2.75666	7.97251	0	0	0	0	0	-1,55497680466332	0.473744	0.572176
A0A024RC42,P19022	CDH2	Cadherin-2 OS=Homo sapiens OX=9606 GN=CDH2 PE=4 SV=1	A0A024RC42	CDH2	8.28542	3.22545	3.08383	6.36328	8.14136	1.48076	11.5061	1.88	2.54714	5.80167	15.2894	10.0786	7.14342	0	4.1579	8.73738	10.4736	15.5082	13.0579	14.2941	14.4215	19.8919	9.94108	17.5435	17.3301	15.542	15.8936	16.54	7.97251	11.91	11.6147	6.59361	7.721	10.0603	-1,55474694135871	0.00238763	0.0306562
Q9BY76	ANGPTL4	Angiopoietin-related protein 4 OS=Homo sapiens OX=9606 GN=ANGPTL4 PE=1 SV=2	Q9BY76	ANGPTL4	0	0	0	0	0	0	0	0	0	0	1.01929	0	0	0	0	1.09217	0	0	0	0	0	0	1.10456	0	0	0	0	0	0.797251	0	0	0	0	0	-1,55449862871116	0.568748	0.664473
A3KC71	okuribin	Nuclear envelope protein okuribin OS=Homo sapiens OX=9606 GN=okuribin PE=2 SV=1	A3KC71	okuribin	4.97125	3.22545	13.8772	28.6347	8.14136	4.44229	3.59564	3.76	3.8207	9.66945	7.13505	4.47937	4.76228	0	0	3.27652	19.2015	18.4159	20.022	19.3391	11.0934	18.4711	13.2548	12.8652	16.1747	11.1014	14.4488	11.0266	17.5395	14.7124	24.6811	24.1766	19.3025	5.03014	-1,54906270823998	0.0118586	0.0818015
A0A1C7CYX9	DPYSL2	Dihydropyrimidinase-related protein 2 OS=Homo sapiens OX=9606 GN=DPYSL2 PE=1 SV=1	A0A1C7CYX9	DPYSL2	1.65708	6.45089	3.08383	0	7.5151	10.3653	3.59564	1.88	3.8207	3.86778	2.03859	5.59921	0	0	0	0	8.72796	4.8463	11.3168	9.24914	11.0934	8.52512	13.2548	8.18698	8.08736	11.1014	10.1141	6.89165	9.56701	4.90413	4.3555	8.79148	6.75587	0	-1,54731995471204	0.0229568	0.123136
A0A024R7K8,B3KNH5,Q59EK3,Q9BXS5,Q9BXS5-2	AP1M1	Adaptor-related protein complex 1, mu 1 subunit, isoform CRA_a OS=Homo sapiens OX=9606 GN=AP1M1 PE=3 SV=1	A0A024R7K8	AP1M1	0	0	0	0	0	1.48076	0	0	0	0	0	0	0	0	0	0	1.74559	0	1.74105	0.840831	0	0	0	0	0	0	0	0	0	0	0	0	0	0	-1,54718408371561	0.568748	0.664473
B0YIW6,Q6MZV5	ARCN1,DKFZp686M09245	Coatomer subunit delta OS=Homo sapiens OX=9606 GN=ARCN1 PE=1 SV=1	B0YIW6	ARCN1	0.552361	0	1.54192	0	1.25252	1.48076	2.15739	0	0	0	3.56753	0	0	0	0	1.09217	0.872796	1.93852	3.4821	1.68166	1.10934	2.84171	0	2.33914	1.15534	1.11014	1.44488	0	3.189	2.10177	0.725916	3.66312	1.93025	0	-1,53961655691964	0.123521	0.313119
A8K701,P35475	IDUA	cDNA FLJ77574, highly similar to Homo sapiens iduronidase, alpha-L- (IDUA), mRNA OS=Homo sapiens OX=9606 PE=2 SV=1	A8K701	IDUA	0	0	0	0	1.25252	0	0	0	0	0	0	0	0	0	0	0	0	0	0	0	0	1.42085	0	0	0	2.22029	0	0	0	0	0	0	0	0	-1,53956101325751	0.828956	0.866469
A0A2R8Y532	ANO4	Anoctamin OS=Homo sapiens OX=9606 GN=ANO4 PE=1 SV=1	A0A2R8Y532	ANO4	0	0	0	0	0	0	0	0	0	0	0	1.11984	0	0	0	0	0	0	0	0	0	0	0	0	0	0	0	0	0	0	0	0.732623	0	2.51507	-1,53611867191454	0.885479	0.911676
Q59E93		Aminopeptidase (Fragment) OS=Homo sapiens OX=9606 PE=2 SV=1	Q59E93		0	6.45089	3.08383	4.24218	7.5151	7.40381	0	3.76	6.36784	1.93389	1.01929	0	0	2.23643	1.03948	2.18434	7.85516	3.87704	17.4105	7.56748	5.54672	7.10427	8.83651	9.35654	4.62135	7.77101	4.33463	6.89165	21.5258	0	0	2.93049	0	0	-1,53529650441972	0.134117	0.332112
Q59EG0		Basement membrane-specific heparan sulfate proteoglycan core protein variant (Fragment) OS=Homo sapiens OX=9606 PE=2 SV=1	Q59EG0		0	0	0	1.06055	0	0	0	0	0	0	0	0	0	0	0	0	0.872796	0	0	0	0	0	0	0	0	0	0	0	0	0	0	2.19787	0	0	-1,53374444412696	0.885479	0.911676
P24592	IGFBP6	Insulin-like growth factor-binding protein 6 OS=Homo sapiens OX=9606 GN=IGFBP6 PE=1 SV=1	P24592	IGFBP6	5.52361	0	6.16767	5.30273	11.2726	8.88457	3.59564	3.76	7.64141	19.3389	9.68329	8.95874	7.14342	11.1821	12.4737	4.36869	9.60076	13.5696	13.0579	22.7024	9.98409	17.0502	8.83651	14.0348	19.6407	8.88115	24.5629	13.7833	15.945	7.0059	10.8887	8.05886	5.79075	30.1808	-1,53353671693086	0.00354319	0.0380565
A0A140VK70,C9JX88,P35998	PSMC2	26S proteasome AAA-ATPase subunit RPT1 OS=Homo sapiens OX=9606 PE=2 SV=1	A0A140VK70	PSMC2	0	0	0	0	0.626258	0	1.43826	0	0	0	0.509647	0	0	0	0	0	0	0.96926	2.61157	0.840831	1.10934	0	0	1.16957	0	0	0	0	0	0	0	0.732623	0	0	-1,52988006286207	0.61559	0.710296
A0A024R7Y5,E5RHG8,Q15369	ELOC,TCEB1	Elongin-C OS=Homo sapiens OX=9606 GN=TCEB1 PE=3 SV=1	A0A024R7Y5	ELOC	0.552361	0	0	0	0.626258	0	0	0	0	0	0.509647	0	0	0	0	0	0.872796	0	0.870524	0	0	0	0	0	0	0	0	0	0	0.70059	0.725916	0.732623	0.965125	0	-1,52766034276362	0.465181	0.565365
O75821,Q6IAM0	EIF3G	Eukaryotic translation initiation factor 3 subunit G OS=Homo sapiens OX=9606 GN=EIF3G PE=1 SV=2	O75821	EIF3G	0	0	0	0	1.25252	0	0	0	0	0	0.509647	0	0	0	0	0	0.872796	0	0	0	1.10934	0	0	1.16957	0	1.11014	0	0	0.797251	0	0	0	0	0	-1,52153374946683	0.58123	0.675729
A0A024R1N4,P12956	XRCC6	ATP-dependent DNA helicase 2 subunit 1 OS=Homo sapiens OX=9606 GN=XRCC6 PE=3 SV=1	A0A024R1N4	XRCC6	0	0	0	0	3.13129	1.48076	0.719128	0	0	0	0	0	0	0	0	0	0	0.96926	0.870524	3.36332	1.10934	1.42085	0	3.5087	0	1.11014	0	1.37833	0.797251	0	0	0.732623	0	0	-1,51726111684836	0.194695	0.404439
Q2XQU9		FHL2 isoform 5 OS=Homo sapiens OX=9606 PE=2 SV=1	Q2XQU9		1.10472	1.61272	1.54192	0	3.75755	0	0.719128	0	1.27357	0	2.03859	0	0	0	0	1.09217	1.74559	0	1.74105	0.840831	0	0	8.83651	0	0	1.11014	0	1.37833	2.39175	3.50295	0.725916	5.12836	5.79075	0	-1,5087333528519	0.629968	0.725603
A0A384MDU9,Q13561,Q13561-2,Q13561-3,V9HW58	DCTN2,HEL-S-77	Dynactin 2 (P50), isoform CRA_c OS=Homo sapiens OX=9606 GN=DCTN2 PE=2 SV=1	A0A384MDU9	DCTN2	1.65708	0	0	2.12109	1.87877	0	3.59564	0	0	3.86778	1.52894	2.23969	0	0	0	0	4.36398	5.81556	6.09367	5.88581	1.10934	2.84171	1.10456	4.67827	2.31067	1.11014	1.44488	4.13499	4.7835	0.70059	0.725916	0.732623	0	0	-1,50201991508482	0.23419	0.416941
O14950	MYL12B	Myosin regulatory light chain 12B OS=Homo sapiens OX=9606 GN=MYL12B PE=1 SV=2	O14950	MYL12B	1.65708	4.83817	1.54192	0	0.626258	1.48076	1.43826	1.88	0	1.93389	1.52894	4.47937	0	6.70929	3.11843	1.09217	0.872796	3.87704	4.35262	5.04498	3.32803	2.84171	1.10456	4.67827	2.31067	3.33043	1.44488	4.13499	2.39175	2.10177	2.17775	2.19787	0.965125	2.51507	-1,50116043708737	0.0212111	0.120612
D0PNI2,P28300,Q96PQ9	LOX	Lysyl oxidase homolog OS=Homo sapiens OX=9606 GN=LOX PE=3 SV=1	D0PNI2	LOX	8.28542	0	9.2515	7.42382	8.76762	0	7.91041	3.76	6.36784	3.86778	9.17364	11.1984	7.14342	2.23643	6.23685	14.1982	5.23678	10.6619	5.22314	7.56748	4.43737	7.10427	14.3593	8.18698	9.2427	9.9913	10.1141	11.0266	6.37801	23.1195	23.9552	18.3156	25.0932	12.5753	-1,50047234578753	0.047177	0.183779
B4DGF1,Q04637-3	EIF4G1	cDNA FLJ56479, highly similar to Eukaryotic translation initiation factor 4 gamma 1 OS=Homo sapiens OX=9606 PE=2 SV=1	B4DGF1	EIF4G1	0	0	0	0	0.626258	0	0.719128	0	1.27357	0	1.52894	0	0	0	0	0	0.872796	0.96926	1.74105	1.68166	1.10934	1.42085	0	1.16957	1.15534	0	0	0	1.5945	0	0	0	0	0	-1,49782786744259	0.351292	0.523628
Q8IWT0-2	ZBTB8OS	Isoform 2 of Protein archease OS=Homo sapiens OX=9606 GN=ZBTB8OS	Q8IWT0	ZBTB8OS	0	0	0	0	0.626258	0	0	0	0	0	0	0	0	0	0	0	0	0.96926	0	0	0	0	0	0	0	0	0	0	0.797251	0	0	0	0	0	-1,49607282980323	0.828956	0.866469
B7Z8R6		Alpha-1-microglobulin OS=Homo sapiens OX=9606 PE=2 SV=1	B7Z8R6		1.10472	0	0	0	0.626258	0	0	0	0	0	1.01929	0	0	0	2.07895	3.27652	0	0	0	0	0	0	0	0	0	0	0	0	0	0.70059	0	0.732623	0.965125	0	-1,49532916054921	0.924074	0.94656
A0A0A0U994,P29400,P29400-2	COL4A5	Collagen type IV alpha 5 transcript variant 2 OS=Homo sapiens OX=9606 GN=COL4A5 PE=2 SV=1	A0A0A0U994	COL4A5	0.552361	0	0	0	0	0	0.719128	0	0	0	0.509647	0	0	0	0	0	0	0	0	0.840831	2.21869	0	0	0	1.15534	0	0	0	0.797251	0	0	0	0	0	-1,49261877456847	1	1
Q5NKV8	ICAM1	Intercellular adhesion molecule 1 OS=Homo sapiens OX=9606 GN=ICAM1 PE=2 SV=1	Q5NKV8	ICAM1	0	0	0	0	0.626258	0	0	0	0	0	0.509647	0	0	0	0	0	0	0	0	0	0	0	0	0	0	0	0	0	3.189	0	0	0	0	0	-1,48926332394799	0.349181	0.520982
A0A218KGR2	APP	Amyloid-beta A4 protein OS=Homo sapiens OX=9606 GN=APP PE=3 SV=1	A0A218KGR2	APP	4.41889	0	1.54192	9.54491	5.63632	1.48076	8.62954	1.88	11.4621	1.93389	11.2122	5.59921	0	0	2.07895	7.64521	9.60076	10.6619	9.57576	9.24914	6.65606	8.52512	8.83651	12.8652	10.398	11.1014	10.1141	8.26998	11.9588	12.6106	11.6147	4.39574	11.5815	0	-1,48858012730847	0.0232198	0.123136
Q15691	MAPRE1	Microtubule-associated protein RP/EB family member 1 OS=Homo sapiens OX=9606 GN=MAPRE1 PE=1 SV=3	Q15691	MAPRE1	0	0	0	0	0.626258	1.48076	0.719128	0	0	0	2.03859	0	0	0	0	0	0.872796	1.93852	4.35262	1.68166	1.10934	0	1.10456	0	1.15534	0	0	0	0	1.40118	0	0	0	0	-1,48487189854924	0.575361	0.671297
Q9NP84	TNFRSF12A	Tumor necrosis factor receptor superfamily member 12A OS=Homo sapiens OX=9606 GN=TNFRSF12A PE=1 SV=1	Q9NP84	TNFRSF12A	1.10472	0	0	0	0.626258	0	0.719128	0	0	1.93389	2.03859	0	0	0	0	0	0	0	0	0	0	0	0	0	0	0	0	0	0.797251	2.80236	2.17775	0.732623	3.8605	7.5452	-1,47999710536275	0.864571	0.897229
B2R4R0,P62805	H4C1,HIST1H4J	Histone H4 OS=Homo sapiens OX=9606 GN=HIST1H4J PE=2 SV=1	B2R4R0	H4C1	0	1.61272	7.70958	1.06055	3.13129	4.44229	5.75303	1.88	0	0	0	0	4.76228	0	0	2.18434	2.61839	0	1.74105	0.840831	2.21869	0	4.41826	0	1.15534	1.11014	0	0	0	5.60472	5.08141	13.9198	13.5117	30.1808	-1,4786326762461	0.97091	0.9803
Q9UK76	JPT1	Jupiter microtubule associated homolog 1 OS=Homo sapiens OX=9606 GN=JPT1 PE=1 SV=3	Q9UK76	JPT1	0.552361	0	0	0	0.626258	0	1.43826	0	1.27357	1.93389	0.509647	1.11984	0	0	0	0	4.36398	1.93852	3.4821	3.36332	0	0	0	3.5087	1.15534	0	0	0	0.797251	0.70059	1.45183	0	0	0	-1,47786730173598	0.877943	0.907857
Q15149	PLEC	Plectin OS=Homo sapiens OX=9606 GN=PLEC PE=1 SV=3	Q15149	PLEC	11.0472	11.2891	9.2515	22.2715	27.5554	28.1345	27.3269	5.64	25.4714	5.80167	25.992	13.4381	2.38114	0	2.07895	8.73738	32.2935	31.9856	63.5482	26.9066	51.0298	31.2588	46.3917	39.7653	32.3494	45.5159	34.677	41.3499	74.9416	9.80826	5.08141	15.3851	4.82562	2.51507	-1,47767343854799	0.10366	0.280159
Q02809	PLOD1	Procollagen-lysine,2-oxoglutarate 5-dioxygenase 1 OS=Homo sapiens OX=9606 GN=PLOD1 PE=1 SV=2	Q02809	PLOD1	3.86653	3.22545	7.70958	9.54491	8.14136	4.44229	8.62954	1.88	2.54714	5.80167	8.66399	5.59921	0	0	2.07895	6.55303	12.2191	12.6004	13.0579	13.4533	11.0934	9.94597	15.4639	8.18698	10.398	9.9913	10.1141	5.51332	11.1615	8.40708	7.25916	12.4546	9.65125	5.03014	-1,4742683965439	0.00345677	0.0379082
Q6IPT9	EEF1A1	Elongation factor 1-alpha OS=Homo sapiens OX=9606 GN=EEF1A1 PE=2 SV=1	Q6IPT9	EEF1A1	7.73306	16.1272	18.503	10.6055	12.5252	11.8461	15.8208	5.64	8.91498	13.5372	11.7219	7.8389	11.9057	11.1821	21.829	10.9217	29.6751	27.1393	13.9284	19.3391	21.0775	22.7337	7.73195	35.087	27.7281	23.313	24.5629	24.8099	21.5258	13.3112	12.3406	24.9092	18.3374	12.5753	-1,47337811748031	0.000755106	0.0153366
Q9P2F6-3	ARHGAP20	Isoform 3 of Rho GTPase-activating protein 20 OS=Homo sapiens OX=9606 GN=ARHGAP20	Q9P2F6	ARHGAP20	3.86653	0	0	0	18.1615	0	2.15739	0	0	0	4.58682	8.95874	9.52456	0	14.5527	7.64521	0.872796	0	4.35262	5.88581	16.6402	0	4.41826	1.16957	16.1747	18.8724	0	0	3.189	2.10177	1.45183	7.32623	3.8605	22.6356	-1,47265404773896	0.211208	0.404439
Q53GD8		Peptidylprolyl isomerase (Fragment) OS=Homo sapiens OX=9606 PE=2 SV=1	Q53GD8		0.552361	0	0	0	0.626258	1.48076	0.719128	0	0	0	1.52894	0	0	0	0	2.18434	3.49118	0.96926	4.35262	0	0	1.42085	0	1.16957	0	0	0	0	0	0	0	0	0	0	-1,46926946939577	0.864571	0.897229
H0Y3Y9	PSMD4	26S proteasome non-ATPase regulatory subunit 4 (Fragment) OS=Homo sapiens OX=9606 GN=PSMD4 PE=1 SV=1	H0Y3Y9	PSMD4	0	0	0	0	0.626258	0	0	0	0	0	0.509647	0	0	0	0	0	0	0	0.870524	0.840831	0	0	0	0	0	0	0	0	0	0.70059	0.725916	0	0	0	-1,46593902661975	0.650378	0.742233
A0A024R1Z6,Q99536	VAT1	Vesicle amine transport protein 1 homolog (T californica), isoform CRA_a OS=Homo sapiens OX=9606 GN=VAT1 PE=4 SV=1	A0A024R1Z6	VAT1	0.552361	3.22545	1.54192	1.06055	2.50503	4.44229	0.719128	0	0	0	2.54823	1.11984	2.38114	0	0	1.09217	2.61839	2.90778	4.35262	4.20415	4.43737	4.26256	4.41826	2.33914	2.31067	1.11014	2.88975	1.37833	5.58076	2.10177	3.62958	3.66312	1.93025	0	-1,45846521045952	0.0848196	0.254459
Q96MT7	CFAP44	Cilia- and flagella-associated protein 44 OS=Homo sapiens OX=9606 GN=CFAP44 PE=1 SV=2	Q96MT7	CFAP44	0	0	0	0	0	0	0	0	0	0	0	0	2.38114	0	0	0	0.872796	0	0	0	0	0	0	0	0	0	2.88975	2.75666	0	0	0	0	0	0	-1,45304502238921	0.568748	0.664473
A0A024RDB5,A0A087WUK2,O14979	HNRNPDL,HNRPDL	Heterogeneous nuclear ribonucleoprotein D-like, isoform CRA_a OS=Homo sapiens OX=9606 GN=HNRPDL PE=4 SV=1	A0A024RDB5	HNRNPDL	0	0	0	0	0.626258	0	0	0	0	0	0	0	0	0	0	0	0	0	0.870524	0.840831	0	0	0	0	0	0	0	0	0	0	0	0	0	0	-1,45030893284864	0.828956	0.866469
P04899	GNAI2	Guanine nucleotide-binding protein G(i) subunit alpha-2 OS=Homo sapiens OX=9606 GN=GNAI2 PE=1 SV=3	P04899	GNAI2	0	0	0	0	0.626258	0	0.719128	0	0	0	0.509647	0	0	0	0	0	0.872796	0	0.870524	0	1.10934	0	1.10456	0	0	1.11014	0	0	0	0	0	0	0	0	-1,44979237171689	0.703046	0.787195
F8WFD9,Q8N114	SHISA5	Protein shisa-5 OS=Homo sapiens OX=9606 GN=SHISA5 PE=1 SV=1	F8WFD9	SHISA5	0	0	0	0	0.626258	0	0.719128	0	0	0	0.509647	0	0	0	0	0	0	0	0	0	0	0	1.10456	0	1.15534	0	0	1.37833	0	0.70059	0.725916	0	0	0	-1,44904197289469	0.738712	0.815604
O43854,O43854-2	EDIL3	EGF-like repeat and discoidin I-like domain-containing protein 3 OS=Homo sapiens OX=9606 GN=EDIL3 PE=1 SV=1	O43854	EDIL3	4.97125	0	6.16767	10.6055	6.26258	5.92305	2.15739	0	1.27357	1.93389	1.01929	2.23969	0	0	0	0	5.23678	3.87704	6.96419	5.88581	2.21869	5.68341	5.52282	2.33914	6.93202	6.66086	8.66926	8.26998	0.797251	9.10767	10.8887	10.9893	13.5117	2.51507	-1,44763210135678	0.0848196	0.254459
A0A024R5H0,O75531	BANF1	Barrier to autointegration factor 1, isoform CRA_a OS=Homo sapiens OX=9606 GN=BANF1 PE=4 SV=1	A0A024R5H0	BANF1	0.552361	0	1.54192	0	1.25252	0	1.43826	0	1.27357	0	1.01929	0	0	0	0	1.09217	0	1.93852	0.870524	2.52249	1.10934	1.42085	0	3.5087	2.31067	2.22029	0	0	0	0.70059	0.725916	0.732623	0	0	-1,43615194494933	0.442814	0.565365
P49767	VEGFC	Vascular endothelial growth factor C OS=Homo sapiens OX=9606 GN=VEGFC PE=1 SV=1	P49767	VEGFC	1.65708	1.61272	0	2.12109	3.13129	1.48076	2.15739	0	0	1.93389	4.58682	2.23969	0	0	0	0	6.10957	1.93852	2.61157	0.840831	3.32803	1.42085	5.52282	2.33914	1.15534	3.33043	5.77951	4.13499	3.189	2.10177	5.80733	1.46525	2.89537	2.51507	-1,43294428741617	0.109244	0.286273
B3KNF2,O76061,Q6FHC9	STC2	cDNA FLJ14484 fis, clone MAMMA1002485, highly similar to Stanniocalcin-2 OS=Homo sapiens OX=9606 PE=2 SV=1	B3KNF2	STC2	7.73306	4.83817	3.08383	4.24218	14.4039	5.92305	6.47216	7.52	5.09427	3.86778	6.62541	13.4381	2.38114	0	3.11843	7.64521	13.0919	5.81556	5.22314	5.04498	2.21869	11.3668	18.7776	9.35654	11.5534	7.77101	10.1141	16.54	15.945	13.3112	13.0665	10.2567	23.163	27.6657	-1,43210540388891	0.046125	0.18076
Q86V81	ALYREF	THO complex subunit 4 OS=Homo sapiens OX=9606 GN=ALYREF PE=1 SV=3	Q86V81	ALYREF	1.10472	0	1.54192	0	0.626258	1.48076	0	0	0	0	0.509647	0	0	0	0	0	0.872796	1.93852	2.61157	2.52249	1.10934	0	0	1.16957	1.15534	1.11014	0	0	0	0	0	0.732623	0.965125	0	-1,43058127195072	0.435425	0.565365
A0A024R883,O75348	ATP6V1G1	V-type proton ATPase subunit G OS=Homo sapiens OX=9606 GN=ATP6V1G1 PE=3 SV=1	A0A024R883	ATP6V1G1	0	0	0	0	0	0	0.719128	0	0	0	0.509647	0	0	0	0	0	0	0	0.870524	0.840831	0	0	0	0	0	0	0	0	1.5945	0	0	0	0	0	-1,42780304315574	0.954136	0.967105
A0A024R1K7,Q04917	YWHAH	Tyrosine 3-monooxygenase/tryptophan 5-monooxygenase activation protein, eta polypeptide, isoform CRA_b OS=Homo sapiens OX=9606 GN=YWHAH PE=3 SV=1	A0A024R1K7	YWHAH	0.552361	0	3.08383	2.12109	1.87877	0	2.87651	0	0	0	2.54823	0	0	0	1.03948	1.09217	0	3.87704	1.74105	0.840831	0	2.84171	0	4.67827	1.15534	2.22029	1.44488	1.37833	0.797251	4.90413	3.62958	1.46525	1.93025	0	-1,42358705952404	0.211208	0.404439
A0A024R5S5,O75822	EIF3J,EIF3S1	Eukaryotic translation initiation factor 3 subunit J OS=Homo sapiens OX=9606 GN=EIF3S1 PE=3 SV=1	A0A024R5S5	EIF3J	0	0	0	0	0.626258	0	0.719128	0	0	0	1.01929	0	0	0	0	1.09217	0	0.96926	0	0.840831	0	0	0	1.16957	1.15534	1.11014	0	0	0	0	0	0	0	0	-1,42222603598176	0.522791	0.622747
A8K669		Asparaginyl endopeptidase OS=Homo sapiens OX=9606 PE=2 SV=1	A8K669		2.76181	4.83817	6.16767	2.12109	3.13129	2.96152	7.91041	1.88	3.8207	7.73556	2.03859	3.35953	0	0	0	1.09217	3.49118	5.81556	6.09367	9.24914	4.43737	5.68341	4.41826	9.35654	4.62135	6.66086	7.22438	8.26998	11.9588	10.5089	14.5183	5.86099	5.79075	5.03014	-1,41664407518655	0.0334234	0.151727
A0A6Q8JR05,Q6V0I7,Q6V0I7-3	FAT4	Isoform 3 of Protocadherin Fat 4 OS=Homo sapiens OX=9606 GN=FAT4	A0A6Q8JR05	FAT4	0	0	0	0	0	1.48076	0	0	0	0	0	0	0	2.23643	0	0	0.872796	0	0	0.840831	0	0	0	0	0	0	0	0	0	0	0	0	0	0	-1,41553301458738	0.612454	0.707303
Q14232	EIF2B1	Translation initiation factor eIF-2B subunit alpha OS=Homo sapiens OX=9606 GN=EIF2B1 PE=1 SV=1	Q14232	EIF2B1	0	0	0	0	0.626258	0	0	0	0	0	0	0	0	0	0	0	0.872796	0	0	0	0	0	0	0	0	0	0	0	0.797251	0	0	0	0	0	-1,41505876592305	0.828956	0.866469
Q3KZ28	DO	NAD(P)(+)--arginine ADP-ribosyltransferase OS=Homo sapiens OX=9606 GN=DO PE=2 SV=1	Q3KZ28	DO	0	0	0	0	0	0	0.719128	0	0	0	0.509647	0	0	0	0	3.27652	0	0	0	0	0	0	0	0	0	0	0	0	0	0	0	0	0	0	-1,41494226424624	0.349181	0.520982
A0A024QZX3,P35237	SERPINB6	Serpin peptidase inhibitor, clade B (Ovalbumin), member 6, isoform CRA_a OS=Homo sapiens OX=9606 GN=SERPINB6 PE=3 SV=1	A0A024QZX3	SERPINB6	2.76181	1.61272	0	2.12109	3.13129	1.48076	1.43826	1.88	1.27357	1.93389	1.52894	0	0	0	0	2.18434	3.49118	1.93852	5.22314	0.840831	5.54672	2.84171	7.73195	4.67827	3.46601	3.33043	1.44488	1.37833	4.7835	0	0.725916	1.46525	0	0	-1,41423084695927	0.326655	0.496598
O00469-2	PLOD2	Isoform 2 of Procollagen-lysine,2-oxoglutarate 5-dioxygenase 2 OS=Homo sapiens OX=9606 GN=PLOD2	O00469	PLOD2	4.41889	0	4.62575	5.30273	6.26258	2.96152	5.0339	5.64	1.27357	0	10.7026	3.35953	0	2.23643	4.1579	22.9356	4.36398	6.78482	17.4105	4.20415	1.10934	9.94597	8.83651	8.18698	6.93202	6.66086	4.33463	6.89165	7.97251	2.10177	0.725916	4.39574	1.93025	0	-1,41396119736787	0.221117	0.404439
J3KMZ9	LDLR	Low-density lipoprotein receptor (Fragment) OS=Homo sapiens OX=9606 GN=LDLR PE=1 SV=1	J3KMZ9	LDLR	0	0	0	0	0	0	0	0	0	0	1.01929	0	0	0	0	0	1.74559	0	0	0	0	0	0	0	0	0	0	0	0	0	0	0	0.965125	0	-1,41110493148845	0.885479	0.911676
P30085	CMPK1	UMP-CMP kinase OS=Homo sapiens OX=9606 GN=CMPK1 PE=1 SV=3	P30085	CMPK1	2.20945	1.61272	1.54192	2.12109	3.13129	0	2.15739	1.88	2.54714	0	2.03859	1.11984	0	2.23643	0	1.09217	0.872796	0.96926	3.4821	1.68166	1.10934	1.42085	1.10456	1.16957	1.15534	3.33043	1.44488	2.75666	5.58076	4.20354	4.3555	2.93049	2.89537	10.0603	-1,40330296980823	0.3473	0.520982
A0A140VK57,P16035	TIMP2	Metalloproteinase inhibitor 2 OS=Homo sapiens OX=9606 PE=2 SV=1	A0A140VK57	TIMP2	10.4949	11.2891	10.7934	8.48437	10.6464	10.3653	6.47216	7.52	15.2828	9.66945	10.1929	10.0786	11.9057	6.70929	9.35528	9.82955	22.6927	14.5389	6.09367	20.1799	13.3121	19.8919	24.3004	19.8827	24.2621	11.1014	17.3385	19.2966	14.3505	21.0177	24.6811	19.0482	19.3025	12.5753	-1,39282667436668	0.0018156	0.0261808
Q6FGM0,Q99961	SH3GL1	SH3-domain GRB2-like 1 OS=Homo sapiens OX=9606 GN=SH3GL1 PE=1 SV=1	Q6FGM0	SH3GL1	0	0	0	0	0	0	0.719128	0	0	0	0.509647	0	0	0	0	0	0	0	0	0	0	0	0	0	0	1.11014	0	1.37833	0	0	0	0.732623	0	0	-1,39033109877489	0.954136	0.967105
A0A384NPH9,P35052	GPC1	Glypican-1 OS=Homo sapiens OX=9606 PE=2 SV=1	A0A384NPH9	GPC1	2.20945	1.61272	4.62575	3.18164	8.14136	2.96152	1.43826	1.88	1.27357	3.86778	0	6.71906	0	0	0	7.64521	6.98237	4.8463	2.61157	8.40831	7.7654	4.26256	11.0456	4.67827	4.62135	4.44058	5.77951	5.51332	6.37801	0.70059	7.98507	3.66312	1.93025	0	-1,38855469669996	0.0820092	0.24745
D3DSY9	FNTA	Farnesyltransferase, CAAX box, alpha, isoform CRA_a OS=Homo sapiens OX=9606 GN=FNTA PE=3 SV=1	D3DSY9	FNTA	0	0	0	0	0.626258	0	0	0	0	0	0	0	0	0	0	0	0	0	0	0.840831	0	0	0	0	0	0	0	0	0.797251	0	0	0	0	0	-1,38717736534647	0.828956	0.866469
Q6ZQN2		cDNA FLJ46846 fis, clone UTERU3004635, moderately similar to Neuroblast differentiation associated protein AHNAK (Fragment) OS=Homo sapiens OX=9606 PE=2 SV=1	Q6ZQN2		0.552361	0	0	0	3.13129	0	0.719128	0	0	0	1.01929	0	0	0	0	0	0.872796	1.93852	1.74105	0	1.10934	1.42085	0	1.16957	2.31067	2.22029	0	1.37833	0	0	0	0	0	0	-1,38504905269781	0.330747	0.499565
Q5H9A7	TIMP1	Metalloproteinase inhibitor 1 OS=Homo sapiens OX=9606 GN=TIMP1 PE=1 SV=1	Q5H9A7	TIMP1	35.3511	38.7054	24.6707	27.5742	25.6766	34.0575	16.54	43.24	34.3863	27.0745	32.1077	34.7151	11.9057	40.2557	49.8948	57.8851	34.039	49.4323	51.3609	63.9031	42.1551	55.4133	48.6008	50.2914	53.1455	52.1768	60.6848	57.8898	65.3746	40.6342	34.844	29.3049	29.9189	37.726	-1,38040605522086	3.58067e-05	0.00486377
G3V180,G3V1D3,Q9NY33	DPP3	Dipeptidyl peptidase 3 OS=Homo sapiens OX=9606 GN=DPP3 PE=1 SV=1	G3V180	DPP3	0.552361	0	0	0	1.87877	0	2.15739	0	2.54714	0	3.05788	0	0	0	0	0	0.872796	4.8463	3.4821	1.68166	2.21869	2.84171	4.41826	1.16957	0	1.11014	0	1.37833	2.39175	0	0	0	0	0	-1,37350020138464	0.420079	0.565365
Q9BRF8	CPPED1	Serine/threonine-protein phosphatase CPPED1 OS=Homo sapiens OX=9606 GN=CPPED1 PE=1 SV=3	Q9BRF8	CPPED1	0	0	0	0	1.87877	0	1.43826	0	0	0	3.05788	0	0	0	0	0	0.872796	0	0.870524	0	0	0	2.20913	1.16957	1.15534	3.33043	0	1.37833	2.39175	0.70059	0.725916	0.732623	0.965125	0	-1,37217409284734	0.172285	0.368879
B2RDE8		cDNA, FLJ96580, highly similar to Homo sapiens hepatoma-derived growth factor (high-mobility group protein 1-like) (HDGF), mRNA OS=Homo sapiens OX=9606 PE=2 SV=1	B2RDE8		3.31417	0	1.54192	0	6.26258	1.48076	0.719128	5.64	2.54714	0	0.509647	0	0	0	0	0	1.74559	2.90778	5.22314	6.72665	2.21869	4.26256	3.31369	4.67827	5.77669	1.11014	2.88975	2.75666	7.17526	1.40118	0.725916	2.93049	0.965125	0	-1,36757441881872	0.152512	0.366922
P36578	RPL4	60S ribosomal protein L4 OS=Homo sapiens OX=9606 GN=RPL4 PE=1 SV=5	P36578	RPL4	3.31417	0	0	0	0	0	2.15739	0	0	0	0.509647	0	0	0	0	0	0.872796	0	3.4821	1.68166	1.10934	0	0	1.16957	1.15534	0	1.44488	1.37833	0	0.70059	0.725916	0.732623	0.965125	0	-1,36613330571911	0.101447	0.280159
Q92820	GGH	Gamma-glutamyl hydrolase OS=Homo sapiens OX=9606 GN=GGH PE=1 SV=2	Q92820	GGH	1.10472	0	1.54192	1.06055	3.13129	2.96152	1.43826	0	1.27357	0	0.509647	0	0	0	1.03948	1.09217	0.872796	0	0.870524	4.20415	0	1.42085	1.10456	1.16957	0	0	1.44488	1.37833	3.189	0.70059	5.08141	1.46525	0.965125	7.5452	-1,36515752261238	0.529911	0.626389
P19827	ITIH1	Inter-alpha-trypsin inhibitor heavy chain H1 OS=Homo sapiens OX=9606 GN=ITIH1 PE=1 SV=3	P19827	ITIH1	0	1.61272	3.08383	0	0.626258	5.92305	0.719128	0	0	0	0.509647	0	0	0	0	1.09217	6.10957	0	0	0	0	1.42085	2.20913	0	0	0	0	0	0	3.50295	4.3555	5.12836	5.79075	2.51507	-1,36466930694603	0.755058	0.830469
P50990	CCT8	T-complex protein 1 subunit theta OS=Homo sapiens OX=9606 GN=CCT8 PE=1 SV=4	P50990	CCT8	1.10472	1.61272	0	1.06055	4.38381	1.48076	5.75303	1.88	0	0	3.05788	0	0	0	0	0	3.49118	2.90778	3.4821	4.20415	4.43737	1.42085	3.31369	2.33914	3.46601	4.44058	1.44488	5.51332	5.58076	2.80236	1.45183	0	1.93025	0	-1,36091863252712	0.156247	0.366922
O60888-3	CUTA	Isoform C of Protein CutA OS=Homo sapiens OX=9606 GN=CUTA	O60888	CUTA	1.10472	1.61272	1.54192	1.06055	0.626258	1.48076	0.719128	5.64	2.54714	1.93389	1.01929	0	2.38114	0	0	2.18434	2.61839	0.96926	0.870524	1.68166	2.21869	2.84171	1.10456	4.67827	4.62135	4.44058	7.22438	4.13499	3.98625	2.10177	1.45183	1.46525	1.93025	5.03014	-1,35836212329109	0.118814	0.305145
B4E3Q1,O94985	CLSTN1	cDNA FLJ61580, highly similar to Calsyntenin-1 OS=Homo sapiens OX=9606 PE=2 SV=1	B4E3Q1	CLSTN1	7.73306	11.2891	12.3353	10.6055	10.6464	8.88457	11.5061	7.52	7.64141	7.73556	13.2508	1.11984	2.38114	2.23643	2.07895	8.73738	11.3463	8.72334	5.22314	10.9308	15.5308	21.3128	13.2548	22.2218	16.1747	16.6522	23.118	22.0533	8.76976	19.6165	25.4071	9.5241	7.721	17.6055	-1,35543322012315	0.0385835	0.162195
E9PCD7,Q9Y2E5	MAN2B2	Alpha-mannosidase OS=Homo sapiens OX=9606 GN=MAN2B2 PE=1 SV=1	E9PCD7	MAN2B2	0	0	0	0	0.626258	0	0	1.88	0	0	0	0	0	0	0	0	0	1.93852	0	0	0	1.42085	0	0	0	0	1.44488	0	1.5945	0	0	0	0	0	-1,35225554844214	0.769315	0.843306
A0A024RDE8	PDLIM5	PDZ and LIM domain 5, isoform CRA_c OS=Homo sapiens OX=9606 GN=PDLIM5 PE=4 SV=1	A0A024RDE8	PDLIM5	4.41889	0	3.08383	4.24218	5.01007	4.44229	5.75303	1.88	2.54714	1.93389	8.66399	7.8389	4.76228	0	1.03948	6.55303	12.2191	12.6004	11.3168	5.88581	8.87475	4.26256	11.0456	14.0348	5.77669	5.55072	2.88975	4.13499	9.56701	7.70649	4.3555	7.32623	3.8605	0	-1,34873666282421	0.0956898	0.280159
A0A7P0T855,O14879,Q5T765	IFIT3	Interferon-induced protein with tetratricopeptide repeats 3 OS=Homo sapiens OX=9606 GN=IFIT3 PE=1 SV=1	A0A7P0T855	IFIT3	0	0	0	0	0.626258	0	0	0	0	0	0	0	0	0	0	0	0	0	0	0	0	0	0	0	0	0	0	0	1.5945	0	0	0	0	0	-1,34827576770177	0.794372	0.84798
B2R582		cDNA, FLJ92374, highly similar to Homo sapiens C-type lectin domain family 3, member B (CLEC3B), mRNA OS=Homo sapiens OX=9606 PE=2 SV=1	B2R582		2.76181	1.61272	0	1.06055	3.13129	8.88457	0	11.28	1.27357	3.86778	0.509647	0	0	4.47286	0	2.18434	6.10957	3.87704	2.61157	2.52249	3.32803	0	9.94108	5.84784	2.31067	1.11014	7.22438	4.13499	2.39175	1.40118	9.43691	10.9893	4.82562	2.51507	-1,34325468801268	0.0699529	0.229473
B0YJ88,P35241	RDX	Radixin OS=Homo sapiens OX=9606 GN=RDX PE=2 SV=1	B0YJ88	RDX	0.552361	1.61272	1.54192	0	2.50503	1.48076	1.43826	0	0	1.93389	0.509647	1.11984	0	0	0	0	0.872796	2.90778	2.61157	1.68166	2.21869	2.84171	1.10456	4.67827	2.31067	1.11014	1.44488	1.37833	4.7835	1.40118	0	0.732623	0	0	-1,337405013388	0.450987	0.565365
P12110-2	COL6A2	Isoform 2C2A of Collagen alpha-2(VI) chain OS=Homo sapiens OX=9606 GN=COL6A2	P12110	COL6A2	0.552361	0	0	0	0	0	0.719128	0	0	0	0	0	0	0	0	0	0	0.96926	0	0	0	0	0	0	0	0	0	0	0.797251	0.70059	0.725916	0	0	0	-1,32840038070064	0.689219	0.776041
P10909-6	CLU	Isoform 6 of Clusterin OS=Homo sapiens OX=9606 GN=CLU	P10909	CLU	2.20945	3.22545	4.62575	1.06055	5.01007	2.96152	3.59564	15.04	3.8207	9.66945	4.07717	1.11984	2.38114	0	0	1.09217	2.61839	4.8463	6.09367	5.04498	5.54672	7.10427	3.31369	7.01741	13.864	6.66086	8.66926	11.0266	3.189	7.0059	14.5183	8.05886	11.5815	20.1205	-1,32565983518172	0.0824545	0.248506
P35555	FBN1	Fibrillin-1 OS=Homo sapiens OX=9606 GN=FBN1 PE=1 SV=4	P35555	FBN1	89.4825	48.3817	57.0509	56.2089	74.5247	41.4613	26.6078	13.16	70.0463	67.6861	72.8795	52.6326	30.9548	38.0193	25.9869	40.4104	66.3325	82.3871	87.9229	84.0831	67.67	72.4635	68.483	56.1393	100.514	73.2695	70.799	73.0515	47.0378	160.435	159.701	110.626	103.268	168.51	-1,3255597899571	0.0291957	0.135589
P61769	B2M	Beta-2-microglobulin OS=Homo sapiens OX=9606 GN=B2M PE=1 SV=1	P61769	B2M	12.1519	8.06362	9.2515	5.30273	12.5252	13.3269	4.31477	3.76	6.36784	13.5372	11.2122	4.47937	14.2868	11.1821	15.5921	8.73738	8.72796	9.6926	4.35262	7.56748	13.3121	9.94597	12.1502	16.374	16.1747	13.3217	28.8975	15.1616	12.756	13.3112	16.6961	10.2567	17.3722	35.211	-1,32359714639785	0.0265247	0.125644
P32119,V9HW12	PRDX2,HEL-S-2a	Peroxiredoxin-2 OS=Homo sapiens OX=9606 GN=PRDX2 PE=1 SV=5	P32119	PRDX2	3.31417	0	4.62575	1.06055	2.50503	2.96152	5.75303	5.64	5.09427	0	4.07717	1.11984	0	0	5.19738	6.55303	3.49118	1.93852	2.61157	4.20415	4.43737	4.26256	3.31369	2.33914	3.46601	5.55072	2.88975	5.51332	7.17526	6.30531	5.80733	5.12836	4.82562	5.03014	-1,31652389097718	0.062611	0.226545
A0A024R5F9,B4DEN5,O43505	B4GAT1,B3GNT6	Beta-1,4-glucuronyltransferase 1 OS=Homo sapiens OX=9606 GN=B3GNT6 PE=3 SV=1	A0A024R5F9	B4GAT1	0.552361	0	0	0	0.626258	0	0.719128	0	0	1.93389	0	0	0	0	0	1.09217	0	0	0	0.840831	0	0	1.10456	0	1.15534	0	0	0	0.797251	1.40118	1.45183	0.732623	0.965125	0	-1,31616650935382	0.310995	0.482522
A0A3B3ITK0,P35442	THBS2	Thrombospondin-2 OS=Homo sapiens OX=9606 GN=THBS2 PE=1 SV=1	A0A3B3ITK0	THBS2	31.4846	30.6417	33.9222	41.3613	26.9291	25.173	20.1356	13.16	16.5564	30.9422	21.4052	52.6326	50.0039	13.4186	20.7895	18.5669	34.039	48.463	33.9504	51.2907	36.6083	59.6758	26.5095	38.5957	50.8348	47.7362	36.1219	63.4032	35.8763	96.6814	77.673	63.0056	75.2797	52.8164	-1,31527908031085	0.0104094	0.0744347
A0A384NL53,P16152	CBR1	Epididymis secretory sperm binding protein OS=Homo sapiens OX=9606 PE=2 SV=1	A0A384NL53	CBR1	0	0	1.54192	0	1.87877	1.48076	0.719128	0	0	0	2.03859	0	0	0	0	0	1.74559	0	2.61157	1.68166	4.43737	2.84171	0	0	2.31067	1.11014	0	0	1.5945	0.70059	0	0	0	0	-1,31330507300363	0.605774	0.701451
Q02413	DSG1	Desmoglein-1 OS=Homo sapiens OX=9606 GN=DSG1 PE=1 SV=2	Q02413	DSG1	0	0	0	1.06055	0.626258	0	0.719128	7.52	0	0	0	0	0	8.94571	13.5132	2.18434	0	0	0	0	0	0	0	0	0	0	0	0	0	0	0	0	0	0	-1,31191760951077	0.393961	0.565365
P09341	CXCL1	Growth-regulated alpha protein OS=Homo sapiens OX=9606 GN=CXCL1 PE=1 SV=1	P09341	CXCL1	0	0	0	0	3.75755	0	0	0	0	0	0	0	2.38114	0	0	0	0	0	0	0.840831	3.32803	0	2.20913	0	0	0	0	0	0.797251	0	0	8.05886	0	0	-1,31130137374424	0.651773	0.7435
A0A384MDP3,P12110	COL6A2	Epididymis secretory sperm binding protein OS=Homo sapiens OX=9606 PE=2 SV=1	A0A384MDP3	COL6A2	24.8563	22.5781	15.4192	29.6953	29.4341	25.173	20.8547	35.72	25.4714	13.5372	21.9148	11.1984	21.4302	13.4186	10.3948	32.7652	34.039	31.0163	10.4463	35.3149	27.7336	38.363	18.7776	49.1219	42.7475	27.7536	49.1258	50.9982	35.8763	46.9395	33.3921	34.4333	43.4306	62.8767	-1,29401340388954	0.00582937	0.0516365
A0A024RDF4,Q14103-3	HNRNPD,HNRPD	Heterogeneous nuclear ribonucleoprotein D (AU-rich element RNA binding protein 1, 37kDa), isoform CRA_e OS=Homo sapiens OX=9606 GN=HNRPD PE=4 SV=1	A0A024RDF4	HNRNPD	0.552361	1.61272	1.54192	1.06055	3.75755	2.96152	0	5.64	1.27357	0	0.509647	1.11984	0	4.47286	1.03948	0	2.61839	2.90778	3.4821	0.840831	3.32803	2.84171	2.20913	3.5087	2.31067	3.33043	1.44488	1.37833	3.98625	2.80236	0.725916	2.93049	2.89537	0	-1,29222293094258	0.110227	0.288558
B2CIS9,P31944	CASP14	Caspase 14, apoptosis-related cysteine peptidase OS=Homo sapiens OX=9606 GN=CASP14 PE=2 SV=1	B2CIS9	CASP14	3.86653	0	0	0	0.626258	0	0	1.88	0	0	0	0	0	4.47286	9.35528	0	0	0	1.74105	0	0	0	0	0	0	0	0	0	0	0	0	0	0	0	-1,28869699082463	0.6313	0.726176
A8KAP9,P00966,Q5T6L4	ASS1,ASS	Argininosuccinate synthase OS=Homo sapiens OX=9606 PE=2 SV=1	A8KAP9	ASS1	0	0	0	0	0.626258	0	0	0	0	0	0	0	0	0	0	0	0	0	0	0	0	0	0	0	0	0	0	0	0.797251	0	0	0.732623	0	0	-1,28858307052695	0.828956	0.866469
Q04446	GBE1	1,4-alpha-glucan-branching enzyme OS=Homo sapiens OX=9606 GN=GBE1 PE=1 SV=3	Q04446	GBE1	1.10472	0	0	0	6.26258	1.48076	1.43826	0	0	0	3.56753	2.23969	0	0	0	4.36869	1.74559	1.93852	4.35262	1.68166	3.32803	1.42085	2.20913	1.16957	2.31067	2.22029	1.44488	4.13499	4.7835	0	0	2.19787	0	0	-1,28829985284678	0.154964	0.366922
P23528,V9HWI5	CFL1,HEL-S-15	Cofilin-1 OS=Homo sapiens OX=9606 GN=CFL1 PE=1 SV=3	P23528	CFL1	11.5996	9.67634	6.16767	6.36328	12.5252	7.40381	15.1017	7.52	10.1885	3.86778	20.8955	14.558	7.14342	6.70929	7.27633	10.9217	28.8023	12.6004	9.57576	9.24914	25.5149	14.2085	17.673	12.8652	12.7087	27.7536	13.0039	15.1616	10.3643	16.8142	16.6961	17.583	18.3374	20.1205	-1,28418276689753	0.0104094	0.0744347
Q8WUJ3	CEMIP	Cell migration-inducing and hyaluronan-binding protein OS=Homo sapiens OX=9606 GN=CEMIP PE=1 SV=2	Q8WUJ3	CEMIP	2.20945	1.61272	0	2.12109	1.25252	0	5.0339	0	2.54714	3.86778	2.03859	1.11984	0	0	0	2.18434	6.10957	1.93852	6.09367	6.72665	1.10934	4.26256	2.20913	2.33914	5.77669	2.22029	2.88975	4.13499	0.797251	2.10177	2.17775	0	0	0	-1,28340659280917	0.283254	0.444554
Q9UNW1	MINPP1	Multiple inositol polyphosphate phosphatase 1 OS=Homo sapiens OX=9606 GN=MINPP1 PE=1 SV=1	Q9UNW1	MINPP1	0	0	0	0	0.626258	0	0	0	0	0	0	0	0	0	0	0	0	0	0	0	0	0	0	0	0	0	0	0	0.797251	0	0.725916	0	0	0	-1,28224402177946	0.828956	0.866469
A0A024QZU6,P19883,P19883-2	FST	Follistatin, isoform CRA_c OS=Homo sapiens OX=9606 GN=FST PE=4 SV=1	A0A024QZU6	FST	5.52361	0	1.54192	3.18164	7.5151	1.48076	1.43826	1.88	1.27357	3.86778	4.07717	0	4.76228	2.23643	3.11843	5.46086	2.61839	3.87704	3.4821	4.20415	2.21869	4.26256	6.62738	2.33914	2.31067	4.44058	1.44488	6.89165	4.7835	8.40708	5.08141	5.12836	9.65125	0	-1,27749606193443	0.0706196	0.229473
P43487-2	RANBP1	Isoform 2 of Ran-specific GTPase-activating protein OS=Homo sapiens OX=9606 GN=RANBP1	P43487	RANBP1	2.20945	0	0	0	0.626258	0	1.43826	0	1.27357	0	1.01929	0	0	0	0	1.09217	2.61839	0.96926	0.870524	0.840831	1.10934	1.42085	1.10456	1.16957	1.15534	1.11014	0	0	0	0.70059	0	0.732623	0.965125	0	-1,27206392917801	0.282499	0.443636
A0A2U3T1I5	HLA-B	MHC class I antigen OS=Homo sapiens OX=9606 GN=HLA-B PE=3 SV=1	A0A2U3T1I5	HLA-B	0.552361	0	0	0	0.626258	0	0	0	0	0	0.509647	0	0	0	0	0	0	0	0	0	0	0	1.10456	0	0	0	0	0	0.797251	0.70059	0.725916	0.732623	0	0	-1,26627260117765	0.703046	0.787195
P68402,V9HW44	PAFAH1B2,HEL-S-303	Platelet-activating factor acetylhydrolase IB subunit alpha2 OS=Homo sapiens OX=9606 GN=PAFAH1B2 PE=1 SV=1	P68402	PAFAH1B2	0.552361	0	1.54192	2.12109	0.626258	1.48076	0.719128	0	0	1.93389	0.509647	0	0	0	0	1.09217	0	0.96926	3.4821	2.52249	0	1.42085	1.10456	2.33914	1.15534	1.11014	0	1.37833	2.39175	1.40118	0.725916	0.732623	0.965125	0	-1,26473502309723	0.295821	0.461778
A8K8U1,Q86VP6	CAND1	cDNA FLJ77762, highly similar to Homo sapiens cullin-associated and neddylation-dissociated 1 (CAND1), mRNA OS=Homo sapiens OX=9606 PE=2 SV=1	A8K8U1	CAND1	0.552361	1.61272	3.08383	0	1.87877	1.48076	2.15739	0	0	0	0	0	0	0	0	0	1.74559	0.96926	3.4821	2.52249	3.32803	4.26256	0	2.33914	2.31067	1.11014	1.44488	1.37833	0.797251	0	0	0	0	0	-1,25477078431449	0.465382	0.565365
B4DQ56		Syndecan OS=Homo sapiens OX=9606 PE=2 SV=1	B4DQ56		0	0	0	0	0.626258	0	0.719128	0	0	0	0	1.11984	0	0	1.03948	0	0.872796	0	0	0	0	0	0	0	0	0	0	0	0	0	1.45183	0	0	2.51507	-1,2538909853072	0.960007	0.971547
P18085	ARF4	ADP-ribosylation factor 4 OS=Homo sapiens OX=9606 GN=ARF4 PE=1 SV=3	P18085	ARF4	0.552361	0	0	0	0.626258	1.48076	0.719128	0	0	0	0.509647	0	0	0	0	0	0.872796	0	1.74105	0	0	0	3.31369	1.16957	0	0	0	0	0	0.70059	0.725916	0.732623	0	0	-1,25133869300667	0.868175	0.900611
O00462	MANBA	Beta-mannosidase OS=Homo sapiens OX=9606 GN=MANBA PE=1 SV=3	O00462	MANBA	0.552361	3.22545	1.54192	1.06055	1.87877	2.96152	2.15739	1.88	0	0	1.01929	0	0	0	0	0	0.872796	1.93852	0.870524	4.20415	2.21869	4.26256	2.20913	2.33914	3.46601	3.33043	2.88975	2.75666	1.5945	0.70059	3.62958	1.46525	0	0	-1,25127535276765	0.237865	0.422331
A0A7I2YQG2,J3KTE4,J3QR09,P84098	RPL19	Ribosomal protein L19 OS=Homo sapiens OX=9606 GN=RPL19 PE=1 SV=1	A0A7I2YQG2	RPL19	0	0	0	0	0	0	0.719128	0	0	0	0	0	0	0	0	0	0	0	0.870524	0.840831	0	0	0	0	0	0	0	0	0	0	0	0	0	0	-1,25081737611725	0.828956	0.866469
A0A024R3E3,P02647	APOA1	Apolipoprotein A-I, isoform CRA_a OS=Homo sapiens OX=9606 GN=APOA1 PE=2 SV=1	A0A024R3E3	APOA1	2.20945	4.83817	3.08383	3.18164	3.13129	5.92305	1.43826	7.52	3.8207	1.93389	1.52894	1.11984	2.38114	8.94571	2.07895	4.36869	3.49118	1.93852	3.4821	1.68166	1.10934	2.84171	4.41826	3.5087	1.15534	1.11014	4.33463	1.37833	0.797251	9.10767	2.90366	21.2461	20.2676	0	-1,25014478826594	0.944309	0.961626
P46778,Q6IAX2	RPL21	60S ribosomal protein L21 OS=Homo sapiens OX=9606 GN=RPL21 PE=1 SV=2	P46778	RPL21	0	0	0	0	0	0	0.719128	0	0	0	0	0	0	0	0	0	0	0	0	0	0	0	0	0	0	0	0	0	0	0	0	0.732623	0.965125	0	-1,23930089430421	0.828956	0.866469
Q96D15	RCN3	Reticulocalbin-3 OS=Homo sapiens OX=9606 GN=RCN3 PE=1 SV=1	Q96D15	RCN3	7.73306	9.67634	9.2515	4.24218	1.87877	4.44229	6.47216	0	11.4621	15.4711	7.6447	12.3183	0	15.655	13.5132	10.9217	9.60076	12.6004	19.1515	12.6125	6.65606	11.3668	6.62738	12.8652	12.7087	14.4319	13.0039	8.26998	7.17526	9.10767	7.98507	2.93049	2.89537	2.51507	-1,23063696450402	0.0603287	0.221772
A0A024R9G4,Q9NUQ9	CYRIB,FAM49B	Family with sequence similarity 49, member B, isoform CRA_a OS=Homo sapiens OX=9606 GN=FAM49B PE=3 SV=1	A0A024R9G4	CYRIB	0	0	0	0	0	0	0.719128	0	0	0	0.509647	0	0	0	0	0	0.872796	0	0	0.840831	0	0	0	1.16957	0	0	0	0	0	0	0	0	0	0	-1,23044729955578	0.954136	0.967105
Q969H8	MYDGF	Myeloid-derived growth factor OS=Homo sapiens OX=9606 GN=MYDGF PE=1 SV=1	Q969H8	MYDGF	2.20945	0	0	3.18164	3.13129	0	2.87651	7.52	5.09427	0	1.01929	1.11984	0	2.23643	1.03948	1.09217	1.74559	4.8463	4.35262	2.52249	2.21869	2.84171	4.41826	2.33914	5.77669	3.33043	2.88975	2.75666	1.5945	4.20354	3.62958	3.66312	3.8605	0	-1,23030521710957	0.0848196	0.254459
A0A7I2V466	CTSC	Cathepsin C OS=Homo sapiens OX=9606 GN=CTSC PE=1 SV=1	A0A7I2V466	CTSC	0	0	0	0	0.626258	0	0	0	0	0	0	0	2.38114	0	0	0	0.872796	0	0	0	0	0	0	0	0	0	1.44488	0	0.797251	0	0	2.93049	0.965125	0	-1,22101036937514	0.547352	0.643936
B7Z3K9		Fructose-bisphosphate aldolase OS=Homo sapiens OX=9606 PE=2 SV=1	B7Z3K9		2.76181	0	0	0	2.50503	2.96152	0	3.76	1.27357	0	2.54823	2.23969	0	2.23643	2.07895	3.27652	0.872796	4.8463	6.96419	5.04498	0	0	2.20913	1.16957	0	1.11014	0	0	3.98625	0.70059	2.17775	4.39574	0.965125	0	-1,2195858248198	0.562032	0.659579
A0A140VK45,P20618	PSMB1	Proteasome subunit beta OS=Homo sapiens OX=9606 PE=2 SV=1	A0A140VK45	PSMB1	0	1.61272	0	1.06055	1.25252	1.48076	1.43826	0	1.27357	0	2.03859	0	0	0	3.11843	2.18434	1.74559	0.96926	2.61157	0.840831	2.21869	0	2.20913	1.16957	1.15534	0	1.44488	0	0.797251	0.70059	0.725916	0.732623	0.965125	0	-1,21565333171909	0.449026	0.565365
P61457	PCBD1	Pterin-4-alpha-carbinolamine dehydratase OS=Homo sapiens OX=9606 GN=PCBD1 PE=1 SV=2	P61457	PCBD1	0.552361	0	1.54192	0	0	0	0	0	0	0	0.509647	0	0	0	0	0	0.872796	1.93852	0	0.840831	0	0	0	0	0	0	0	0	2.39175	0	0	0	0	0	-1,21479210512624	0.960007	0.971547
P14324	FDPS	Farnesyl pyrophosphate synthase OS=Homo sapiens OX=9606 GN=FDPS PE=1 SV=4	P14324	FDPS	0	0	0	0	0	0	0.719128	0	0	0	0	0	0	0	0	0	0	0	0.870524	0	0	0	0	0	0	0	0	0	0.797251	0	0	0	0	0	-1,21360305521345	0.828956	0.866469
A7BI36	RRBP1	p180/ribosome receptor OS=Homo sapiens OX=9606 GN=RRBP1 PE=2 SV=2	A7BI36	RRBP1	0	3.22545	3.08383	4.24218	8.76762	0	4.31477	3.76	5.09427	1.93389	12.7412	1.11984	0	0	0	0	6.98237	4.8463	9.57576	4.20415	7.7654	4.26256	8.83651	7.01741	4.62135	5.55072	8.66926	5.51332	12.756	3.50295	0.725916	10.2567	5.79075	0	-1,19937831410952	0.13496	0.333882
E7EUF1,Q13822-3	ENPP2	Ectonucleotide pyrophosphatase/phosphodiesterase family member 2 OS=Homo sapiens OX=9606 GN=ENPP2 PE=1 SV=1	E7EUF1	ENPP2	0.552361	0	0	0	8.76762	10.3653	0	3.76	0	0	0	0	0	0	0	1.09217	6.10957	0.96926	0	5.04498	2.21869	2.84171	1.10456	1.16957	3.46601	0	8.66926	2.75666	6.37801	0	8.71099	0.732623	0	2.51507	-1,19774699803783	0.0953809	0.280159
Q13219	PAPPA	Pappalysin-1 OS=Homo sapiens OX=9606 GN=PAPPA PE=1 SV=3	Q13219	PAPPA	0.552361	0	0	0	8.14136	2.96152	1.43826	0	0	0	1.52894	0	0	0	0	0	7.85516	0	0	0.840831	2.21869	8.52512	2.20913	0	0	3.33043	0	1.37833	7.17526	0	0	0	0	0	-1,19739518199317	0.871226	0.903058
F4ZW65		NF90b OS=Homo sapiens OX=9606 PE=2 SV=1	F4ZW65		1.10472	0	3.08383	1.06055	1.25252	0	2.15739	0	0	0	0	0	0	0	0	0	1.74559	1.93852	0.870524	0.840831	1.10934	2.84171	0	4.67827	1.15534	1.11014	1.44488	1.37833	0	0.70059	0	0	0	0	-1,19425212327168	0.404663	0.565365
A0A0S2Z471	CKB	Creatine kinase (Fragment) OS=Homo sapiens OX=9606 GN=CKB PE=2 SV=1	A0A0S2Z471	CKB	0	1.61272	0	0	1.25252	1.48076	0	1.88	0	0	1.01929	1.11984	0	0	0	0	0	0.96926	5.22314	1.68166	2.21869	0	3.31369	0	0	1.11014	0	1.37833	3.189	0	0	0	0	0	-1,1898963402728	0.952513	0.967105
Q8NDC0	MAPK1IP1L	MAPK-interacting and spindle-stabilizing protein-like OS=Homo sapiens OX=9606 GN=MAPK1IP1L PE=1 SV=4	Q8NDC0	MAPK1IP1L	0.552361	0	0	0	0.626258	0	1.43826	0	0	0	0	0	0	0	0	0	0	0	0.870524	1.68166	0	0	1.10456	0	0	0	0	0	0.797251	0.70059	0.725916	0	0	0	-1,16809448478724	0.61559	0.710296
O60664	PLIN3	Perilipin-3 OS=Homo sapiens OX=9606 GN=PLIN3 PE=1 SV=3	O60664	PLIN3	2.20945	1.61272	4.62575	3.18164	3.75755	1.48076	4.31477	0	2.54714	9.66945	6.11576	5.59921	0	0	0	1.09217	5.23678	10.6619	5.22314	8.40831	6.65606	5.68341	7.73195	5.84784	5.77669	3.33043	5.77951	5.51332	9.56701	2.10177	2.17775	1.46525	2.89537	5.03014	-1,15092312629065	0.214496	0.404439
C9J0K6	SRI	Sorcin OS=Homo sapiens OX=9606 GN=SRI PE=1 SV=1	C9J0K6	SRI	0.552361	0	0	0	0.626258	0	0.719128	0	0	0	0.509647	0	0	0	0	0	0	0	0	0	1.10934	0	1.10456	0	0	0	0	0	0	0.70059	0.725916	0.732623	0.965125	0	-1,14887017432506	0.741378	0.81818
A0A024R778,P21246	PTN	Pleiotrophin (Heparin binding growth factor 8, neurite growth-promoting factor 1), isoform CRA_a OS=Homo sapiens OX=9606 GN=PTN PE=3 SV=1	A0A024R778	PTN	0	0	1.54192	1.06055	0	0	0	0	0	0	0	0	0	0	0	0	0	0	0	0.840831	0	0	0	0	1.15534	0	0	0	1.5945	0	2.17775	0	0	0	-1,14829825549939	0.769315	0.843306
P14618,V9HWB8	PKM,HEL-S-30	Pyruvate kinase PKM OS=Homo sapiens OX=9606 GN=PKM PE=1 SV=4	P14618	PKM	0	1.61272	1.54192	3.18164	3.13129	5.92305	5.75303	1.88	3.8207	0	2.03859	0	0	0	0	0	6.10957	1.93852	1.74105	2.52249	3.32803	5.68341	5.52282	4.67827	4.62135	2.22029	2.88975	1.37833	3.98625	2.10177	3.62958	3.66312	2.89537	5.03014	-1,14650395458629	0.212879	0.404439
A0A7P0T9I6,P20591	MX1	Interferon-induced GTP-binding protein Mx1 OS=Homo sapiens OX=9606 GN=MX1 PE=1 SV=1	A0A7P0T9I6	MX1	0	0	0	0	1.87877	0	0	0	0	0	0	0	0	0	0	0	0	0.96926	0	0	0	0	0	0	0	0	0	0	3.189	0	0	0	0	0	-1,14618881520894	0.885479	0.911676
A0A0S2Z491,P06748	NPM1	Nucleophosmin (Fragment) OS=Homo sapiens OX=9606 GN=NPM1 PE=2 SV=1	A0A0S2Z491	NPM1	1.65708	0	4.62575	6.36328	3.13129	0	7.19128	1.88	8.91498	3.86778	2.54823	3.35953	7.14342	0	0	3.27652	6.10957	2.90778	4.35262	7.56748	6.65606	5.68341	1.10456	8.18698	13.864	9.9913	8.66926	2.75666	5.58076	8.40708	5.08141	5.12836	6.75587	0	-1,14496234356933	0.271212	0.437337
Q08431	MFGE8	Lactadherin OS=Homo sapiens OX=9606 GN=MFGE8 PE=1 SV=3	Q08431	MFGE8	7.73306	4.83817	6.16767	4.24218	5.01007	7.40381	2.87651	0	2.54714	9.66945	1.52894	4.47937	2.38114	0	1.03948	1.09217	6.98237	2.90778	8.70524	7.56748	5.54672	4.26256	5.52282	9.35654	6.93202	6.66086	5.77951	11.0266	3.98625	9.10767	10.1628	11.722	11.5815	0	-1,14208386461149	0.177956	0.379156
O75436	VPS26A	Vacuolar protein sorting-associated protein 26A OS=Homo sapiens OX=9606 GN=VPS26A PE=1 SV=2	O75436	VPS26A	0	0	0	0	0.626258	0	0.719128	1.88	0	0	0.509647	0	0	0	0	0	0	0.96926	2.61157	0.840831	0	0	1.10456	0	0	1.11014	0	0	1.5945	0	0	0	0	0	-1,13992426418826	0.877599	0.907857
P80303	NUCB2	Nucleobindin-2 OS=Homo sapiens OX=9606 GN=NUCB2 PE=1 SV=3	P80303	NUCB2	11.0472	6.45089	3.08383	7.42382	0.626258	4.44229	10.0678	0	11.4621	11.6033	9.68329	3.35953	0	0	3.11843	6.55303	6.98237	13.5696	19.1515	15.9758	2.21869	9.94597	0	8.18698	10.398	9.9913	11.559	6.89165	2.39175	14.0118	20.3256	0.732623	0	12.5753	-1,13939492641598	0.356105	0.529894
B4E324,Q59EV6,X6R5C5,X6R8A1	PPGB,CTSA	cDNA FLJ60397, highly similar to Lysosomal protective protein OS=Homo sapiens OX=9606 PE=2 SV=1	B4E324	PPGB	0.552361	0	0	0	3.13129	2.96152	1.43826	5.64	2.54714	1.93389	0.509647	0	0	0	0	0	1.74559	3.87704	4.35262	3.36332	0	1.42085	1.10456	4.67827	2.31067	2.22029	1.44488	1.37833	4.7835	1.40118	2.17775	1.46525	0.965125	2.51507	-1,1386689305473	0.316584	0.48605
A8K690,P31948,V9HW72	STIP1,HEL-S-94n	cDNA FLJ76863, highly similar to Homo sapiens stress-induced-phosphoprotein 1 (Hsp70/Hsp90-organizing protein) (STIP1), mRNA OS=Homo sapiens OX=9606 PE=2 SV=1	A8K690	STIP1	2.20945	1.61272	0	2.12109	3.75755	2.96152	2.15739	0	1.27357	1.93389	5.60611	2.23969	0	0	0	0	1.74559	2.90778	7.83471	3.36332	3.32803	4.26256	6.62738	5.84784	1.15534	5.55072	4.33463	2.75666	4.7835	0.70059	0	0.732623	0.965125	0	-1,13689165843517	0.556181	0.653594
A0A024R9Q1	THBS1	Thrombospondin 1, isoform CRA_a OS=Homo sapiens OX=9606 GN=THBS1 PE=3 SV=1	A0A024R9Q1	THBS1	0	0	0	0	0	1.48076	0	0	0	0	0	0	4.76228	0	0	0	0	0	2.61157	5.04498	0	0	0	3.5087	0	0	0	0	0	0	0	0	0	2.51507	-1,13178222052962	0.769315	0.843306
P36871	PGM1	Phosphoglucomutase-1 OS=Homo sapiens OX=9606 GN=PGM1 PE=1 SV=3	P36871	PGM1	4.97125	3.22545	6.16767	6.36328	5.63632	5.92305	2.15739	1.88	1.27357	0	3.56753	0	0	0	0	6.55303	10.4736	1.93852	11.3168	1.68166	4.43737	2.84171	5.52282	3.5087	3.46601	5.55072	4.33463	4.13499	10.3643	0.70059	1.45183	2.93049	3.8605	5.03014	-1,13006508899543	0.500081	0.600175
P62942	FKBP1A	Peptidyl-prolyl cis-trans isomerase FKBP1A OS=Homo sapiens OX=9606 GN=FKBP1A PE=1 SV=2	P62942	FKBP1A	2.20945	0	1.54192	1.06055	1.25252	1.48076	0.719128	1.88	2.54714	1.93389	2.03859	1.11984	2.38114	0	3.11843	2.18434	6.98237	3.87704	0.870524	0	0	0	6.62738	1.16957	0	1.11014	0	0	3.98625	2.80236	2.17775	3.66312	2.89537	2.51507	-1,12499155011328	0.681671	0.769201
A0A140VJY7,Q9BRA2	TXNDC17	Thioredoxin domain-containing protein 17 OS=Homo sapiens OX=9606 PE=2 SV=1	A0A140VJY7	TXNDC17	3.86653	1.61272	1.54192	1.06055	1.87877	0	1.43826	3.76	2.54714	1.93389	2.03859	1.11984	0	2.23643	3.11843	3.27652	0.872796	2.90778	3.4821	2.52249	2.21869	2.84171	3.31369	2.33914	3.46601	2.22029	1.44488	1.37833	3.98625	4.20354	2.17775	0.732623	0.965125	0	-1,12445801747293	0.136521	0.337105
O14744-2	PRMT5	Isoform 2 of Protein arginine N-methyltransferase 5 OS=Homo sapiens OX=9606 GN=PRMT5	O14744	PRMT5	0	0	0	0	0	0	0	0	0	0	0.509647	0	0	0	0	0	0	0	0	0	1.10934	0	0	0	0	0	0	0	0	0	0	0	0	0	-1,12213674309073	0.794372	0.84798
J3KMX3,P02771	AFP	Alpha-fetoprotein OS=Homo sapiens OX=9606 GN=AFP PE=1 SV=1	J3KMX3	AFP	5.52361	9.67634	7.70958	4.24218	3.13129	10.3653	3.59564	9.4	5.09427	11.6033	3.56753	7.8389	23.8114	24.6007	8.3158	6.55303	10.4736	0.96926	1.74105	4.20415	1.10934	5.68341	5.52282	3.5087	3.46601	4.44058	5.77951	6.89165	3.98625	14.7124	17.422	19.0482	27.9886	52.8164	-1,11876251331047	0.972138	0.980781
Q9UJU6	DBNL	Drebrin-like protein OS=Homo sapiens OX=9606 GN=DBNL PE=1 SV=1	Q9UJU6	DBNL	1.10472	0	4.62575	0	0.626258	0	0.719128	0	1.27357	0	1.01929	0	0	0	0	0	1.74559	1.93852	3.4821	0.840831	0	2.84171	0	0	0	1.11014	0	0	1.5945	1.40118	2.90366	1.46525	0.965125	0	-1,11474586029675	0.383644	0.565365
Q96S21	RAB40C	Ras-related protein Rab-40C OS=Homo sapiens OX=9606 GN=RAB40C PE=1 SV=1	Q96S21	RAB40C	0.552361	1.61272	0	0	3.75755	0	0	0	0	0	1.01929	1.11984	0	2.23643	1.03948	1.09217	1.74559	0	1.74105	0	0	0	2.20913	0	0	0	0	0	0.797251	0.70059	1.45183	1.46525	2.89537	0	-1,1077726891892	0.377197	0.558097
P62913,Q5VVD0	RPL11	60S ribosomal protein L11 OS=Homo sapiens OX=9606 GN=RPL11 PE=1 SV=2	P62913	RPL11	0.552361	0	0	0	0.626258	0	0	0	0	0	0	0	0	0	0	0	0	0	0	0.840831	0	0	0	0	0	0	0	0	0	0	0	0.732623	0.965125	0	-1,10692275297334	0.954136	0.967105
A0A0S2Z3D5,P02649	APOE	Apolipoprotein E isoform 1 (Fragment) OS=Homo sapiens OX=9606 GN=APOE PE=2 SV=1	A0A0S2Z3D5	APOE	1.65708	1.61272	0	1.06055	0.626258	1.48076	0.719128	0	1.27357	0	0.509647	1.11984	0	0	0	0	1.74559	0	0.870524	0	1.10934	2.84171	0	1.16957	1.15534	1.11014	1.44488	1.37833	0	0	0	4.39574	1.93025	2.51507	-1,10689750349119	0.798515	0.852054
A0A384MEG1,Q16658	FSCN1	Fascin OS=Homo sapiens OX=9606 PE=2 SV=1	A0A384MEG1	FSCN1	1.10472	3.22545	9.2515	4.24218	4.38381	1.48076	10.0678	0	1.27357	0	8.15435	1.11984	0	0	1.03948	3.27652	4.36398	1.93852	6.09367	7.56748	4.43737	2.84171	4.41826	3.5087	3.46601	8.88115	1.44488	4.13499	5.58076	8.40708	6.53324	8.79148	8.68612	0	-1,10672522339775	0.227527	0.405909
B2R4D5,O15145	ARPC3	Actin-related protein 2/3 complex subunit 3 OS=Homo sapiens OX=9606 PE=2 SV=1	B2R4D5	ARPC3	0	0	1.54192	1.06055	0	1.48076	2.15739	0	0	3.86778	0.509647	2.23969	0	0	0	1.09217	0.872796	1.93852	0.870524	1.68166	2.21869	2.84171	1.10456	1.16957	1.15534	2.22029	2.88975	1.37833	1.5945	1.40118	0	2.19787	0.965125	0	-1,10164566549548	0.265834	0.437337
Q6LBY7		Telo-propeptide of alpha 1 (III) procollagen (Fragment) OS=Homo sapiens OX=9606 PE=2 SV=1	Q6LBY7		0	0	0	0	0	0	0	0	0	0	0.509647	0	0	0	0	1.09217	0	0	0	0	0	0	0	0	0	0	0	0	0	0	0	0	0	0	-1,09963127641639	0.794372	0.84798
A0A024RCZ1,Q8NC56	LEMD2	LEM domain containing 2, isoform CRA_a OS=Homo sapiens OX=9606 GN=LEMD2 PE=4 SV=1	A0A024RCZ1	LEMD2	0	0	0	0	0	0	0	0	0	0	0.509647	0	0	0	0	1.09217	0	0	0	0	0	0	0	0	0	0	0	0	0	0	0	0	0	0	-1,09963127641639	0.794372	0.84798
A0A384NY64,P24844,Q6IBG1	MYL9	Epididymis secretory sperm binding protein OS=Homo sapiens OX=9606 PE=2 SV=1	A0A384NY64	MYL9	6.07597	1.61272	4.62575	5.30273	2.50503	4.44229	6.47216	1.88	2.54714	1.93389	17.8376	5.59921	0	2.23643	3.11843	4.36869	6.10957	7.75408	6.09367	10.09	9.98409	11.3668	2.20913	10.5261	11.5534	11.1014	5.77951	9.64831	1.5945	5.60472	2.90366	4.39574	3.8605	0	-1,09886089913095	0.151182	0.364681
P13010	XRCC5	X-ray repair cross-complementing protein 5 OS=Homo sapiens OX=9606 GN=XRCC5 PE=1 SV=3	P13010	XRCC5	0	0	0	0	2.50503	4.44229	0.719128	0	0	0	0.509647	0	0	0	0	1.09217	0.872796	0	0.870524	2.52249	1.10934	1.42085	0	1.16957	1.15534	2.22029	1.44488	1.37833	0.797251	0.70059	0	0.732623	0	0	-1,09680265988961	0.0694204	0.229473
Q96CG8	CTHRC1	Collagen triple helix repeat-containing protein 1 OS=Homo sapiens OX=9606 GN=CTHRC1 PE=1 SV=1	Q96CG8	CTHRC1	0	0	0	2.12109	1.87877	0	1.43826	3.76	1.27357	3.86778	0.509647	0	0	0	1.03948	1.09217	1.74559	0.96926	0.870524	2.52249	0	1.42085	1.10456	3.5087	2.31067	1.11014	1.44488	2.75666	0	2.10177	4.3555	1.46525	1.93025	0	-1,09632276207586	0.297912	0.464764
C7DJS2	GSTP1	GST class-pi (Fragment) OS=Homo sapiens OX=9606 GN=GSTP1 PE=2 SV=1	C7DJS2	GSTP1	0	0	1.54192	0	0	0	0	0	0	0	0	0	0	0	0	0	0	0	0	0	0	0	0	0	0	0	0	0	1.5945	0	0	0.732623	0.965125	0	-1,09434921675516	0.612454	0.707303
A0A087X0R6	SNX12	Sorting nexin-12 OS=Homo sapiens OX=9606 GN=SNX12 PE=1 SV=1	A0A087X0R6	SNX12	0	0	0	0	1.25252	0	0.719128	0	0	0	0.509647	0	0	0	0	0	0	0	0	0	1.10934	0	1.10456	1.16957	0	1.11014	0	0	0.797251	0	0	0	0	0	-1,09241363709428	0.886326	0.91191
Q9NR45,V9HW39	NANS	Sialic acid synthase OS=Homo sapiens OX=9606 GN=NANS PE=1 SV=2	Q9NR45	NANS	0	0	0	0	0	0	0	0	0	0	1.01929	0	0	0	0	0	0	0	0	0	0	0	0	0	0	0	0	0	0	0.70059	0	1.46525	0	0	-1,08735496496883	0.885479	0.911676
Q9UMX5	NENF	Neudesin OS=Homo sapiens OX=9606 GN=NENF PE=1 SV=1	Q9UMX5	NENF	0	0	0	0	1.25252	0	0	0	1.27357	0	0	0	0	0	0	0	0	0	2.61157	0.840831	0	0	0	0	0	1.11014	0	0	0.797251	0	0	0	0	0	-1,08527532334841	0.893952	0.918227
B7Z6C1		cDNA FLJ56880 OS=Homo sapiens OX=9606 PE=2 SV=1	B7Z6C1		0	0	0	0	0	0	0	0	0	1.93389	0.509647	0	0	0	0	1.09217	0	0	0	0	0	0	0	0	0	0	0	0	0	0.70059	0.725916	0.732623	1.93025	0	-1,08441353208138	0.58123	0.675729
A0A024R972,P11047	LAMC1	Laminin, gamma 1 (Formerly LAMB2), isoform CRA_a OS=Homo sapiens OX=9606 GN=LAMC1 PE=4 SV=1	A0A024R972	LAMC1	23.7515	19.3527	43.1737	28.6347	31.9392	23.6922	25.1695	28.2	49.6692	23.2067	21.9148	7.8389	9.52456	31.31	27.0264	38.226	20.0743	27.1393	24.3747	44.564	23.2962	32.6796	51.9145	32.7479	35.8154	18.8724	34.677	23.4316	23.9175	48.3407	47.1845	52.7489	42.4655	30.1808	-1,08107271054245	0.046125	0.18076
A0A2U3TZU2	GPI	Glucose-6-phosphate isomerase OS=Homo sapiens OX=9606 GN=GPI PE=1 SV=1	A0A2U3TZU2	GPI	7.73306	4.83817	3.08383	2.12109	13.1514	8.88457	9.34867	11.28	8.91498	5.80167	8.66399	5.59921	4.76228	2.23643	8.3158	9.82955	18.3287	7.75408	13.0579	8.40831	9.98409	7.10427	17.673	9.35654	8.08736	13.3217	7.22438	11.0266	14.3505	3.50295	3.62958	8.05886	8.68612	7.5452	-1,06818339900411	0.192612	0.404439
Q9NR12	PDLIM7	PDZ and LIM domain protein 7 OS=Homo sapiens OX=9606 GN=PDLIM7 PE=1 SV=1	Q9NR12	PDLIM7	0.552361	0	0	0	1.25252	1.48076	1.43826	0	1.27357	0	3.05788	1.11984	0	0	0	1.09217	1.74559	1.93852	3.4821	4.20415	0	0	1.10456	2.33914	0	0	0	0	3.189	0	0	2.19787	0	0	-1,06533098546821	1	1
A0A024QZL1,P10124	SRGN,PRG1	Proteoglycan 1, secretory granule, isoform CRA_a OS=Homo sapiens OX=9606 GN=PRG1 PE=4 SV=1	A0A024QZL1	SRGN	3.86653	1.61272	3.08383	5.30273	3.75755	1.48076	2.15739	7.52	6.36784	7.73556	3.56753	13.4381	2.38114	8.94571	17.6711	9.82955	6.98237	7.75408	16.54	8.40831	1.10934	4.26256	2.20913	12.8652	3.46601	7.77101	2.88975	11.0266	3.98625	0.70059	1.45183	1.46525	0.965125	0	-1,06518655087461	0.700635	0.786181
B4DVA7		Beta-hexosaminidase OS=Homo sapiens OX=9606 PE=2 SV=1	B4DVA7		2.76181	1.61272	3.08383	2.12109	5.63632	11.8461	4.31477	1.88	2.54714	3.86778	1.01929	0	0	0	0	0	3.49118	6.78482	3.4821	5.88581	4.43737	7.10427	7.73195	5.84784	4.62135	4.44058	7.22438	5.51332	3.98625	4.20354	4.3555	2.93049	2.89537	0	-1,06167368011963	0.0880799	0.262747
Q05DB4,Q9Y5Z4	HEBP2	HEBP2 protein (Fragment) OS=Homo sapiens OX=9606 GN=HEBP2 PE=2 SV=1	Q05DB4	HEBP2	2.76181	0	0	0	1.87877	1.48076	1.43826	0	1.27357	0	2.03859	0	0	0	1.03948	0	4.36398	1.93852	0.870524	0.840831	1.10934	1.42085	3.31369	1.16957	1.15534	1.11014	1.44488	1.37833	0.797251	0.70059	0	0	0	0	-1,05913726147507	0.742758	0.81901
P01040	CSTA	Cystatin-A OS=Homo sapiens OX=9606 GN=CSTA PE=1 SV=1	P01040	CSTA	1.65708	0	0	0	0.626258	1.48076	0	1.88	0	0	0	0	0	6.70929	4.1579	0	0	0	0.870524	0	0	0	0	0	0	0	0	0	0	0	0	0	0	0	-1,05633472583117	0.34072	0.513737
P07900-2	HSP90AA1	Isoform 2 of Heat shock protein HSP 90-alpha OS=Homo sapiens OX=9606 GN=HSP90AA1	P07900	HSP90AA1	24.3039	27.4163	16.9611	30.7558	16.909	13.3269	30.2034	16.92	19.1035	11.6033	18.3473	11.1984	7.14342	6.70929	0	27.3043	19.2015	15.5082	18.281	26.0658	37.7177	35.5213	14.3593	32.7479	41.5921	36.6348	33.2322	49.6199	37.4708	14.0118	17.422	19.0482	20.2676	5.03014	-1,05608835177438	0.169255	0.366922
A0A384MDY8,Q14247	CTTN	Epididymis secretory sperm binding protein OS=Homo sapiens OX=9606 PE=2 SV=1	A0A384MDY8	CTTN	2.76181	1.61272	1.54192	1.06055	2.50503	1.48076	1.43826	1.88	5.09427	0	5.09647	2.23969	0	0	0	3.27652	0.872796	3.87704	9.57576	3.36332	2.21869	1.42085	3.31369	7.01741	4.62135	5.55072	1.44488	2.75666	4.7835	0.70059	0	0.732623	0	0	-1,05571456629936	0.886792	0.91191
B2R644,O94760	DDAH1	N(G),N(G)-dimethylarginine dimethylaminohydrolase 1 OS=Homo sapiens OX=9606 GN=DDAH1 PE=1 SV=3	B2R644	DDAH1	0	0	0	0	1.25252	0	0	0	0	0	2.03859	0	0	0	0	0	0	0	0	0	0	0	2.20913	0	0	0	0	0	3.189	0.70059	0	0.732623	0	0	-1,05359812898499	0.81037	0.859433
P42574	CASP3	Caspase-3 OS=Homo sapiens OX=9606 GN=CASP3 PE=1 SV=2	P42574	CASP3	0	0	0	0	1.25252	0	0	0	0	0	1.01929	0	0	0	0	0	0	0	0	0	0	0	0	1.16957	0	1.11014	0	0	2.39175	0	0	0	0	0	-1,04003265662731	1	1
P62820,Q5U0I6	RAB1A	Ras-related protein Rab-1A OS=Homo sapiens OX=9606 GN=RAB1A PE=1 SV=3	P62820	RAB1A	0.552361	0	0	1.06055	1.87877	0	2.15739	0	0	0	1.52894	0	0	0	0	1.09217	0.872796	0	0.870524	0	1.10934	0	1.10456	0	1.15534	1.11014	1.44488	1.37833	0	1.40118	1.45183	0.732623	0.965125	0	-1,03306581085244	0.431769	0.565365
H0YGR4	REXO2	Oligoribonuclease, mitochondrial (Fragment) OS=Homo sapiens OX=9606 GN=REXO2 PE=1 SV=1	H0YGR4	REXO2	1.10472	0	0	0	1.87877	0	0.719128	0	0	0	1.52894	0	0	0	1.03948	0	0	0	0.870524	0.840831	0	0	2.20913	0	0	1.11014	0	1.37833	3.189	0	0	0	0	0	-1,0238354716312	0.864571	0.897229
A0A024RB05,P08962,P08962-2	CD63	Tetraspanin OS=Homo sapiens OX=9606 GN=CD63 PE=3 SV=1	A0A024RB05	CD63	0	0	0	1.06055	0.626258	0	0.719128	0	0	0	0.509647	0	0	0	0	0	0	0	0	0	1.10934	0	0	1.16957	1.15534	1.11014	0	1.37833	0	0	0	0	0	0	-1,02247780792717	1	1
A0A024R0A0,Q9BRK3,Q9BRK3-2,Q9BRK3-3	MXRA8	Matrix remodeling-associated protein 8 OS=Homo sapiens OX=9606 GN=MXRA8 PE=4 SV=1	A0A024R0A0	MXRA8	3.31417	1.61272	3.08383	1.06055	2.50503	0	4.31477	0	3.8207	0	2.03859	2.23969	0	0	1.03948	1.09217	9.60076	1.93852	0.870524	4.20415	0	2.84171	1.10456	2.33914	3.46601	0	1.44488	0	3.189	2.80236	3.62958	3.66312	2.89537	2.51507	-1,01960017979619	0.668638	0.759109
A0A384P5H7,P12109	COL6A1	Collagen, type VI, alpha 1, isoform CRA_b OS=Homo sapiens OX=9606 GN=COL6A1 PE=2 SV=1	A0A384P5H7	COL6A1	77.8829	79.0235	63.2186	81.662	45.0906	96.2495	63.2833	69.56	67.4991	81.2234	72.8795	53.7524	78.5776	67.0929	42.6185	95.019	80.2972	85.2949	36.562	86.6056	80.9821	102.301	97.2016	86.548	136.33	97.6927	112.7	107.51	70.1581	88.9749	90.0136	72.5297	99.4078	140.844	-1,01303429230748	0.00657018	0.056782
A0A384MDR3,P02792	FTL	Ferritin OS=Homo sapiens OX=9606 GN=FTL PE=2 SV=1	A0A384MDR3	FTL	0.552361	1.61272	0	0	1.87877	4.44229	0	0	1.27357	0	0	0	0	0	0	0	0.872796	0.96926	0.870524	1.68166	2.21869	2.84171	3.31369	2.33914	0	0	0	1.37833	3.189	0	0	0	0	0	-1,01143777107329	0.558577	0.655819
Q641Q3	METRNL	Meteorin-like protein OS=Homo sapiens OX=9606 GN=METRNL PE=2 SV=1	Q641Q3	METRNL	0	0	0	0	0	1.48076	0	0	0	0	0.509647	0	0	0	0	0	0	0.96926	0	0.840831	0	0	0	0	0	0	0	0	0	0	2.17775	0	0	0	-1,00254212524447	1	1
A0A140VKE1,A0A7I2YQ74,Q16851-2	UGP2	UTP--glucose-1-phosphate uridylyltransferase OS=Homo sapiens OX=9606 PE=2 SV=1	A0A140VKE1	UGP2	0.552361	0	0	0	2.50503	0	2.15739	0	0	0	1.01929	0	0	0	0	0	4.36398	0	1.74105	0	0	1.42085	1.10456	2.33914	0	0	0	0	0.797251	0.70059	0	0	0	0	-0,99991612568544	0.864571	0.897229
P07996	THBS1	Thrombospondin-1 OS=Homo sapiens OX=9606 GN=THBS1 PE=1 SV=2	P07996	THBS1	92.2443	185.463	228.204	213.17	95.1913	109.576	123.69	110.92	123.536	193.389	136.076	206.051	261.925	154.314	227.645	122.323	163.213	143.45	137.543	209.367	170.839	179.028	270.618	208.183	285.368	254.223	236.96	288.071	141.113	166.74	179.301	160.444	201.711	243.962	-0,994977042992982	0.0648094	0.226545
P02533	KRT14	Keratin, type I cytoskeletal 14 OS=Homo sapiens OX=9606 GN=KRT14 PE=1 SV=4	P02533	KRT14	12.7043	4.83817	4.62575	4.24218	3.75755	2.96152	2.87651	28.2	5.09427	0	3.56753	1.11984	2.38114	29.0736	58.2106	13.1061	1.74559	1.93852	2.61157	0	2.21869	1.42085	2.20913	1.16957	1.15534	2.22029	1.44488	4.13499	0.797251	7.0059	6.53324	7.32623	7.721	0	-0,993427440458337	0.394889	0.565365
B2RAK1,Q9UIQ6	LNPEP	cDNA, FLJ94965, highly similar to Homo sapiens leucyl/cystinyl aminopeptidase (LNPEP), mRNA OS=Homo sapiens OX=9606 PE=2 SV=1	B2RAK1	LNPEP	0	0	0	0	0.626258	0	0	1.88	0	0	0	0	0	0	0	0	0.872796	0	0	0	1.10934	0	2.20913	0	0	0	0	0	0.797251	0	0	0	0	0	-0,993076407672838	0.769315	0.843306
A6NFX8,Q9UKK9	NUDT5	ADP-sugar pyrophosphatase OS=Homo sapiens OX=9606 GN=NUDT5 PE=1 SV=1	A6NFX8	NUDT5	1.10472	0	0	0	2.50503	0	1.43826	1.88	1.27357	0	2.54823	0	0	0	0	0	0	0	0.870524	1.68166	5.54672	2.84171	0	0	3.46601	3.33043	1.44488	1.37833	0.797251	0	0	0	0	0	-0,990431718405868	1	1
Q92743	HTRA1	Serine protease HTRA1 OS=Homo sapiens OX=9606 GN=HTRA1 PE=1 SV=1	Q92743	HTRA1	3.86653	6.45089	9.2515	11.666	4.38381	14.8076	10.7869	5.64	2.54714	9.66945	3.05788	5.59921	4.76228	2.23643	1.03948	1.09217	8.72796	7.75408	6.09367	5.88581	6.65606	11.3668	7.73195	7.01741	10.398	12.2116	10.1141	13.7833	7.17526	15.413	17.422	8.05886	10.6164	12.5753	-0,987397748669528	0.205116	0.404439
A0A384MTY2,Q14019	COTL1	Epididymis secretory sperm binding protein OS=Homo sapiens OX=9606 PE=2 SV=1	A0A384MTY2	COTL1	6.07597	1.61272	1.54192	1.06055	3.75755	1.48076	5.0339	1.88	2.54714	0	5.09647	2.23969	0	0	1.03948	3.27652	4.36398	2.90778	5.22314	1.68166	3.32803	2.84171	1.10456	1.16957	2.31067	1.11014	1.44488	1.37833	6.37801	4.20354	4.3555	6.59361	6.75587	2.51507	-0,98494264477962	0.478333	0.577451
F5H736	NDUFS7	NADH dehydrogenase [ubiquinone] iron-sulfur protein 7, mitochondrial OS=Homo sapiens OX=9606 GN=NDUFS7 PE=4 SV=1	F5H736	NDUFS7	0.552361	0	0	0	0	0	0	0	0	0	0	0	0	0	0	1.09217	0	0	0	0	0	0	0	0	0	0	0	0	0	0	0	0	0	0	-0,983516586860553	0.794372	0.84798
D6RAR4,Q04756	HGFAC	Hepatocyte growth factor activator OS=Homo sapiens OX=9606 GN=HGFAC PE=1 SV=1	D6RAR4	HGFAC	0	0	0	0	1.25252	1.48076	0	0	0	1.93389	0	1.11984	2.38114	0	0	1.09217	0	0	0	0	0	0	2.20913	0	0	0	0	0	0	2.10177	2.90366	2.93049	4.82562	0	-0,975646714698065	0.831173	0.868288
O15460	P4HA2	Prolyl 4-hydroxylase subunit alpha-2 OS=Homo sapiens OX=9606 GN=P4HA2 PE=1 SV=1	O15460	P4HA2	0.552361	0	0	0	2.50503	1.48076	0	0	0	0	0.509647	0	0	0	0	1.09217	0	0.96926	0.870524	0.840831	1.10934	1.42085	0	0	0	1.11014	0	0	0.797251	0	0	0.732623	0.965125	0	-0,972956580197788	0.37171	0.550603
A0A087X2I1	PSMC6	26S proteasome regulatory subunit 10B OS=Homo sapiens OX=9606 GN=PSMC6 PE=1 SV=1	A0A087X2I1	PSMC6	0	0	0	0	1.25252	0	0.719128	0	0	0	0	0	0	0	0	0	0	0	0	0.840831	1.10934	0	0	0	0	1.11014	0	0	0.797251	0	0	0	0	0	-0,968292145094784	0.81037	0.859433
A4GYY8	DKFZp686F17268	Septin-7 (Fragment) OS=Homo sapiens OX=9606 GN=DKFZp686F17268 PE=2 SV=1	A4GYY8	DKFZp686F17268	1.10472	0	1.54192	0	0.626258	0	0	0	0	0	0.509647	0	0	0	0	0	0.872796	0.96926	0	0	1.10934	0	0	0	0	2.22029	0	0	0	0	0	2.19787	0	0	-0,962221162301124	0.855123	0.889901
P35318	ADM	Pro-adrenomedullin OS=Homo sapiens OX=9606 GN=ADM PE=1 SV=1	P35318	ADM	0.552361	0	0	1.06055	0	0	0	0	3.8207	0	0.509647	0	0	0	0	0	1.74559	0	0.870524	2.52249	0	0	0	0	0	0	0	0	0	2.80236	3.62958	0	0	0	-0,961131137994878	0.819466	0.866469
G3XAK1	MST1	Hepatocyte growth factor-like protein OS=Homo sapiens OX=9606 GN=MST1 PE=1 SV=1	G3XAK1	MST1	0	0	0	0	0.626258	1.48076	0	0	0	0	0.509647	0	0	0	0	1.09217	0	0	0.870524	0	0	0	0	0	0	0	0	0	0	0.70059	0.725916	0.732623	0.965125	0	-0,959070549117737	0.648056	0.740879
Q96IZ0	PAWR	PRKC apoptosis WT1 regulator protein OS=Homo sapiens OX=9606 GN=PAWR PE=1 SV=1	Q96IZ0	PAWR	0.552361	0	1.54192	0	1.25252	1.48076	0.719128	0	1.27357	0	1.01929	1.11984	0	0	0	0	1.74559	2.90778	1.74105	0	1.10934	0	0	1.16957	1.15534	1.11014	0	1.37833	0.797251	2.10177	1.45183	0.732623	0	0	-0,957666306760136	0.782902	0.84798
P26641,Q53YD7	EEF1G	Elongation factor 1-gamma OS=Homo sapiens OX=9606 GN=EEF1G PE=1 SV=3	P26641	EEF1G	1.65708	1.61272	1.54192	3.18164	3.13129	2.96152	5.75303	1.88	0	1.93389	5.09647	1.11984	0	0	0	1.09217	2.61839	2.90778	6.09367	5.88581	0	4.26256	7.73195	2.33914	1.15534	0	0	2.75666	4.7835	3.50295	2.17775	2.93049	7.721	0	-0,956368143877416	0.802837	0.85571
Q6PJE5		Fibronectin (Fragment) OS=Homo sapiens OX=9606 GN=FN1 PE=2 SV=1	Q6PJE5		0	0	0	0	1.25252	0	0	0	0	0	0	0	0	0	0	0	0	0	0	0	0	0	0	0	0	0	0	0	0	0	0	1.46525	0.965125	0	-0,956346835163183	0.885479	0.911676
O94985-2	CLSTN1	Isoform 2 of Calsyntenin-1 OS=Homo sapiens OX=9606 GN=CLSTN1	O94985	CLSTN1	0.552361	0	0	0	0.626258	0	0	0	0	0	0.509647	0	0	0	0	1.09217	0	0	0	0	0	0	0	0	0	0	0	0	0	0.70059	0.725916	0.732623	0	0	-0,945474919588591	1	1
A0A140VK07,Q14195-2	DPYSL3	Testicular secretory protein Li 7 OS=Homo sapiens OX=9606 PE=2 SV=1	A0A140VK07	DPYSL3	6.62834	9.67634	10.7934	4.24218	7.5151	0	7.19128	0	0	3.86778	4.07717	2.23969	0	0	0	3.27652	0	5.81556	11.3168	7.56748	9.98409	8.52512	8.83651	5.84784	6.93202	11.1014	2.88975	2.75666	9.56701	5.60472	1.45183	4.39574	1.93025	0	-0,938903316354303	0.544277	0.642208
A0A090N7V5,O75223	GGCT,C7orf24	Gamma-glutamylcyclotransferase OS=Homo sapiens OX=9606 GN=C7orf24 PE=4 SV=1	A0A090N7V5	GGCT	0.552361	0	0	0	0.626258	0	0	0	0	0	0.509647	0	0	0	1.03948	1.09217	0	0	0	0	0	0	1.10456	0	0	0	0	0	0	0	0	0	0	0	-0,938763517862187	0.70896	0.792117
P68371,Q8IZ29	TUBB4B,TUBB2C	Tubulin beta-4B chain OS=Homo sapiens OX=9606 GN=TUBB4B PE=1 SV=1	P68371	TUBB4B	9.9425	24.1909	16.9611	12.7266	25.6766	34.0575	19.4165	41.36	2.54714	25.1406	3.56753	16.7976	2.38114	2.23643	2.07895	7.64521	34.039	20.3545	21.7631	21.0208	21.0775	24.1545	20.9867	22.2218	23.1067	32.1942	24.5629	28.9449	17.5395	18.2153	26.8589	21.2461	19.3025	40.2411	-0,938032806455475	0.400303	0.565365
Q14974	KPNB1	Importin subunit beta-1 OS=Homo sapiens OX=9606 GN=KPNB1 PE=1 SV=2	Q14974	KPNB1	1.10472	3.22545	0	4.24218	3.13129	4.44229	5.75303	0	0	1.93389	5.60611	2.23969	0	0	0	2.18434	2.61839	3.87704	3.4821	5.04498	6.65606	2.84171	3.31369	3.5087	3.46601	4.44058	4.33463	2.75666	1.5945	1.40118	2.17775	1.46525	2.89537	2.51507	-0,935188221601165	0.522429	0.622747
A0A024R3W7,P24534	EEF1B2	Elongation factor 1-beta OS=Homo sapiens OX=9606 GN=EEF1B2 PE=3 SV=1	A0A024R3W7	EEF1B2	9.39014	3.22545	1.54192	3.18164	1.87877	5.92305	5.0339	0	2.54714	5.80167	7.13505	4.47937	2.38114	2.23643	0	6.55303	4.36398	10.6619	8.70524	6.72665	6.65606	5.68341	3.31369	8.18698	4.62135	8.88115	4.33463	6.89165	0.797251	2.80236	2.17775	2.93049	2.89537	0	-0,920680589541673	0.546749	0.643936
Q9Y266	NUDC	Nuclear migration protein nudC OS=Homo sapiens OX=9606 GN=NUDC PE=1 SV=1	Q9Y266	NUDC	0	0	0	0	0	0	1.43826	0	0	0	0.509647	0	0	0	0	0	0.872796	0	0	0	1.10934	0	0	0	0	0	0	0	0	0	0	0.732623	0.965125	0	-0,917739372515169	0.81037	0.859433
O75369,O75369-2,O75369-9	FLNB	Filamin-B OS=Homo sapiens OX=9606 GN=FLNB PE=1 SV=2	O75369	FLNB	19.3326	12.9018	24.6707	15.9082	33.8179	28.1345	20.1356	9.4	6.36784	5.80167	33.6367	14.558	0	0	0	10.9217	34.039	21.3237	42.6557	27.7474	36.6083	17.0502	46.3917	32.7479	13.864	29.9739	7.22438	15.1616	44.646	9.80826	4.3555	21.9787	7.721	0	-0,917031540264477	0.657534	0.748492
P59665	DEFA1	Neutrophil defensin 1 OS=Homo sapiens OX=9606 GN=DEFA1 PE=1 SV=1	P59665	DEFA1	0.552361	0	0	0	0	0	0	0	0	0	0	0	0	0	1.03948	0	0	0	0	0	0	0	0	0	0	0	0	0	0	0	0	0	0	0	-0,912171515283396	0.794372	0.84798
A2RTY6,D3DRR6,P19823,Q5T985	ITIH2	Inter-alpha (Globulin) inhibitor H2 OS=Homo sapiens OX=9606 GN=ITIH2 PE=2 SV=1	A2RTY6	ITIH2	7.1807	8.06362	3.08383	6.36328	6.26258	11.8461	8.62954	13.16	3.8207	15.4711	4.58682	15.6778	30.9548	15.655	7.27633	15.2904	9.60076	1.93852	10.4463	3.36332	6.65606	2.84171	11.0456	3.5087	8.08736	6.66086	5.77951	1.37833	3.98625	20.3171	22.5034	22.7113	28.9537	45.2712	-0,906649617928865	1	1
P12270	TPR	Nucleoprotein TPR OS=Homo sapiens OX=9606 GN=TPR PE=1 SV=3	P12270	TPR	0	0	0	0	0.626258	0	0	0	0	0	0	0	0	0	0	0	0	0	0	0	0	0	0	1.16957	0	0	0	0	0	0	0	0	0	0	-0,901145835102111	0.794372	0.84798
Q15907	RAB11B	Ras-related protein Rab-11B OS=Homo sapiens OX=9606 GN=RAB11B PE=1 SV=4	Q15907	RAB11B	0	0	1.54192	0	0.626258	1.48076	2.15739	0	0	0	1.52894	0	0	0	0	1.09217	0.872796	0	0	0.840831	0	1.42085	1.10456	1.16957	0	1.11014	0	1.37833	0.797251	0	1.45183	1.46525	0.965125	0	-0,897956812772927	0.790895	0.84798
P28482,Q1HBJ4	MAPK1	Mitogen-activated protein kinase 1 OS=Homo sapiens OX=9606 GN=MAPK1 PE=1 SV=3	P28482	MAPK1	1.10472	0	0	0	1.87877	0	0.719128	0	0	0	1.52894	1.11984	0	0	0	0	2.61839	0	1.74105	0	1.10934	0	1.10456	0	1.15534	1.11014	0	0	0.797251	0	0.725916	1.46525	0	0	-0,896964639302727	0.842649	0.879726
A0A024RCM3,Q13838,Q13838-2	DDX39B,hCG_2005638	RNA helicase OS=Homo sapiens OX=9606 GN=hCG_2005638 PE=4 SV=1	A0A024RCM3	DDX39B	1.10472	0	0	0	1.87877	1.48076	2.87651	0	1.27357	0	0.509647	0	0	0	0	2.18434	1.74559	1.93852	0.870524	0	2.21869	0	1.10456	0	0	0	0	0	2.39175	2.10177	0	1.46525	0.965125	0	-0,896620335231513	0.802924	0.85571
A0A0J9YYJ0	CNPY4	Protein canopy homolog 4 (Fragment) OS=Homo sapiens OX=9606 GN=CNPY4 PE=1 SV=1	A0A0J9YYJ0	CNPY4	0	0	0	0	1.25252	0	0	0	0	0	0	0	0	0	0	0	0	0	0	0	0	0	0	0	0	0	0	0	1.5945	0	0	0.732623	0	0	-0,893718811430349	0.885479	0.911676
A0A024R7N7,P13284	IFI30	Interferon, gamma-inducible protein 30, isoform CRA_b OS=Homo sapiens OX=9606 GN=IFI30 PE=3 SV=1	A0A024R7N7	IFI30	0	0	0	0	3.75755	0	0	0	1.27357	1.93389	0	0	0	0	0	0	0	0.96926	0	1.68166	0	1.42085	0	0	0	0	0	0	0	3.50295	3.62958	0.732623	0.965125	0	-0,889403750078753	0.692079	0.778589
Q9NPH3-5	IL1RAP	Isoform 4 of Interleukin-1 receptor accessory protein OS=Homo sapiens OX=9606 GN=IL1RAP	Q9NPH3	IL1RAP	0	0	0	0	0.626258	0	0.719128	0	0	0	0.509647	1.11984	0	0	0	3.27652	0	0	0	0	0	0	2.20913	0	0	0	0	0	0	0	0	0	0	0	-0,88283178817168	0.191421	0.404439
A0A024RBH2,Q07065	CKAP4	Cytoskeleton-associated protein 4, isoform CRA_c OS=Homo sapiens OX=9606 GN=CKAP4 PE=4 SV=1	A0A024RBH2	CKAP4	0	0	0	0	1.25252	0	0.719128	1.88	0	0	0.509647	0	0	0	0	0	0.872796	0.96926	4.35262	0	0	0	1.10456	0	0	0	0	0	0	0	0	0.732623	0	0	-0,880979195958795	0.749329	0.824862
O00300	TNFRSF11B	Tumor necrosis factor receptor superfamily member 11B OS=Homo sapiens OX=9606 GN=TNFRSF11B PE=1 SV=3	O00300	TNFRSF11B	0.552361	1.61272	0	0	0.626258	0	0	1.88	2.54714	7.73556	0.509647	0	0	0	0	1.09217	0	0.96926	5.22314	1.68166	1.10934	1.42085	2.20913	2.33914	2.31067	2.22029	1.44488	4.13499	1.5945	0.70059	0	0	0	0	-0,879575874151178	0.361939	0.53735
D3DPU2	CAP1	Adenylyl cyclase-associated protein OS=Homo sapiens OX=9606 GN=CAP1 PE=2 SV=1	D3DPU2	CAP1	2.76181	3.22545	3.08383	1.06055	3.75755	5.92305	8.62954	5.64	3.8207	7.73556	14.7798	2.23969	0	0	0	1.09217	9.60076	9.6926	6.96419	8.40831	1.10934	4.26256	5.52282	8.18698	3.46601	5.55072	1.44488	4.13499	9.56701	5.60472	4.3555	14.6525	8.68612	2.51507	-0,873780325758712	0.500606	0.600175
A0A0S2Z4B5,Q08209-2	PPP3CA	Serine/threonine-protein phosphatase (Fragment) OS=Homo sapiens OX=9606 GN=PPP3CA PE=2 SV=1	A0A0S2Z4B5	PPP3CA	0.552361	0	0	0	0	0	1.43826	0	0	0	0	0	0	0	0	0	0.872796	0	0.870524	0	0	0	1.10456	0	0	0	0	0	0.797251	0	0	0	0	0	-0,872755603442713	0.81037	0.859433
V9HW62	HEL-S-74	Lactoylglutathione lyase OS=Homo sapiens OX=9606 GN=HEL-S-74 PE=2 SV=1	V9HW62	HEL-S-74	2.20945	0	1.54192	1.06055	2.50503	1.48076	0.719128	1.88	1.27357	0	5.60611	0	0	0	1.03948	1.09217	2.61839	1.93852	3.4821	0.840831	0	0	4.41826	2.33914	1.15534	0	0	0	3.98625	3.50295	3.62958	1.46525	1.93025	0	-0,871518892235256	0.7456	0.821798
B4DEA3		UV excision repair protein RAD23 OS=Homo sapiens OX=9606 PE=2 SV=1	B4DEA3		5.52361	1.61272	1.54192	0	3.13129	4.44229	2.87651	0	2.54714	0	6.11576	0	0	0	0	1.09217	6.10957	0.96926	4.35262	1.68166	1.10934	1.42085	7.73195	4.67827	2.31067	1.11014	2.88975	2.75666	5.58076	0.70059	1.45183	2.93049	1.93025	0	-0,870392780459521	0.708021	0.792117
O14907	TAX1BP3	Tax1-binding protein 3 OS=Homo sapiens OX=9606 GN=TAX1BP3 PE=1 SV=2	O14907	TAX1BP3	0.552361	0	1.54192	1.06055	0	0	0.719128	0	1.27357	0	0	0	0	0	0	1.09217	0	0.96926	1.74105	1.68166	0	0	1.10456	1.16957	0	0	0	0	1.5945	0	0	0	0	0	-0,861516946152669	0.966902	0.977009
A0A4P2STA0,B1PKZ1	HLA-A	MHC class I antigen OS=Homo sapiens OX=9606 GN=HLA-A PE=3 SV=1	A0A4P2STA0	HLA-A	1.10472	1.61272	0	0	1.87877	1.48076	0	0	1.27357	5.80167	5.09647	0	0	0	0	0	3.49118	1.93852	2.61157	1.68166	0	2.84171	1.10456	2.33914	1.15534	0	1.44488	0	2.39175	3.50295	3.62958	1.46525	0.965125	2.51507	-0,858091498832972	0.364948	0.541201
Q92520	FAM3C	Protein FAM3C OS=Homo sapiens OX=9606 GN=FAM3C PE=1 SV=1	Q92520	FAM3C	1.65708	0	1.54192	0	3.75755	2.96152	2.15739	0	6.36784	5.80167	2.54823	0	0	0	1.03948	4.36869	1.74559	3.87704	3.4821	1.68166	1.10934	1.42085	2.20913	1.16957	1.15534	1.11014	1.44488	1.37833	6.37801	4.90413	5.08141	1.46525	0.965125	2.51507	-0,856151070568966	0.656919	0.748492
A0A140VJL9,P13716	ALAD	Delta-aminolevulinic acid dehydratase OS=Homo sapiens OX=9606 PE=2 SV=1	A0A140VJL9	ALAD	0	0	1.54192	1.06055	0.626258	0	0	0	2.54714	0	0.509647	0	0	0	0	0	0	0	0	0.840831	2.21869	0	0	1.16957	1.15534	2.22029	0	1.37833	2.39175	0	0	0	0	0	-0,855740010171184	0.966902	0.977009
A0A024R580,A0A024R5A3,P07384	CAPN1	Calcium-activated neutral proteinase 1 OS=Homo sapiens OX=9606 GN=CAPN1 PE=3 SV=1	A0A024R580	CAPN1	0	0	0	1.06055	0	0	1.43826	0	0	0	0	0	0	0	0	0	0.872796	0	1.74105	0	1.10934	0	0	0	0	0	0	0	0.797251	0	0	0	0	0	-0,855225601595478	0.851953	0.88731
A0A024R0Q4,Q8IV08	PLD3	Phospholipase D family, member 3, isoform CRA_b OS=Homo sapiens OX=9606 GN=PLD3 PE=3 SV=1	A0A024R0Q4	PLD3	0	0	0	0	1.25252	0	0	0	0	0	0	0	0	0	0	0	0	0	0	0.840831	0	1.42085	0	0	0	0	0	0	0	0	0	0	0	0	-0,85256754542431	0.885479	0.911676
A0A0G2JIW1,A8K5I0,P0DMV8,P0DMV9	HSPA1A,HSPA1B,HEL-S-103	Heat shock 70 kDa protein 1B OS=Homo sapiens OX=9606 GN=HSPA1B PE=1 SV=1	A0A0G2JIW1	HSPA1A	5.52361	3.22545	0	2.12109	1.87877	4.44229	4.31477	0	0	1.93389	2.03859	1.11984	2.38114	0	0	0	6.10957	2.90778	4.35262	3.36332	1.10934	2.84171	2.20913	7.01741	3.46601	3.33043	1.44488	1.37833	3.189	2.80236	2.17775	3.66312	0.965125	0	-0,85255007052798	0.669312	0.759109
Q9H4A4	RNPEP	Aminopeptidase B OS=Homo sapiens OX=9606 GN=RNPEP PE=1 SV=2	Q9H4A4	RNPEP	0.552361	0	0	0	2.50503	0	0	0	0	0	1.01929	0	0	0	0	0	0.872796	0	2.61157	0.840831	1.10934	0	1.10456	0	0	0	0	0	0.797251	0	0	0	0	0	-0,847666213832672	0.714984	0.798505
P40261,Q6FH49	NNMT	Nicotinamide N-methyltransferase OS=Homo sapiens OX=9606 GN=NNMT PE=1 SV=1	P40261	NNMT	0.552361	1.61272	1.54192	0	0.626258	0	2.15739	0	0	0	1.52894	0	0	0	0	1.09217	0	0	1.74105	0	0	1.42085	1.10456	1.16957	0	0	0	0	0.797251	0.70059	2.17775	0.732623	0.965125	2.51507	-0,84613248728415	0.76187	0.837255
Q5M8T4	CTGF	Connective tissue growth factor OS=Homo sapiens OX=9606 GN=CTGF PE=2 SV=1	Q5M8T4	CTGF	24.8563	12.9018	12.3353	14.8476	26.9291	20.7307	17.2591	37.6	24.1978	23.2067	15.2894	25.7564	47.6228	29.0736	36.3816	17.4748	20.9471	13.5696	26.1157	17.6574	22.1869	26.9962	38.6597	21.0522	18.4854	34.4145	23.118	31.7016	30.2955	26.6224	31.2144	24.1766	29.9189	25.1507	-0,84496663543941	0.158381	0.366922
A0A1L7NY41,A0A1L7NY50,Q10471	GALNT2	Polypeptide N-acetylgalactosaminyltransferase OS=Homo sapiens OX=9606 GN=GALNT2 PE=2 SV=1	A0A1L7NY41	GALNT2	1.65708	0	1.54192	2.12109	2.50503	0	5.0339	0	2.54714	0	3.05788	0	0	0	0	2.18434	3.49118	0.96926	1.74105	1.68166	1.10934	2.84171	0	3.5087	3.46601	1.11014	5.77951	0	2.39175	0.70059	2.17775	0	0	0	-0,844421272433517	0.688319	0.776031
A0A384N6A4,P61604	HSPE1	10 kDa heat shock protein, mitochondrial OS=Homo sapiens OX=9606 PE=2 SV=1	A0A384N6A4	HSPE1	0.552361	1.61272	1.54192	1.06055	1.87877	0	4.31477	1.88	2.54714	3.86778	8.66399	2.23969	0	0	2.07895	2.18434	4.36398	2.90778	3.4821	2.52249	1.10934	4.26256	3.31369	3.5087	1.15534	2.22029	2.88975	4.13499	2.39175	3.50295	2.17775	1.46525	1.93025	2.51507	-0,843469058423119	0.189647	0.402748
Q15758,Q71UA6	SLC1A5	Neutral amino acid transporter B(0) OS=Homo sapiens OX=9606 GN=SLC1A5 PE=1 SV=2	Q15758	SLC1A5	0	0	0	0	0.626258	0	0	0	0	0	0.509647	1.11984	0	0	0	0	0.872796	0	0.870524	0	0	0	0	0	1.15534	1.11014	0	0	0	0	0	0	0	0	-0,829565187133668	0.920115	0.942874
A0A024R371,B3KQB4,B4DZZ0,O75915	ARL6IP5	PRA1 family protein OS=Homo sapiens OX=9606 GN=ARL6IP5 PE=3 SV=1	A0A024R371	ARL6IP5	0	0	0	0	0.626258	0	0	0	0	0	0	0	0	0	0	0	0	0	0	0	0	0	0	0	0	1.11014	0	0	0	0	0	0	0	0	-0,825917204057069	0.794372	0.84798
Q86V58	FBLN2	Fibulin 2 OS=Homo sapiens OX=9606 GN=FBLN2 PE=2 SV=1	Q86V58	FBLN2	0	0	0	0	3.75755	0	0	0	0	0	0	1.11984	0	0	0	0	0	0	3.4821	0	0	0	0	1.16957	1.15534	0	1.44488	1.37833	0	0	0	0	0	0	-0,823285023560133	0.58123	0.675729
A0A024RD80,P08238	HSP90AB1	Heat shock protein 90kDa alpha (Cytosolic), class B member 1, isoform CRA_a OS=Homo sapiens OX=9606 GN=HSP90AB1 PE=3 SV=1	A0A024RD80	HSP90AB1	7.1807	6.45089	6.16767	5.30273	10.0201	2.96152	16.54	3.76	6.36784	3.86778	4.07717	8.95874	4.76228	0	0	8.73738	8.72796	1.93852	11.3168	5.88581	5.54672	7.10427	8.83651	9.35654	2.31067	5.55072	2.88975	6.89165	15.945	13.3112	13.7924	10.2567	14.4769	0	-0,822963775737821	0.670551	0.759609
P02462	COL4A1	Collagen alpha-1(IV) chain OS=Homo sapiens OX=9606 GN=COL4A1 PE=1 SV=4	P02462	COL4A1	24.3039	16.1272	24.6707	22.2715	16.909	14.8076	23.7312	11.28	14.0093	7.73556	17.8376	22.3969	26.1925	17.8914	18.7106	16.3826	18.3287	25.2008	8.70524	14.2941	21.0775	18.4711	8.83651	15.2044	21.9514	28.8637	21.6731	20.6749	14.3505	35.7301	25.4071	27.1071	27.9886	20.1205	-0,81750180031982	0.506045	0.606417
O75533	SF3B1	Splicing factor 3B subunit 1 OS=Homo sapiens OX=9606 GN=SF3B1 PE=1 SV=3	O75533	SF3B1	0	0	1.54192	0	0	0	0	0	0	0	0	0	0	0	0	0	0.872796	0.96926	0.870524	0	0	0	0	0	0	0	0	0	0	0	0	0	0	0	-0,814941207006741	0.657583	0.748492
A0A024R5K1,Q9BR76	CORO1B	Coronin OS=Homo sapiens OX=9606 GN=CORO1B PE=3 SV=1	A0A024R5K1	CORO1B	0.552361	0	0	0	1.87877	0	1.43826	0	0	3.86778	0.509647	0	0	0	0	0	0.872796	1.93852	0.870524	1.68166	0	1.42085	1.10456	1.16957	0	0	0	0	1.5945	1.40118	0	1.46525	0.965125	0	-0,812604197277735	0.489502	0.588602
A0A5F9ZH41	VEGFA	Vascular endothelial growth factor A OS=Homo sapiens OX=9606 GN=VEGFA PE=1 SV=1	A0A5F9ZH41	VEGFA	1.65708	0	0	0	0.626258	0	0.719128	0	0	0	1.52894	0	0	0	0	0	2.61839	0	0	0	0	0	2.20913	0	0	0	0	0	0	0.70059	0.725916	0.732623	0.965125	0	-0,811315719095579	1	1
P48668	KRT6C	Keratin, type II cytoskeletal 6C OS=Homo sapiens OX=9606 GN=KRT6C PE=1 SV=3	P48668	KRT6C	10.4949	1.61272	3.08383	2.12109	1.87877	0	0.719128	9.4	1.27357	0	1.52894	0	2.38114	17.8914	24.9474	10.9217	0	0.96926	0.870524	0	0	0	0	0	0	1.11014	0	1.37833	0	0.70059	0.725916	0	0.965125	0	-0,810120948463274	0.0537592	0.20335
A0A024RDW7,O95965	ITGBL1	Integrin, beta-like 1 (With EGF-like repeat domains), isoform CRA_a OS=Homo sapiens OX=9606 GN=ITGBL1 PE=4 SV=1	A0A024RDW7	ITGBL1	12.1519	6.45089	4.62575	7.42382	11.8989	7.40381	4.31477	11.28	15.2828	7.73556	5.09647	1.11984	0	15.655	36.3816	8.73738	7.85516	0.96926	4.35262	6.72665	6.65606	0	12.1502	2.33914	4.62135	7.77101	1.44488	5.51332	4.7835	11.2094	10.8887	9.5241	5.79075	2.51507	-0,807461365251947	0.84545	0.881592
Q86Y46	KRT73	Keratin, type II cytoskeletal 73 OS=Homo sapiens OX=9606 GN=KRT73 PE=1 SV=1	Q86Y46	KRT73	0.552361	0	0	1.06055	0.626258	0	0.719128	3.76	1.27357	0	0	0	0	6.70929	7.27633	0	0	0	0	0	0	0	0	0	0	0	0	0	0	0	0	0	0	0	-0,807340138692922	0.0381875	0.162195
A0A087X256,B7ZKT9,Q2M389	WASHC4,KIAA1033	WASH complex subunit 4 OS=Homo sapiens OX=9606 GN=WASHC4 PE=1 SV=1	A0A087X256	WASHC4	0.552361	0	0	0	0	0	0	0	0	0	0	0	0	0	0	0	0	0	0	0	0	0	0	0	0	0	0	0	0	0	0	0	0.965125	0	-0,805103116891808	0.794372	0.84798
A0A024R6C0,P61916,Q53HV6	NPC2	Epididymal secretory protein E1 OS=Homo sapiens OX=9606 GN=NPC2 PE=2 SV=1	A0A024R6C0	NPC2	6.62834	6.45089	1.54192	2.12109	11.8989	10.3653	2.87651	3.76	2.54714	5.80167	3.05788	1.11984	0	4.47286	1.03948	0	2.61839	4.8463	4.35262	5.04498	3.32803	4.26256	5.52282	3.5087	2.31067	3.33043	5.77951	6.89165	7.17526	12.6106	10.8887	8.05886	2.89537	2.51507	-0,802474965453623	0.512041	0.612479
Q09666	AHNAK	Neuroblast differentiation-associated protein AHNAK OS=Homo sapiens OX=9606 GN=AHNAK PE=1 SV=2	Q09666	AHNAK	44.7413	40.3181	30.8383	36.0586	38.2018	28.1345	35.9564	24.44	54.7634	83.1572	72.3698	49.2731	4.76228	0	1.03948	19.6591	88.1524	70.756	139.284	89.9689	25.5149	35.5213	29.8232	86.548	43.9028	54.3971	44.7912	45.4849	41.457	51.8437	34.118	21.2461	13.5117	2.51507	-0,790955062759147	0.916546	0.939586
Q8IVF2,Q8IVF2-3	AHNAK2	Protein AHNAK2 OS=Homo sapiens OX=9606 GN=AHNAK2 PE=1 SV=2	Q8IVF2	AHNAK2	0	0	0	0	0	0	0	0	0	0	2.03859	0	0	0	0	0	0	0.96926	0	0	0	0	0	1.16957	0	0	0	1.37833	0	0	0	0	0	0	-0,786840497768542	0.657583	0.748492
A0A0S2Z4G4,P06753-2	TPM3	Tropomyosin 3 isoform 1 (Fragment) OS=Homo sapiens OX=9606 GN=TPM3 PE=2 SV=1	A0A0S2Z4G4	TPM3	2.76181	1.61272	1.54192	3.18164	1.25252	1.48076	4.31477	5.64	3.8207	0	3.56753	6.71906	4.76228	0	6.23685	4.36869	1.74559	2.90778	4.35262	0.840831	1.10934	0	14.3593	1.16957	0	2.22029	0	0	1.5945	6.30531	5.80733	8.79148	5.79075	2.51507	-0,786272386528498	0.682806	0.770149
A0A384P5Q0,P04040	CAT	Catalase OS=Homo sapiens OX=9606 PE=2 SV=1	A0A384P5Q0	CAT	0	0	0	0	0.626258	1.48076	0	1.88	1.27357	0	0.509647	0	0	2.23643	4.1579	1.09217	0.872796	0	0	0.840831	0	0	0	0	0	0	0	0	0	0	0	0.732623	0	0	-0,783563521927282	0.66982	0.759109
A0A109NGN6,P28066,Q5U0A0	PSMA5	Proteasome subunit alpha type OS=Homo sapiens OX=9606 PE=2 SV=1	A0A109NGN6	PSMA5	0.552361	1.61272	4.62575	0	1.25252	0	0.719128	3.76	2.54714	0	1.01929	0	0	4.47286	2.07895	2.18434	0.872796	0.96926	0.870524	1.68166	2.21869	1.42085	0	2.33914	1.15534	2.22029	1.44488	1.37833	1.5945	0	0	0.732623	0	0	-0,780431613624819	0.483971	0.583448
A0A140VJZ4,P15374	UCHL3	Ubiquitin carboxyl-terminal hydrolase OS=Homo sapiens OX=9606 PE=2 SV=1	A0A140VJZ4	UCHL3	0.552361	1.61272	0	1.06055	0.626258	0	1.43826	0	0	0	1.01929	0	0	0	0	1.09217	0.872796	0	0.870524	0.840831	1.10934	1.42085	0	0	0	1.11014	0	1.37833	0	1.40118	0.725916	0	0	0	-0,778395384233563	0.893102	0.917715
A0A024R462	FN1	Fibronectin OS=Homo sapiens OX=9606 GN=FN1 PE=4 SV=1	A0A024R462	FN1	682.719	409.632	382.395	391.341	433.371	330.21	299.877	302.68	333.675	603.374	489.261	642.79	623.858	507.669	567.554	514.413	653.724	582.525	422.204	584.377	624.56	450.41	439.616	439.758	553.406	560.623	471.03	552.71	392.247	311.763	361.506	363.381	403.422	389.836	-0,776084470890569	0.400303	0.565365
P00441,V9HWC9	SOD1,HEL-S-44	Superoxide dismutase [Cu-Zn] OS=Homo sapiens OX=9606 GN=SOD1 PE=1 SV=2	P00441	SOD1	8.83778	11.2891	6.16767	5.30273	8.14136	7.40381	6.47216	9.4	10.1885	7.73556	9.17364	11.1984	14.2868	15.655	9.35528	7.64521	15.7103	8.72334	4.35262	7.56748	7.7654	12.7877	5.52282	15.2044	10.398	9.9913	13.0039	12.405	9.56701	7.0059	5.80733	8.05886	3.8605	7.5452	-0,775897646088303	0.806801	0.858089
Q16643	DBN1	Drebrin OS=Homo sapiens OX=9606 GN=DBN1 PE=1 SV=4	Q16643	DBN1	1.65708	0	0	0	1.25252	0	1.43826	0	0	0	6.11576	2.23969	0	0	0	1.09217	0.872796	1.93852	3.4821	5.04498	0	0	4.41826	1.16957	0	0	0	0	1.5945	1.40118	0.725916	0	0	0	-0,775147598177615	0.845404	0.881592
A0A5C2GAW8		IGL c3533_light_IGKV4-1_IGKJ3 (Fragment) OS=Homo sapiens OX=9606 PE=2 SV=1	A0A5C2GAW8		0	0	0	0	0	0	0	0	0	0	0.509647	0	0	0	0	0	0	0	0.870524	0	0	0	0	0	0	0	0	0	0	0	0	0	0	0	-0,772386368840538	0.794372	0.84798
A8K5T0		cDNA FLJ75416, highly similar to Homo sapiens complement factor H (CFH), mRNA OS=Homo sapiens OX=9606 PE=2 SV=1	A8K5T0		0	0	0	0	0	0	0	0	0	0	0.509647	0	0	0	0	0	0	0	0.870524	0	0	0	0	0	0	0	0	0	0	0	0	0	0	0	-0,772386368840538	0.794372	0.84798
Q12797,Q12797-10	ASPH	Isoform 10 of Aspartyl/asparaginyl beta-hydroxylase OS=Homo sapiens OX=9606 GN=ASPH	Q12797	ASPH	0	0	0	0	0	0	0	0	0	0	0.509647	0	0	0	0	0	0	0	0.870524	0	0	0	0	0	0	0	0	0	0	0	0	0	0	0	-0,772386368840538	0.794372	0.84798
A0A024R9D2,E5RJU9,Q86UE4	MTDH	Metadherin, isoform CRA_a OS=Homo sapiens OX=9606 GN=MTDH PE=4 SV=1	A0A024R9D2	MTDH	0	0	0	0	0	0	0	0	0	0	1.01929	0	0	0	0	0	0	0	1.74105	0	0	0	0	0	0	0	0	0	0	0	0	0	0	0	-0,772386368840533	0.794372	0.84798
P34932	HSPA4	Heat shock 70 kDa protein 4 OS=Homo sapiens OX=9606 GN=HSPA4 PE=1 SV=4	P34932	HSPA4	3.31417	4.83817	4.62575	3.18164	6.88884	1.48076	7.19128	7.52	1.27357	1.93389	7.6447	1.11984	0	0	0	5.46086	6.98237	4.8463	6.96419	5.88581	4.43737	4.26256	5.52282	4.67827	4.62135	6.66086	7.22438	6.89165	8.76976	0.70059	0.725916	1.46525	0.965125	0	-0,771246206050871	0.985852	0.992698
F5H5D3	TUBA1C	Tubulin alpha chain OS=Homo sapiens OX=9606 GN=TUBA1C PE=1 SV=1	F5H5D3	TUBA1C	30.3799	24.1909	16.9611	23.332	20.0403	32.5768	22.293	18.8	16.5564	17.405	13.2508	17.9175	2.38114	4.47286	1.03948	16.3826	27.9295	20.3545	31.3389	26.9066	19.9682	24.1545	18.7776	31.5783	19.6407	19.9826	20.2283	28.9449	23.9175	18.9159	21.7775	18.3156	19.3025	22.6356	-0,769572531345584	0.420352	0.565365
P02787	TF	Serotransferrin OS=Homo sapiens OX=9606 GN=TF PE=1 SV=3	P02787	TF	5.52361	4.83817	0	3.18164	2.50503	5.92305	2.87651	9.4	2.54714	9.66945	4.07717	6.71906	21.4302	8.94571	16.6316	6.55303	6.98237	4.8463	10.4463	0.840831	4.43737	5.68341	5.52282	4.67827	4.62135	6.66086	7.22438	5.51332	0	3.50295	5.80733	5.86099	6.75587	12.5753	-0,768934109970659	0.347632	0.520982
D3YTG3	ABI3BP	Target of Nesh-SH3 OS=Homo sapiens OX=9606 GN=ABI3BP PE=1 SV=2	D3YTG3	ABI3BP	2.20945	3.22545	3.08383	4.24218	3.13129	1.48076	0	5.64	7.64141	17.405	22.9341	3.35953	0	2.23643	3.11843	10.9217	3.49118	6.78482	11.3168	7.56748	3.32803	0	12.1502	3.5087	0	1.11014	2.88975	2.75666	11.1615	9.80826	8.71099	12.4546	10.6164	2.51507	-0,766071700747772	0.500409	0.600175
Q9UHA4	LAMTOR3	Ragulator complex protein LAMTOR3 OS=Homo sapiens OX=9606 GN=LAMTOR3 PE=1 SV=1	Q9UHA4	LAMTOR3	0	0	0	1.06055	0.626258	0	0	0	0	0	0.509647	0	0	0	0	0	0.872796	0	1.74105	0	0	0	1.10456	0	0	0	0	0	0	0	0	0	0	0	-0,759510717969166	0.669688	0.759109
Q59EN6		Sphingomyelin phosphodiesterase (Fragment) OS=Homo sapiens OX=9606 PE=2 SV=1	Q59EN6		0	1.61272	0	0	0.626258	1.48076	1.43826	0	1.27357	0	0.509647	0	0	0	0	0	1.74559	0	0	0.840831	0	1.42085	1.10456	1.16957	0	0	1.44488	0	1.5945	0	1.45183	0	0.965125	0	-0,757894675461676	0.968893	0.978642
A0A140VJE4,P54802	NAGLU	Testicular tissue protein Li 18 OS=Homo sapiens OX=9606 PE=2 SV=1	A0A140VJE4	NAGLU	0	1.61272	4.62575	0	2.50503	4.44229	2.15739	0	2.54714	0	0	0	0	0	0	0	1.74559	3.87704	1.74105	5.88581	0	1.42085	0	3.5087	1.15534	1.11014	4.33463	0	3.98625	0	1.45183	0	0	0	-0,756193615160816	1	1
Q86SR1	GALNT10	Polypeptide N-acetylgalactosaminyltransferase 10 OS=Homo sapiens OX=9606 GN=GALNT10 PE=1 SV=2	Q86SR1	GALNT10	0.552361	0	1.54192	1.06055	0.626258	0	2.87651	0	0	0	1.01929	0	0	0	0	0	0	0	0	0.840831	1.10934	0	0	0	1.15534	0	1.44488	0	0	2.10177	2.90366	1.46525	1.93025	0	-0,754505195731945	0.984163	0.99138
P62249	RPS16	40S ribosomal protein S16 OS=Homo sapiens OX=9606 GN=RPS16 PE=1 SV=2	P62249	RPS16	0	0	0	1.06055	0	0	0.719128	0	1.27357	0	0.509647	0	0	0	0	0	2.61839	0	1.74105	0.840831	0	0	0	0	0	0	0	0	0.797251	0	0	0	0	0	-0,751317799118213	0.583698	0.677994
A0A024R9I0,P21283	ATP6V1C1	V-type proton ATPase subunit C OS=Homo sapiens OX=9606 GN=ATP6V1C1 PE=2 SV=1	A0A024R9I0	ATP6V1C1	0	0	0	0	0.626258	0	0.719128	0	0	0	0	0	0	0	0	1.09217	0	0	0	0	0	0	0	1.16957	0	0	0	0	0	0	0	0	0	0	-0,749412369319899	0.727638	0.805343
Q01955	COL4A3	Collagen alpha-3(IV) chain OS=Homo sapiens OX=9606 GN=COL4A3 PE=1 SV=3	Q01955	COL4A3	0.552361	0	0	0	0	0	0	0	0	0	0	0	2.38114	0	0	0	0	0.96926	0	0	0	0	0	0	0	1.11014	0	1.37833	0	0	0.725916	0.732623	0	0	-0,744941890865908	0.58123	0.675729
O75347,Q6FGD7	TBCA	Tubulin-specific chaperone A OS=Homo sapiens OX=9606 GN=TBCA PE=1 SV=3	O75347	TBCA	2.76181	0	0	2.12109	3.13129	1.48076	2.15739	3.76	5.09427	1.93389	4.58682	2.23969	0	2.23643	1.03948	2.18434	1.74559	2.90778	3.4821	2.52249	2.21869	1.42085	3.31369	2.33914	1.15534	1.11014	1.44488	1.37833	0.797251	4.20354	4.3555	2.19787	1.93025	5.03014	-0,743913100963346	1	1
A0A0S2Z4Q2,Q15582	TGFBI	Transforming growth factor-beta-induced protein ig-h3 (Fragment) OS=Homo sapiens OX=9606 GN=TGFBI PE=2 SV=1	A0A0S2Z4Q2	TGFBI	42.5318	64.5089	109.476	126.205	46.9694	131.788	160.366	75.2	109.527	83.1572	38.7331	79.5088	42.8605	118.531	126.816	78.6364	134.411	76.5715	53.102	57.1765	74.326	100.881	64.0647	86.548	123.621	75.4898	92.4721	81.3214	46.2405	62.3525	85.6581	68.134	96.5125	155.934	-0,742731375976881	0.674872	0.763841
B2R7P8,P31939,V9HWH7	ATIC,HEL-S-70p	5-aminoimidazole-4-carboxamide ribonucleotide formyltransferase OS=Homo sapiens OX=9606 PE=2 SV=1	B2R7P8	ATIC	0	0	1.54192	1.06055	0.626258	1.48076	1.43826	0	0	0	0.509647	0	0	0	0	0	0	0	4.35262	0.840831	1.10934	0	0	2.33914	0	1.11014	0	1.37833	0	0	0	0	0	0	-0,741478073227934	0.442698	0.565365
B2R7T8		F-actin-capping protein subunit beta OS=Homo sapiens OX=9606 PE=2 SV=1	B2R7T8		1.10472	0	1.54192	0	3.13129	1.48076	2.15739	0	0	1.93389	2.54823	0	2.38114	0	0	0	0.872796	0	5.22314	1.68166	2.21869	0	3.31369	0	1.15534	2.22029	0	0	3.189	0	0.725916	3.66312	2.89537	0	-0,73838890517164	0.911475	0.93549
A0A384NL29,P04179	SOD2	Superoxide dismutase OS=Homo sapiens OX=9606 PE=2 SV=1	A0A384NL29	SOD2	0.552361	1.61272	0	0	3.13129	1.48076	0	1.88	1.27357	0	2.03859	0	2.38114	0	1.03948	4.36869	3.49118	0	0	1.68166	2.21869	0	4.41826	2.33914	1.15534	0	0	0	2.39175	0	0	0.732623	0	0	-0,732096503014855	0.750325	0.825611
Q6KB66	KRT80	Keratin, type II cytoskeletal 80 OS=Homo sapiens OX=9606 GN=KRT80 PE=1 SV=2	Q6KB66	KRT80	0	0	0	0	0.626258	0	0	0	0	0	0	0	0	0	1.03948	0	0	0	0	0	0	0	0	0	0	0	0	0	0	0	0	0	0	0	-0,731025835343512	0.794372	0.84798
A0A087X1W3	CCNQ	Cyclin-Q (Fragment) OS=Homo sapiens OX=9606 GN=CCNQ PE=1 SV=1	A0A087X1W3	CCNQ	0	0	0	0	0.626258	0	0	0	0	0	0	0	0	0	1.03948	0	0	0	0	0	0	0	0	0	0	0	0	0	0	0	0	0	0	0	-0,731025835343512	0.794372	0.84798
A8K9F5		cDNA FLJ77771, highly similar to Homo sapiens replication initiator 1, mRNA OS=Homo sapiens OX=9606 PE=2 SV=1	A8K9F5		0	0	0	0	1.25252	0	0	0	0	0	0	0	0	0	2.07895	0	0	0	0	0	0	0	0	0	0	0	0	0	0	0	0	0	0	0	-0,73102583534351	0.794372	0.84798
A0A384N6H1,P13639	EEF2	Epididymis secretory sperm binding protein OS=Homo sapiens OX=9606 PE=2 SV=1	A0A384N6H1	EEF2	9.9425	9.67634	18.503	21.2109	15.6565	17.7691	30.2034	5.64	8.91498	9.66945	25.4823	7.8389	2.38114	0	0	12.0139	16.5831	9.6926	20.8926	23.5433	12.2028	15.6294	18.7776	15.2044	13.864	14.4319	20.2283	13.7833	19.134	16.1136	14.5183	16.1177	14.4769	15.0904	-0,725006548693361	0.61977	0.714487
Q8N6M0	OTUD6B	Deubiquitinase OTUD6B OS=Homo sapiens OX=9606 GN=OTUD6B PE=1 SV=1	Q8N6M0	OTUD6B	0	0	0	0	0	0	0	0	0	0	0.509647	0	0	0	0	0	0	0	0	0.840831	0	0	0	0	0	0	0	0	0	0	0	0	0	0	-0,722317852548614	0.794372	0.84798
P09211,V9HWE9	GSTP1,HEL-S-22	Glutathione S-transferase P OS=Homo sapiens OX=9606 GN=GSTP1 PE=1 SV=2	P09211	GSTP1	10.4949	8.06362	7.70958	5.30273	9.39387	10.3653	11.5061	7.52	7.64141	3.86778	11.2122	3.35953	4.76228	4.47286	4.1579	8.73738	6.98237	5.81556	9.57576	8.40831	7.7654	11.3668	9.94108	10.5261	8.08736	6.66086	11.559	9.64831	8.76976	7.0059	7.25916	9.5241	9.65125	0	-0,7132476379172	0.806801	0.858089
P30041,V9HWC7	PRDX6,HEL-S-128m	Peroxiredoxin-6 OS=Homo sapiens OX=9606 GN=PRDX6 PE=1 SV=3	P30041	PRDX6	4.97125	8.06362	4.62575	9.54491	6.88884	13.3269	10.0678	11.28	7.64141	5.80167	9.68329	5.59921	4.76228	2.23643	4.1579	12.0139	5.23678	5.81556	8.70524	3.36332	7.7654	12.7877	12.1502	11.6957	9.2427	8.88115	13.0039	13.7833	12.756	4.90413	7.25916	5.12836	6.75587	0	-0,713191386264344	0.916546	0.939586
A0A024R3Y6,O75874	IDH1	Isocitrate dehydrogenase [NADP] OS=Homo sapiens OX=9606 GN=IDH1 PE=2 SV=1	A0A024R3Y6	IDH1	1.65708	0	3.08383	0	0.626258	1.48076	0.719128	0	0	0	1.01929	0	0	0	0	0	0	0	0	1.68166	2.21869	0	1.10456	1.16957	0	1.11014	0	0	0	1.40118	0	4.39574	0.965125	0	-0,710109653676618	0.858209	0.892756
P27348	YWHAQ	14-3-3 protein theta OS=Homo sapiens OX=9606 GN=YWHAQ PE=1 SV=1	P27348	YWHAQ	5.52361	4.83817	3.08383	3.18164	3.75755	5.92305	5.0339	0	5.09427	1.93389	6.11576	1.11984	0	2.23643	2.07895	7.64521	2.61839	0.96926	5.22314	5.88581	3.32803	2.84171	2.20913	4.67827	3.46601	4.44058	4.33463	2.75666	1.5945	2.80236	3.62958	0.732623	0.965125	10.0603	-0,707967558658264	0.644988	0.737696
Q8N130	SLC34A3	Sodium-dependent phosphate transport protein 2C OS=Homo sapiens OX=9606 GN=SLC34A3 PE=1 SV=2	Q8N130	SLC34A3	0	0	1.54192	0	0	0	0	0	0	0	0	0	0	0	0	0	0	0	0	0	0	0	0	0	0	0	0	0	0	0	0	0	0	2.51507	-0,705873058468866	0.794372	0.84798
Q07021	C1QBP	Complement component 1 Q subcomponent-binding protein, mitochondrial OS=Homo sapiens OX=9606 GN=C1QBP PE=1 SV=1	Q07021	C1QBP	0	0	0	1.06055	0.626258	0	0.719128	0	2.54714	0	2.03859	0	0	0	0	0	0.872796	0	2.61157	0.840831	1.10934	1.42085	0	1.16957	0	1.11014	1.44488	0	0.797251	0	0	0	0	0	-0,702443846277849	0.72086	0.804379
A0A494C047	CHN1	N-chimaerin (Fragment) OS=Homo sapiens OX=9606 GN=CHN1 PE=1 SV=1	A0A494C047	CHN1	0	0	0	0	0	0	0.719128	0	0	0	0	0	0	0	0	0	0	0	0	0	0	0	0	1.16957	0	0	0	0	0	0	0	0	0	0	-0,701654278370719	0.794372	0.84798
A8K7A4		Methionine adenosyltransferase 2 subunit beta OS=Homo sapiens OX=9606 PE=2 SV=1	A8K7A4		0	0	0	0	0.626258	0	0	0	0	0	0.509647	0	0	0	0	0	0	0	0	0	0	0	0	0	0	1.11014	0	0	0	0	0	0.732623	0	0	-0,698031705910426	0.727638	0.805343
Q9NRR1	CYTL1	Cytokine-like protein 1 OS=Homo sapiens OX=9606 GN=CYTL1 PE=1 SV=1	Q9NRR1	CYTL1	0	0	0	0	1.87877	0	0	0	0	0	0	0	0	0	0	0	0	0	0	0	0	0	0	0	0	0	1.44488	0	1.5945	0	0	0	0	0	-0,693983956174125	0.942591	0.960626
P13647	KRT5	Keratin, type II cytoskeletal 5 OS=Homo sapiens OX=9606 GN=KRT5 PE=1 SV=3	P13647	KRT5	12.1519	4.83817	7.70958	12.7266	8.76762	4.44229	5.0339	33.84	10.1885	1.93389	5.09647	1.11984	4.76228	62.62	89.3949	21.8434	0	0	0	0	0	0	0	0	0	0	0	0	0	1.40118	1.45183	1.46525	3.8605	0	-0,692883842872104	0.000633896	0.0148608
A0A087WTA8,A0A0S2Z3H5,P08123	COL1A2	Collagen alpha-2(I) chain OS=Homo sapiens OX=9606 GN=COL1A2 PE=1 SV=1	A0A087WTA8	COL1A2	7.1807	8.06362	4.62575	0	0	0	0	0	5.09427	3.86778	2.03859	2.23969	2.38114	17.8914	8.3158	0	0	4.8463	2.61157	0.840831	1.10934	5.68341	0	0	0	0	7.22438	5.51332	1.5945	0	0	0.732623	0.965125	0	-0,691781531646595	0.699679	0.786122
O95881	TXNDC12	Thioredoxin domain-containing protein 12 OS=Homo sapiens OX=9606 GN=TXNDC12 PE=1 SV=1	O95881	TXNDC12	1.65708	0	0	1.06055	0	0	2.15739	0	1.27357	0	3.56753	1.11984	0	0	0	0	3.49118	1.93852	1.74105	0.840831	0	0	0	2.33914	0	0	0	0	3.98625	0.70059	0	1.46525	0.965125	0	-0,688882959126154	0.876042	0.90769
Q13162,V9HW63	PRDX4,HEL-S-97n	Peroxiredoxin-4 OS=Homo sapiens OX=9606 GN=PRDX4 PE=1 SV=1	Q13162	PRDX4	4.97125	3.22545	4.62575	1.06055	6.88884	7.40381	2.87651	1.88	1.27357	0	4.58682	1.11984	0	2.23643	0	3.27652	2.61839	0.96926	6.09367	3.36332	4.43737	2.84171	11.0456	2.33914	4.62135	5.55072	1.44488	2.75666	6.37801	2.10177	0	2.19787	0	0	-0,687369190009076	0.886974	0.91191
P62495	ETF1	Eukaryotic peptide chain release factor subunit 1 OS=Homo sapiens OX=9606 GN=ETF1 PE=1 SV=3	P62495	ETF1	0	0	0	0	0	0	2.87651	0	0	0	0.509647	0	0	0	0	0	0.872796	0	0.870524	0	1.10934	0	0	0	1.15534	0	1.44488	0	0	0	0	0	0	0	-0,687367317154972	0.58123	0.675729
P62424	RPL7A	60S ribosomal protein L7a OS=Homo sapiens OX=9606 GN=RPL7A PE=1 SV=2	P62424	RPL7A	1.10472	0	1.54192	1.06055	0.626258	0	0.719128	1.88	2.54714	0	0.509647	1.11984	0	0	0	0	0.872796	1.93852	1.74105	0.840831	0	0	0	2.33914	0	0	0	0	0	2.10177	1.45183	3.66312	2.89537	0	-0,683718708223321	0.574424	0.670503
P09871	C1S	Complement C1s subcomponent OS=Homo sapiens OX=9606 GN=C1S PE=1 SV=1	P09871	C1S	15.4661	25.8036	13.8772	9.54491	28.1816	29.6152	4.31477	20.68	10.1885	15.4711	7.6447	4.47937	11.9057	15.655	9.35528	4.36869	11.3463	13.5696	13.0579	19.3391	15.5308	18.4711	22.0913	14.0348	11.5534	9.9913	13.0039	17.9183	24.7148	21.7183	17.422	26.3744	14.4769	2.51507	-0,682781425165831	0.779848	0.84798
A1KY36		Cell proliferation-inducing protein 41 OS=Homo sapiens OX=9606 PE=2 SV=1	A1KY36		13.809	1.61272	10.7934	6.36328	28.8079	11.8461	10.7869	1.88	2.54714	3.86778	6.62541	10.0786	2.38114	0	0	1.09217	3.49118	6.78482	6.96419	7.56748	15.5308	5.68341	6.62738	9.35654	10.398	15.542	10.1141	9.64831	12.756	11.2094	13.0665	18.3156	14.4769	0	-0,681191624297587	0.722969	0.805343
P63313	TMSB10	Thymosin beta-10 OS=Homo sapiens OX=9606 GN=TMSB10 PE=1 SV=2	P63313	TMSB10	3.31417	1.61272	1.54192	2.12109	3.13129	0	2.87651	3.76	2.54714	13.5372	4.07717	5.59921	19.0491	0	8.3158	6.55303	2.61839	2.90778	14.7989	2.52249	0	0	15.4639	0	0	0	0	0	3.189	7.0059	7.25916	8.05886	9.65125	12.5753	-0,675953487221623	0.74752	0.823566
A0A0U1RR32,A0A0U1RRH7	hCG_2039566	Histone H2A OS=Homo sapiens OX=9606 GN=hCG_2039566 PE=3 SV=1	A0A0U1RR32	hCG_2039566	0.552361	0	1.54192	0	2.50503	5.92305	1.43826	0	0	1.93389	0	0	4.76228	0	2.07895	0	0.872796	0	0	0.840831	2.21869	1.42085	2.20913	1.16957	1.15534	1.11014	1.44488	1.37833	0	2.10177	2.17775	5.12836	1.93025	2.51507	-0,673320258141652	0.539981	0.637426
P60709,Q1KLZ0,Q53G76,Q53GK6	ACTB,PS1TP5BP1	Actin, cytoplasmic 1 OS=Homo sapiens OX=9606 GN=ACTB PE=1 SV=1	P60709	ACTB	3.86653	0	0	0	3.75755	0	2.15739	0	0	0	3.56753	2.23969	2.38114	0	1.03948	5.46086	0	0	3.4821	1.68166	1.10934	0	2.20913	0	1.15534	1.11014	0	0	0.797251	2.80236	2.17775	3.66312	1.93025	0	-0,671386177894408	1	1
Q53FA7	TP53I3	Quinone oxidoreductase PIG3 OS=Homo sapiens OX=9606 GN=TP53I3 PE=1 SV=2	Q53FA7	TP53I3	0	0	1.54192	0	3.75755	1.48076	2.87651	0	0	0	2.54823	0	0	2.23643	0	0	0	0.96926	3.4821	0.840831	5.54672	0	1.10456	0	1.15534	0	0	0	2.39175	0	0	0.732623	0.965125	0	-0,670425411362108	1	1
F8WCF6	ARPC4-TTLL3	Actin-related protein 2/3 complex subunit 4 OS=Homo sapiens OX=9606 GN=ARPC4-TTLL3 PE=3 SV=1	F8WCF6	ARPC4-TTLL3	1.10472	1.61272	3.08383	4.24218	1.87877	2.96152	2.87651	0	2.54714	0	1.52894	1.11984	2.38114	0	0	3.27652	2.61839	1.93852	0.870524	0.840831	2.21869	2.84171	1.10456	2.33914	1.15534	4.44058	2.88975	2.75666	1.5945	1.40118	2.17775	2.93049	2.89537	0	-0,669174871343961	0.887103	0.91191
A0A2U3TZL5,P13987,Q6FHM9	CD59	CD59 glycoprotein (Fragment) OS=Homo sapiens OX=9606 GN=CD59 PE=1 SV=1	A0A2U3TZL5	CD59	2.20945	0	1.54192	0	0.626258	0	0	1.88	0	0	0.509647	1.11984	0	0	0	0	0.872796	0	0	0	0	0	3.31369	0	0	0	0	0	1.5945	1.40118	2.17775	2.19787	0.965125	0	-0,667001601092271	0.655756	0.747717
P63241	EIF5A	Eukaryotic translation initiation factor 5A-1 OS=Homo sapiens OX=9606 GN=EIF5A PE=1 SV=2	P63241	EIF5A	2.76181	3.22545	4.62575	3.18164	8.76762	7.40381	8.62954	1.88	6.36784	9.66945	8.66399	1.11984	0	0	0	4.36869	6.10957	5.81556	20.022	5.88581	4.43737	1.42085	6.62738	3.5087	3.46601	3.33043	2.88975	4.13499	7.17526	4.20354	5.08141	4.39574	4.82562	7.5452	-0,666727786978723	0.776721	0.84798
A0A0S2Z4F1,Q12805,Q12805-4	EFEMP1	EGF containing fibulin-like extracellular matrix protein 1 isoform 1 (Fragment) OS=Homo sapiens OX=9606 GN=EFEMP1 PE=2 SV=1	A0A0S2Z4F1	EFEMP1	28.1704	22.5781	12.3353	21.2109	30.0604	28.1345	10.7869	13.16	19.1035	27.0745	8.66399	6.71906	7.14342	13.4186	37.4211	17.4748	6.98237	11.6311	22.6336	21.0208	21.0775	15.6294	47.4962	12.8652	16.1747	17.7623	15.8936	8.26998	15.945	11.91	15.2442	19.0482	12.5466	12.5753	-0,6657297538665	0.806801	0.858089
P25398	RPS12	40S ribosomal protein S12 OS=Homo sapiens OX=9606 GN=RPS12 PE=1 SV=3	P25398	RPS12	3.86653	4.83817	1.54192	2.12109	3.13129	2.96152	3.59564	3.76	2.54714	3.86778	4.58682	3.35953	0	0	0	2.18434	3.49118	0.96926	6.96419	4.20415	3.32803	1.42085	3.31369	4.67827	3.46601	3.33043	1.44488	1.37833	3.98625	4.90413	3.62958	4.39574	3.8605	2.51507	-0,659573708143107	0.859315	0.89355
A0A024R1A4,P68036	UBE2L3	Ubiquitin-conjugating enzyme E2L 3, isoform CRA_a OS=Homo sapiens OX=9606 GN=UBE2L3 PE=3 SV=1	A0A024R1A4	UBE2L3	6.07597	1.61272	1.54192	0	6.88884	5.92305	4.31477	1.88	3.8207	3.86778	8.66399	0	0	0	0	3.27652	2.61839	4.8463	3.4821	5.04498	2.21869	8.52512	3.31369	3.5087	3.46601	4.44058	4.33463	4.13499	8.76976	1.40118	1.45183	3.66312	1.93025	0	-0,659412962203228	0.929214	0.950705
A0A0A0MRJ6	PCMT1	Protein-L-isoaspartate O-methyltransferase OS=Homo sapiens OX=9606 GN=PCMT1 PE=1 SV=1	A0A0A0MRJ6	PCMT1	0.552361	0	4.62575	1.06055	1.25252	0	0.719128	0	0	0	0.509647	0	0	0	0	0	1.74559	0	0.870524	0.840831	2.21869	1.42085	0	0	0	0	1.44488	0	1.5945	0.70059	0.725916	2.19787	0	0	-0,658114306479815	0.631277	0.726176
P17936,P17936-2	IGFBP3	Insulin-like growth factor-binding protein 3 OS=Homo sapiens OX=9606 GN=IGFBP3 PE=1 SV=2	P17936	IGFBP3	13.2567	12.9018	15.4192	19.0898	21.919	10.3653	9.34867	15.04	34.3863	27.0745	8.66399	7.8389	16.668	13.4186	18.7106	21.8434	11.3463	9.6926	13.0579	22.7024	8.87475	11.3668	17.673	11.6957	9.2427	12.2116	14.4488	11.0266	14.3505	23.8201	27.5848	24.9092	23.163	12.5753	-0,654740424286692	0.972138	0.980781
O00622,Q6FI18	CCN1,CYR61	CCN family member 1 OS=Homo sapiens OX=9606 GN=CCN1 PE=1 SV=1	O00622	CCN1	0.552361	0	1.54192	0	6.88884	1.48076	2.15739	11.28	1.27357	1.93389	6.11576	5.59921	7.14342	8.94571	5.19738	0	3.49118	0	1.74105	2.52249	1.10934	0	6.62738	3.5087	2.31067	1.11014	4.33463	1.37833	1.5945	7.70649	6.53324	5.86099	5.79075	2.51507	-0,652955801391603	0.831361	0.868288
A0A140VJJ8,B2R6K4,P62873,P62873-2	GNB1	Guanine nucleotide binding protein (G protein), beta polypeptide 1, isoform CRA_a OS=Homo sapiens OX=9606 GN=GNB1 PE=2 SV=1	A0A140VJJ8	GNB1	0	0	1.54192	1.06055	0.626258	0	0	0	1.27357	1.93389	2.03859	1.11984	0	0	0	0	0	0	0.870524	1.68166	2.21869	0	1.10456	0	1.15534	3.33043	0	0	0.797251	0	0	2.93049	0.965125	0	-0,649858258943375	0.64499	0.737696
A0A140VK44,G3V5Z7,P60900	PSMA6	Proteasome subunit alpha type OS=Homo sapiens OX=9606 PE=2 SV=1	A0A140VK44	PSMA6	1.65708	1.61272	6.16767	1.06055	2.50503	1.48076	1.43826	1.88	1.27357	0	0.509647	0	2.38114	2.23643	2.07895	0	5.23678	0.96926	5.22314	1.68166	0	1.42085	1.10456	1.16957	1.15534	1.11014	1.44488	1.37833	3.189	1.40118	2.17775	1.46525	0	0	-0,648913713992997	0.695893	0.782543
A0A7I2V3F3,A0A7I2V428,P19338	NCL	Nucleolin OS=Homo sapiens OX=9606 GN=NCL PE=1 SV=1	A0A7I2V3F3	NCL	0	0	7.70958	2.12109	1.87877	0	6.47216	0	1.27357	1.93389	1.52894	1.11984	0	0	0	0	3.49118	0.96926	0.870524	4.20415	1.10934	2.84171	0	8.18698	5.77669	1.11014	1.44488	1.37833	3.189	1.40118	0	0.732623	0.965125	0	-0,648151151817313	0.942523	0.960626
P04424-2	ASL	Isoform 2 of Argininosuccinate lyase OS=Homo sapiens OX=9606 GN=ASL	P04424	ASL	0	0	0	0	0	0	0	0	0	0	0.509647	0	0	0	0	0	0	0	0	0	0	0	0	0	0	0	0	0	0.797251	0	0	0	0	0	-0,645536137197488	0.794372	0.84798
Q5SW79	CEP170	Centrosomal protein of 170 kDa OS=Homo sapiens OX=9606 GN=CEP170 PE=1 SV=1	Q5SW79	CEP170	0	0	0	0	0	0	0	0	0	0	0.509647	0	0	0	0	0	0	0	0	0	0	0	0	0	0	0	0	0	0.797251	0	0	0	0	0	-0,645536137197488	0.794372	0.84798
Q99584	S100A13	Protein S100-A13 OS=Homo sapiens OX=9606 GN=S100A13 PE=1 SV=1	Q99584	S100A13	2.20945	1.61272	0	1.06055	1.87877	1.48076	1.43826	3.76	1.27357	3.86778	1.52894	1.11984	0	0	1.03948	1.09217	0.872796	3.87704	4.35262	0.840831	1.10934	0	2.20913	3.5087	1.15534	5.55072	1.44488	1.37833	3.98625	0.70059	0	0	0	0	-0,641477312463322	0.317936	0.487839
Q5TZP0		Matrix metalloproteinase 1 (Interstitial collagenase) OS=Homo sapiens OX=9606 PE=2 SV=1	Q5TZP0		0	0	0	0	0.626258	0	0.719128	0	0	0	5.60611	1.11984	0	0	0	0	0	0	0	3.36332	2.21869	0	2.20913	0	0	0	0	0	4.7835	0	0	0	0	0	-0,639636715823049	0.583698	0.677994
P10155-4	RO60	Isoform 4 of 60 kDa SS-A/Ro ribonucleoprotein OS=Homo sapiens OX=9606 GN=RO60	P10155	RO60	0.552361	0	1.54192	0	0.626258	0	0	0	1.27357	0	1.01929	0	0	0	0	0	0	0.96926	2.61157	1.68166	0	0	0	1.16957	0	0	0	1.37833	0	0	0	0	0	0	-0,639606039368342	0.567288	0.664473
A0A0K0K1K7,O95336	PGLS,HEL-S-304	6-phosphogluconolactonase OS=Homo sapiens OX=9606 GN=HEL-S-304 PE=2 SV=1	A0A0K0K1K7	PGLS	1.10472	3.22545	4.62575	1.06055	5.01007	4.44229	2.87651	0	2.54714	1.93389	2.03859	2.23969	0	0	0	0	1.74559	2.90778	4.35262	4.20415	3.32803	5.68341	2.20913	4.67827	2.31067	2.22029	2.88975	2.75666	4.7835	0.70059	1.45183	2.19787	0	0	-0,638478518227031	0.914969	0.938706
A0A090N7U9,Q99969	RARRES2	Chemerin OS=Homo sapiens OX=9606 GN=RARRES2 PE=4 SV=1	A0A090N7U9	RARRES2	0	0	0	0	1.25252	1.48076	0	0	0	0	0	0	0	0	0	0	0	0.96926	0	0	0	0	0	1.16957	0	0	0	1.37833	0	0	0	0.732623	0	0	-0,636755761705082	0.936251	0.956779
A0A7I2V4I6,P22626	HNRNPA2B1	Heterogeneous nuclear ribonucleoproteins A2/B1 OS=Homo sapiens OX=9606 GN=HNRNPA2B1 PE=1 SV=1	A0A7I2V4I6	HNRNPA2B1	9.39014	3.22545	15.4192	11.666	8.14136	8.88457	12.2252	11.28	12.7357	3.86778	8.15435	7.8389	0	4.47286	3.11843	5.46086	17.4559	10.6619	5.22314	10.09	8.87475	12.7877	11.0456	10.5261	11.5534	6.66086	5.77951	5.51332	6.37801	7.0059	5.80733	13.1872	8.68612	5.03014	-0,635849757271906	0.59987	0.694923
B3KNK9,Q8NBJ4	GOLM1,HEL46	Epididymis luminal protein 46 OS=Homo sapiens OX=9606 GN=GOLPH2 PE=2 SV=1	B3KNK9	GOLM1	1.65708	0	1.54192	2.12109	1.25252	0	2.87651	1.88	0	3.86778	3.05788	1.11984	0	0	3.11843	0	0.872796	0	2.61157	0.840831	0	0	8.83651	0	0	0	0	0	0	2.10177	5.80733	2.93049	2.89537	0	-0,631520190832079	0.349317	0.520982
A0A0S2Z3Y1,Q08380	LGALS3BP	Galectin-3-binding protein (Fragment) OS=Homo sapiens OX=9606 GN=LGALS3BP PE=2 SV=1	A0A0S2Z3Y1	LGALS3BP	22.6468	35.4799	18.503	33.9375	25.0503	22.2114	17.2591	28.2	17.83	9.66945	20.3859	14.558	30.9548	15.655	19.75	18.5669	24.4383	22.293	7.83471	13.4533	19.9682	28.4171	26.5095	30.4088	21.9514	14.4319	27.4527	27.5666	29.4983	18.9159	21.7775	19.7808	20.2676	30.1808	-0,629928663805758	0.779848	0.84798
B4DLR8,P15559,P15559-2,P15559-3	NQO1	NAD(P)H dehydrogenase [quinone] 1 OS=Homo sapiens OX=9606 GN=NQO1 PE=1 SV=1	B4DLR8	NQO1	0	0	1.54192	0	2.50503	1.48076	0	0	0	0	0	0	0	0	0	0	1.74559	0	0	0	0	0	2.20913	0	0	0	0	0	0	0.70059	0.725916	2.19787	0.965125	0	-0,628266439207874	0.855123	0.889901
A0A024RA52,P25787	PSMA2	Proteasome subunit alpha type OS=Homo sapiens OX=9606 GN=PSMA2 PE=1 SV=1	A0A024RA52	PSMA2	0	1.61272	1.54192	1.06055	1.25252	2.96152	0.719128	0	1.27357	0	0.509647	0	0	0	0	0	0	0.96926	0.870524	2.52249	2.21869	1.42085	0	0	0	4.44058	1.44488	1.37833	1.5945	0	0	0	0	0	-0,625112530406046	0.595906	0.691251
A0A3B3ISR2,B4DPQ0	C1R	Complement subcomponent C1r OS=Homo sapiens OX=9606 GN=C1R PE=1 SV=1	A0A3B3ISR2	C1R	8.83778	24.1909	12.3353	13.7871	32.5654	39.9806	7.19128	16.92	17.83	15.4711	4.07717	0	19.0491	0	3.11843	3.27652	13.9647	12.6004	6.09367	21.8616	12.2028	15.6294	28.7187	14.0348	13.864	11.1014	15.8936	11.0266	27.1065	23.8201	29.7625	34.4333	13.5117	15.0904	-0,624114282906154	0.817806	0.866172
O75506	HSBP1	Heat shock factor-binding protein 1 OS=Homo sapiens OX=9606 GN=HSBP1 PE=1 SV=1	O75506	HSBP1	1.10472	0	0	0	0.626258	2.96152	0.719128	0	1.27357	0	2.03859	0	0	0	0	0	0.872796	0.96926	0.870524	0.840831	1.10934	0	0	1.16957	1.15534	1.11014	1.44488	1.37833	0	0	0	0	0	2.51507	-0,623085303759667	0.76187	0.837255
B7Z8Q2,P02765	AHSG	Alpha-2-HS-glycoprotein OS=Homo sapiens OX=9606 PE=2 SV=1	B7Z8Q2	AHSG	13.809	19.3527	9.2515	5.30273	11.2726	19.2499	6.47216	22.56	7.64141	15.4711	7.13505	23.5167	71.4342	49.2014	32.2237	34.9495	2.61839	2.90778	5.22314	2.52249	6.65606	4.26256	3.31369	3.5087	8.08736	6.66086	2.88975	4.13499	3.98625	17.5148	21.0516	15.3851	25.0932	105.633	-0,622212206880377	0.138188	0.340576
A0A7P0T8I6	CTSZ	Cathepsin X OS=Homo sapiens OX=9606 GN=CTSZ PE=1 SV=1	A0A7P0T8I6	CTSZ	6.62834	3.22545	3.08383	3.18164	7.5151	1.48076	7.91041	7.52	14.0093	7.73556	4.07717	2.23969	0	0	7.27633	4.36869	6.10957	2.90778	3.4821	2.52249	3.32803	2.84171	3.31369	2.33914	5.77669	3.33043	2.88975	5.51332	7.97251	11.2094	9.43691	6.59361	6.75587	7.5452	-0,620992477799201	1	1
Q9NYF3	FAM53C	Protein FAM53C OS=Homo sapiens OX=9606 GN=FAM53C PE=1 SV=1	Q9NYF3	FAM53C	0	0	0	0	0	0	0.719128	0	0	0	0	0	0	0	0	0	0	0	0	0	0	0	1.10456	0	0	0	0	0	0	0	0	0	0	0	-0,619155553986771	0.794372	0.84798
A8K8T3		[Heparan sulfate]-glucosamine N-sulfotransferase OS=Homo sapiens OX=9606 PE=2 SV=1	A8K8T3		0	0	0	0	0	0	0.719128	0	0	0	0	0	0	0	0	0	0	0	0	0	0	0	1.10456	0	0	0	0	0	0	0	0	0	0	0	-0,619155553986771	0.794372	0.84798
P04406,V9HVZ4	GAPDH,HEL-S-162eP	Glyceraldehyde-3-phosphate dehydrogenase OS=Homo sapiens OX=9606 GN=GAPDH PE=1 SV=3	P04406	GAPDH	12.1519	20.9654	30.8383	12.7266	17.5352	14.8076	35.9564	11.28	7.64141	13.5372	19.3666	23.5167	21.4302	11.1821	15.5921	16.3826	25.3111	12.6004	21.7631	17.6574	17.7495	24.1545	13.2548	21.0522	13.864	23.313	13.0039	20.6749	9.56701	14.0118	14.5183	32.2354	24.1281	7.5452	-0,612277276314615	1	1
Q15843	NEDD8	NEDD8 OS=Homo sapiens OX=9606 GN=NEDD8 PE=1 SV=1	Q15843	NEDD8	0.552361	0	0	0	0.626258	1.48076	1.43826	0	0	1.93389	1.52894	1.11984	0	0	0	0	0	0	0	0	2.21869	0	2.20913	1.16957	1.15534	1.11014	1.44488	0	1.5945	1.40118	0	0	0.965125	0	-0,612191807926714	0.729681	0.806636
A0A024RDW8,P08572	COL4A2	Collagen, type IV, alpha 2, isoform CRA_a OS=Homo sapiens OX=9606 GN=COL4A2 PE=4 SV=1	A0A024RDW8	COL4A2	59.655	32.2545	53.9671	48.7851	49.4744	42.9421	43.1477	22.56	33.1128	36.7439	39.2428	57.112	45.2416	15.655	20.7895	24.0278	27.0567	60.0941	24.3747	29.4291	51.0298	35.5213	27.6141	38.5957	42.7475	57.7275	43.3463	38.5932	22.323	74.2626	53.7178	71.7971	70.4541	32.6959	-0,611135070923031	0.440962	0.565365
P68032	ACTC1	Actin, alpha cardiac muscle 1 OS=Homo sapiens OX=9606 GN=ACTC1 PE=1 SV=1	P68032	ACTC1	8.83778	9.67634	9.2515	8.48437	6.88884	8.88457	10.7869	5.64	11.4621	13.5372	5.09647	14.558	7.14342	0	0	7.64521	13.0919	14.5389	18.281	18.4983	8.87475	8.52512	6.62738	12.8652	5.77669	12.2116	2.88975	11.0266	11.1615	7.0059	7.98507	8.79148	7.721	0	-0,609910281325678	0.722969	0.805343
P61086	UBE2K	Ubiquitin-conjugating enzyme E2 K OS=Homo sapiens OX=9606 GN=UBE2K PE=1 SV=3	P61086	UBE2K	0	0	0	0	1.87877	0	1.43826	1.88	0	0	0	0	0	0	0	0	1.74559	0	0.870524	0	2.21869	0	0	1.16957	0	1.11014	0	0	0.797251	0	0	0	0	0	-0,606311918867652	0.92726	0.949078
Q96FE7-2	PIK3IP1	Isoform 2 of Phosphoinositide-3-kinase-interacting protein 1 OS=Homo sapiens OX=9606 GN=PIK3IP1	Q96FE7	PIK3IP1	0.552361	0	0	0	0	0	0	0	0	0	0	0	0	0	0	0	0	0	0	0.840831	0	0	0	0	0	0	0	0	0	0	0	0	0	0	-0,606203162992778	0.794372	0.84798
Q9Y680,Q9Y680-3	FKBP7	Peptidyl-prolyl cis-trans isomerase FKBP7 OS=Homo sapiens OX=9606 GN=FKBP7 PE=1 SV=2	Q9Y680	FKBP7	0	0	0	0	1.87877	0	0	0	0	0	0	0	0	0	0	0	1.74559	0	0	0	1.10934	0	0	0	0	0	0	0	0	0	0	0	0	0	-0,603665885607894	0.942591	0.960626
D3DQU2	TPP1	Tripeptidyl aminopeptidase OS=Homo sapiens OX=9606 GN=TPP1 PE=4 SV=1	D3DQU2	TPP1	1.65708	4.83817	1.54192	0	10.0201	8.88457	8.62954	3.76	5.09427	7.73556	0	0	0	0	0	0	0	3.87704	1.74105	7.56748	6.65606	1.42085	0	9.35654	8.08736	3.33043	4.33463	6.89165	6.37801	6.30531	6.53324	2.19787	1.93025	2.51507	-0,601115791319337	0.942971	0.960638
P62318	SNRPD3	Small nuclear ribonucleoprotein Sm D3 OS=Homo sapiens OX=9606 GN=SNRPD3 PE=1 SV=1	P62318	SNRPD3	0	0	1.54192	0	1.25252	0	0	0	1.27357	0	0	0	0	0	0	0	0	0	0.870524	0.840831	1.10934	0	0	1.16957	0	0	0	0	0	0.70059	0.725916	0.732623	0	0	-0,596124430600256	0.894975	0.918916
A0A024R509,Q63HL5	ARSA	Arylsulfatase A, isoform CRA_a OS=Homo sapiens OX=9606 GN=ARSA PE=3 SV=1	A0A024R509	ARSA	0	1.61272	0	0	6.26258	1.48076	0	0	3.8207	0	0	0	0	0	0	0	1.74559	0	0.870524	2.52249	2.21869	2.84171	1.10456	0	0	1.11014	0	2.75666	3.98625	0.70059	0	0	0	0	-0,591665965261482	0.538312	0.635744
A6NC48,Q10588	BST1	ADP-ribosyl cyclase/cyclic ADP-ribose hydrolase OS=Homo sapiens OX=9606 GN=BST1 PE=1 SV=1	A6NC48	BST1	1.65708	1.61272	1.54192	2.12109	0.626258	1.48076	1.43826	0	2.54714	0	0	1.11984	0	2.23643	0	3.27652	0.872796	0	2.61157	0.840831	1.10934	0	4.41826	0	0	0	1.44488	1.37833	2.39175	0	0	0.732623	0	0	-0,591456223987845	0.46248	0.565365
Q71DI3	H3C15	Histone H3.2 OS=Homo sapiens OX=9606 GN=H3C15 PE=1 SV=3	Q71DI3	H3C15	0	0	1.54192	0	1.25252	0	1.43826	0	0	0	0	0	0	0	0	0	0	0	0	0	0	0	0	0	0	0	0	0	0	0.70059	0.725916	1.46525	0.965125	2.51507	-0,590159113600002	0.961994	0.97318
Q3B7A7	GART	Trifunctional purine biosynthetic protein adenosine-3 OS=Homo sapiens OX=9606 GN=GART PE=2 SV=1	Q3B7A7	GART	0	0	0	0	0	0	0	0	0	0	0	1.11984	0	0	0	0	0	0	0	1.68166	0	0	0	0	0	0	0	0	0	0	0	0	0	0	-0,586591388271228	0.794372	0.84798
A0A384P5S0,Q9NVA2	SEPTIN11	Septin OS=Homo sapiens OX=9606 PE=2 SV=1	A0A384P5S0	SEPTIN11	0.552361	4.83817	3.08383	1.06055	2.50503	2.96152	5.0339	0	1.27357	1.93389	1.01929	1.11984	0	0	0	0	2.61839	1.93852	4.35262	1.68166	1.10934	0	6.62738	0	0	0	0	0	3.98625	2.10177	3.62958	5.12836	4.82562	0	-0,582177136614526	0.491111	0.589875
P42224	STAT1	Signal transducer and activator of transcription 1-alpha/beta OS=Homo sapiens OX=9606 GN=STAT1 PE=1 SV=2	P42224	STAT1	0.552361	6.45089	3.08383	1.06055	8.76762	2.96152	0.719128	0	1.27357	1.93389	1.01929	1.11984	0	0	0	1.09217	2.61839	0.96926	6.96419	3.36332	1.10934	0	14.3593	2.33914	0	2.22029	1.44488	2.75666	3.98625	0	0	0	0	0	-0,57861725287031	0.470915	0.569022
A0A3B3IRL2,O75629	CREG1	Cellular repressor of E1A-stimulated genes 1, isoform CRA_a OS=Homo sapiens OX=9606 GN=CREG1 PE=1 SV=1	A0A3B3IRL2	CREG1	0	0	0	0	3.13129	0	0	0	0	0	0	1.11984	2.38114	0	0	0	0	0	0	0	1.10934	1.42085	1.10456	1.16957	0	0	0	1.37833	1.5945	1.40118	0.725916	0	0	0	-0,578545172228998	0.579364	0.675062
B2RAR6,D3DWK1,E9PRY8,P29692-2	EEF1D	cDNA, FLJ95068, highly similar to Homo sapiens eukaryotic translation elongation factor 1 delta (guanine nucleotide exchange protein) (EEF1D), transcript variant 1, mRNA OS=Homo sapiens OX=9606 PE=2 SV=1	B2RAR6	EEF1D	1.10472	3.22545	1.54192	2.12109	1.87877	4.44229	2.15739	0	2.54714	1.93389	2.54823	0	0	0	0	3.27652	0.872796	1.93852	1.74105	2.52249	0	1.42085	3.31369	0	0	1.11014	0	0	1.5945	3.50295	3.62958	3.66312	3.8605	2.51507	-0,573063503830193	0.787773	0.84798
A0A1U9X836		Exo-alpha-sialidase OS=Homo sapiens OX=9606 PE=3 SV=1	A0A1U9X836		0	0	1.54192	0	0.626258	1.48076	1.43826	0	0	0	0	0	0	0	0	0	0.872796	0.96926	0	0.840831	0	0	0	2.33914	0	1.11014	0	0	0	0.70059	0.725916	0	0	0	-0,571262918225806	1	1
Q15746-5	MYLK	Isoform 4 of Myosin light chain kinase, smooth muscle OS=Homo sapiens OX=9606 GN=MYLK	Q15746	MYLK	1.10472	3.22545	0	2.12109	0	0	0.719128	1.88	2.54714	1.93389	1.01929	0	0	2.23643	0	1.09217	0.872796	0.96926	0	0	2.21869	2.84171	0	2.33914	1.15534	1.11014	2.88975	1.37833	0	0	0	0	0	2.51507	-0,571198266276414	0.92682	0.949
P31949,V9HWH9	S100A11,HEL-S-43	Protein S100-A11 OS=Homo sapiens OX=9606 GN=S100A11 PE=1 SV=2	P31949	S100A11	6.07597	4.83817	4.62575	4.24218	5.01007	5.92305	5.75303	7.52	7.64141	11.6033	4.58682	11.1984	7.14342	6.70929	7.27633	6.55303	6.10957	6.78482	5.22314	2.52249	5.54672	4.26256	4.41826	3.5087	5.77669	9.9913	1.44488	4.13499	9.56701	5.60472	4.3555	5.12836	7.721	15.0904	-0,567977257837507	0.483821	0.583448
E9PGN7	SERPING1	Plasma protease C1 inhibitor OS=Homo sapiens OX=9606 GN=SERPING1 PE=1 SV=1	E9PGN7	SERPING1	8.28542	16.1272	7.70958	8.48437	13.1514	19.2499	7.19128	7.52	7.64141	3.86778	4.07717	2.23969	9.52456	6.70929	3.11843	8.73738	17.4559	6.78482	11.3168	13.4533	6.65606	8.52512	15.4639	7.01741	4.62135	1.11014	5.77951	6.89165	9.56701	5.60472	10.1628	10.9893	7.721	2.51507	-0,564730260218222	0.700635	0.786181
Q15942	ZYX	Zyxin OS=Homo sapiens OX=9606 GN=ZYX PE=1 SV=1	Q15942	ZYX	7.1807	0	3.08383	3.18164	5.01007	5.92305	4.31477	5.64	2.54714	5.80167	13.2508	5.59921	2.38114	0	0	1.09217	10.4736	2.90778	6.09367	9.24914	4.43737	2.84171	2.20913	4.67827	4.62135	3.33043	2.88975	4.13499	3.189	9.10767	6.53324	3.66312	2.89537	10.0603	-0,562776517135687	0.644912	0.737696
P20042,Q6IBR8	EIF2S2	Eukaryotic translation initiation factor 2 subunit 2 OS=Homo sapiens OX=9606 GN=EIF2S2 PE=1 SV=2	P20042	EIF2S2	0	0	0	0	0.626258	0	0	1.88	0	0	0	0	0	0	0	1.09217	0	0.96926	0	0.840831	0	0	0	0	0	0	0	0	0.797251	0	0	0	0	0	-0,561800856273795	0.81037	0.859433
J3KN67	TPM3	Tropomyosin alpha-3 chain OS=Homo sapiens OX=9606 GN=TPM3 PE=1 SV=1	J3KN67	TPM3	8.28542	8.06362	7.70958	4.24218	8.76762	5.92305	11.5061	5.64	10.1885	3.86778	14.2701	11.1984	7.14342	2.23643	4.1579	9.82955	6.10957	7.75408	6.96419	5.88581	9.98409	8.52512	13.2548	11.6957	11.5534	11.1014	10.1141	9.64831	6.37801	4.20354	4.3555	5.86099	4.82562	2.51507	-0,555344258260607	0.57571	0.671405
Q12841	FSTL1	Follistatin-related protein 1 OS=Homo sapiens OX=9606 GN=FSTL1 PE=1 SV=1	Q12841	FSTL1	64.6263	30.6417	37.006	40.3007	42.5856	37.0191	17.9782	31.96	39.4806	58.0167	36.6946	59.3517	83.3399	67.0929	85.237	41.5026	41.8942	31.0163	27.8568	26.0658	22.1869	35.5213	40.8689	17.5435	27.7281	22.2029	21.6731	24.8099	19.134	49.7419	60.251	43.2248	54.047	90.5425	-0,554136797724604	0.420352	0.565365
A0A024R5Z9,P14618-2	PKM,PKM2	Pyruvate kinase OS=Homo sapiens OX=9606 GN=PKM2 PE=3 SV=1	A0A024R5Z9	PKM	24.8563	30.6417	33.9222	29.6953	33.1917	37.0191	22.293	26.32	26.7449	25.1406	32.1077	21.277	14.2868	6.70929	3.11843	27.3043	27.9295	24.2315	24.3747	27.7474	45.4831	29.8379	28.7187	28.0696	25.4174	45.5159	27.4527	31.7016	24.7148	17.5148	18.8738	24.1766	23.163	12.5753	-0,553372677064033	0.308717	0.480186
A0A024R1U8,P22692	IGFBP4	Insulin-like growth factor-binding protein 4 OS=Homo sapiens OX=9606 GN=IGFBP4 PE=4 SV=1	A0A024R1U8	IGFBP4	36.4558	17.74	13.8772	15.9082	21.2928	35.5383	6.47216	60.16	33.1128	27.0745	14.2701	13.4381	38.0982	33.5464	68.6054	33.8573	18.3287	8.72334	14.7989	20.1799	11.0934	17.0502	33.1369	17.5435	13.864	16.6522	20.2283	19.2966	13.5533	24.5207	26.133	23.4439	21.2327	32.6959	-0,55089436535204	0.674872	0.763841
A0A384P5L6,P16930	FAH	Fumarylacetoacetase OS=Homo sapiens OX=9606 PE=2 SV=1	A0A384P5L6	FAH	0.552361	0	0	0	0.626258	0	0	0	0	0	1.52894	0	0	0	0	0	0.872796	0	0.870524	0	1.10934	0	0	0	0	1.11014	0	0	0	0	0	0	0	0	-0,549529728134615	0.880423	0.910061
A0A024R084,A0A5F9UP49,Q9BRK5	SDF4	45 kDa calcium-binding protein OS=Homo sapiens OX=9606 GN=SDF4 PE=3 SV=1	A0A024R084	SDF4	12.1519	6.45089	9.2515	3.18164	6.88884	8.88457	6.47216	13.16	7.64141	13.5372	7.6447	10.0786	2.38114	0	2.07895	1.09217	6.10957	5.81556	4.35262	5.04498	9.98409	7.10427	8.83651	2.33914	10.398	12.2116	4.33463	6.89165	8.76976	16.8142	14.5183	5.12836	7.721	17.6055	-0,54480216366599	0.400303	0.565365
B7Z1W8,B7ZA28,B7ZA61		cDNA FLJ50464, highly similar to ICOS ligand OS=Homo sapiens OX=9606 PE=2 SV=1	B7Z1W8		0	1.61272	1.54192	0	0	0	0	0	0	1.93389	0	0	0	0	0	0	0.872796	0	0	0	0	0	0	1.16957	0	0	1.44488	0	0.797251	0.70059	0.725916	0.732623	0.965125	0	-0,541980480225598	0.733016	0.809979
P56715	RP1	Oxygen-regulated protein 1 OS=Homo sapiens OX=9606 GN=RP1 PE=1 SV=1	P56715	RP1	0	0	1.54192	0	0	0	0	0	0	0	0	0	0	2.23643	0	0	0	0	0	0	0	0	0	0	0	0	0	0	0	0	0	0	0	0	-0,536472349302884	0.794372	0.84798
P00558,V9HWF4	PGK1,HEL-S-68p	Phosphoglycerate kinase 1 OS=Homo sapiens OX=9606 GN=PGK1 PE=1 SV=3	P00558	PGK1	14.3614	11.2891	21.5868	10.6055	15.0302	23.6922	13.6634	9.4	11.4621	5.80167	19.3666	15.6778	7.14342	0	3.11843	18.5669	16.5831	10.6619	18.281	7.56748	15.5308	15.6294	9.94108	9.35654	12.7087	15.542	13.0039	12.405	11.9588	12.6106	10.1628	23.4439	22.1979	0	-0,533851164351087	0.696645	0.783051
Q9BY43	CHMP4A	Charged multivesicular body protein 4a OS=Homo sapiens OX=9606 GN=CHMP4A PE=1 SV=3	Q9BY43	CHMP4A	0	0	0	0	0.626258	0	0	0	0	0	0.509647	0	0	0	0	0	0	0	0	0.840831	0	0	0	0	0	0	0	0	0.797251	0	0	0	0	0	-0,528164921592692	0.727638	0.805343
O75368,V9HW48	SH3BGRL	SH3 domain-binding glutamic acid-rich-like protein OS=Homo sapiens OX=9606 GN=SH3BGRL PE=1 SV=1	O75368	SH3BGRL	6.07597	4.83817	3.08383	2.12109	10.6464	7.40381	2.87651	7.52	7.64141	0	4.07717	1.11984	0	4.47286	7.27633	5.46086	5.23678	2.90778	2.61157	3.36332	5.54672	2.84171	7.73195	3.5087	3.46601	4.44058	4.33463	4.13499	6.37801	2.10177	2.17775	3.66312	0.965125	0	-0,52534404763928	0.804022	0.85618
Q9P1F3	ABRACL	Costars family protein ABRACL OS=Homo sapiens OX=9606 GN=ABRACL PE=1 SV=1	Q9P1F3	ABRACL	1.10472	0	0	0	1.25252	0	3.59564	0	0	0	5.09647	0	0	0	0	1.09217	0.872796	0.96926	1.74105	1.68166	1.10934	0	0	1.16957	2.31067	1.11014	1.44488	0	1.5945	0	0	0.732623	0	0	-0,518578626287665	0.346877	0.520982
H9ZYJ2,P10599	TXN	Thioredoxin OS=Homo sapiens OX=9606 GN=TXN PE=2 SV=1	H9ZYJ2	TXN	7.73306	14.5145	6.16767	3.18164	6.88884	7.40381	5.0339	15.04	11.4621	9.66945	9.17364	6.71906	9.52456	8.94571	10.3948	13.1061	9.60076	5.81556	10.4463	1.68166	2.21869	4.26256	11.0456	3.5087	3.46601	2.22029	2.88975	5.51332	11.1615	8.40708	10.1628	8.05886	10.6164	17.6055	-0,518124288013308	0.59987	0.694923
P09496-2	CLTA	Isoform Non-brain of Clathrin light chain A OS=Homo sapiens OX=9606 GN=CLTA	P09496	CLTA	2.76181	3.22545	1.54192	1.06055	0	0	2.15739	0	2.54714	0	2.54823	3.35953	0	2.23643	0	3.27652	0.872796	2.90778	3.4821	3.36332	0	1.42085	0	2.33914	0	0	0	1.37833	0	0.70059	1.45183	1.46525	0	2.51507	-0,513445629637949	0.742758	0.81901
E7EN65,P15502-2	ELN	Elastin OS=Homo sapiens OX=9606 GN=ELN PE=1 SV=1	E7EN65	ELN	2.76181	4.83817	3.08383	0	8.76762	16.2884	2.15739	7.52	12.7357	11.6033	0	4.47937	9.52456	0	0	0	6.98237	5.81556	8.70524	9.24914	8.87475	8.52512	1.10456	4.67827	1.15534	6.66086	15.8936	1.37833	0	6.30531	18.8738	12.4546	2.89537	0	-0,513305853604085	0.545147	0.642943
A8K3H0,B3KW70,F5GYX4,Q13361,Q13361-2	MFAP5	cDNA FLJ75548, highly similar to Homo sapiens microfibrillar associated protein 5 (MFAP5), mRNA OS=Homo sapiens OX=9606 PE=2 SV=1	A8K3H0	MFAP5	1.65708	6.45089	1.54192	8.48437	2.50503	4.44229	0.719128	0	5.09427	19.3389	2.03859	4.47937	0	0	1.03948	1.09217	3.49118	0.96926	7.83471	1.68166	1.10934	0	4.41826	0	0	1.11014	0	0	4.7835	9.80826	13.7924	10.9893	8.68612	10.0603	-0,510868424167076	0.56821	0.664473
P67936,V9HW56	TPM4,HEL-S-108	Tropomyosin alpha-4 chain OS=Homo sapiens OX=9606 GN=TPM4 PE=1 SV=3	P67936	TPM4	14.9138	24.1909	10.7934	13.7871	13.7777	23.6922	15.1017	28.2	20.3771	19.3389	12.2315	34.7151	40.4794	29.0736	29.1053	19.6591	14.8375	15.5082	19.1515	14.2941	12.2028	18.4711	22.0913	11.6957	11.5534	13.3217	8.66926	16.54	26.3093	23.8201	16.6961	27.1071	18.3374	17.6055	-0,507310467780683	0.59987	0.694923
P05198,Q53XC0	EIF2S1	Eukaryotic translation initiation factor 2 subunit 1 OS=Homo sapiens OX=9606 GN=EIF2S1 PE=1 SV=3	P05198	EIF2S1	0	0	0	0	0.626258	1.48076	0	0	0	0	0	0	0	0	0	1.09217	0	0	0	0	0	0	1.10456	0	0	0	0	0	0.797251	0	0	0	0	0	-0,506863722743689	0.954136	0.967105
A0A384NLA0,A0A494C1N0,P26885,Q53XJ5	FKBP2	Peptidylprolyl isomerase OS=Homo sapiens OX=9606 PE=2 SV=1	A0A384NLA0	FKBP2	1.65708	0	0	1.06055	1.25252	1.48076	0.719128	0	1.27357	0	1.01929	0	0	2.23643	0	1.09217	0	0	2.61157	0.840831	0	0	2.20913	0	0	0	0	0	1.5945	0.70059	0	0.732623	0	0	-0,505954605757907	0.507362	0.607438
Q53GD1		Guanine nucleotide-binding protein subunit gamma (Fragment) OS=Homo sapiens OX=9606 PE=2 SV=1	Q53GD1		0	0	0	0	0	0	0.719128	0	0	0	0.509647	0	0	0	0	0	0.872796	0	0.870524	0	0	0	0	0	0	0	0	0	0	0	0	0	0	0	-0,504616401164494	0.727638	0.805343
A0A384MTR2,P30048,P30048-2	PRDX3	Epididymis secretory sperm binding protein OS=Homo sapiens OX=9606 GN=PRDX3 PE=2 SV=1	A0A384MTR2	PRDX3	1.10472	1.61272	0	1.06055	3.13129	0	1.43826	1.88	1.27357	0	1.52894	0	0	0	0	1.09217	2.61839	0	0.870524	3.36332	1.10934	0	0	2.33914	1.15534	2.22029	1.44488	1.37833	0.797251	0	0	0	0	0	-0,496998132437813	0.578286	0.674107
A0A384NPQ2,Q06830	PRDX1	Epididymis secretory sperm binding protein OS=Homo sapiens OX=9606 PE=2 SV=1	A0A384NPQ2	PRDX1	13.809	11.2891	15.4192	13.7871	19.414	14.8076	13.6634	15.04	19.1035	3.86778	18.3473	17.9175	7.14342	13.4186	10.3948	21.8434	17.4559	9.6926	17.4105	10.09	8.87475	9.94597	17.673	8.18698	8.08736	12.2116	7.22438	8.26998	27.1065	15.413	8.71099	10.9893	10.6164	5.03014	-0,494343546271927	0.119983	0.305145
P35527	KRT9	Keratin, type I cytoskeletal 9 OS=Homo sapiens OX=9606 GN=KRT9 PE=1 SV=3	P35527	KRT9	46.3983	33.8672	49.3413	61.5117	41.333	22.2114	30.2034	133.48	63.6784	17.405	34.1463	22.3969	66.6719	241.534	233.882	93.9268	14.8375	23.2622	16.54	13.4533	22.1869	14.2085	12.1502	18.7131	10.398	13.3217	21.6731	28.9449	14.3505	18.2153	12.3406	13.9198	21.2327	17.6055	-0,493669016502371	0.00157795	0.0240845
A0A140VJP5,P31153	MAT2A	S-adenosylmethionine synthase OS=Homo sapiens OX=9606 PE=2 SV=1	A0A140VJP5	MAT2A	0	0	1.54192	0	1.25252	0	1.43826	1.88	1.27357	0	0.509647	0	0	0	0	0	0	1.93852	1.74105	0	1.10934	0	0	1.16957	1.15534	1.11014	2.88975	0	0	0	0	0	0	0	-0,493164564406743	0.490865	0.589852
O94875-11	SORBS2	Isoform 11 of Sorbin and SH3 domain-containing protein 2 OS=Homo sapiens OX=9606 GN=SORBS2	O94875	SORBS2	0	0	0	0	1.87877	0	0	0	1.27357	0	0.509647	0	0	0	0	0	0.872796	0	3.4821	0	0	0	0	0	0	0	0	0	0.797251	0	0	0	0	0	-0,492544638092217	0.557512	0.654863
A0A7P0TAW3,P55072,V9HW80	VCP,HEL-S-70	15S Mg(2+)-ATPase p97 subunit OS=Homo sapiens OX=9606 GN=VCP PE=1 SV=1	A0A7P0TAW3	VCP	7.73306	16.1272	16.9611	18.0293	15.6565	25.173	22.293	24.44	14.0093	15.4711	12.2315	10.0786	4.76228	8.94571	1.03948	12.0139	10.4736	11.6311	18.281	18.4983	14.4215	14.2085	16.5685	14.0348	12.7087	18.8724	13.0039	19.2966	27.1065	13.3112	9.43691	14.6525	11.5815	5.03014	-0,490316016623925	0.361919	0.53735
B1AKZ4,Q15121	PEA15	15 kDa phosphoprotein enriched in astrocytes OS=Homo sapiens OX=9606 GN=PEA15 PE=2 SV=1	B1AKZ4	PEA15	3.31417	1.61272	0	0	5.01007	1.48076	0.719128	0	1.27357	5.80167	4.58682	1.11984	0	0	1.03948	0	3.49118	1.93852	3.4821	4.20415	0	1.42085	0	1.16957	2.31067	2.22029	1.44488	2.75666	0.797251	1.40118	2.17775	0	0	5.03014	-0,485361299300114	1	1
A0A024R6R4,P08253	MMP2	72 kDa gelatinase OS=Homo sapiens OX=9606 GN=MMP2 PE=3 SV=1	A0A024R6R4	MMP2	65.1786	90.3125	72.4701	108.176	64.5046	96.2495	98.5206	157.92	90.4233	129.571	64.2155	43.6739	47.6228	87.2207	68.6054	63.346	66.3325	59.1249	32.2094	88.2872	68.7793	79.5678	54.1236	76.0219	86.6503	73.2695	92.4721	75.8081	45.4433	105.789	102.354	82.0538	107.129	65.3918	-0,485067960424823	0.420352	0.565365
P30046,Q53Y51	DDT	D-dopachrome decarboxylase OS=Homo sapiens OX=9606 GN=DDT PE=1 SV=3	P30046	DDT	3.86653	0	1.54192	0	4.38381	0	2.15739	0	0	0	2.54823	1.11984	0	2.23643	0	3.27652	5.23678	0	0.870524	0	1.10934	0	1.10456	1.16957	1.15534	1.11014	0	1.37833	0.797251	0.70059	0.725916	0	0.965125	0	-0,483552541044893	0.956053	0.968295
A0A024RAQ9,P13611,Q59FG9	VCAN,CSPG2	Chondroitin sulfate proteoglycan 2 (Versican), isoform CRA_b OS=Homo sapiens OX=9606 GN=CSPG2 PE=3 SV=1	A0A024RAQ9	VCAN	82.3018	38.7054	46.2575	84.8437	60.1208	38.4998	96.3632	11.28	40.7542	29.0083	83.5821	45.9135	19.0491	31.31	69.6449	56.793	27.0567	48.463	20.8926	31.1107	46.5924	56.8341	32.0324	42.1044	53.1455	51.0666	67.9092	62.0248	27.9038	49.7419	42.1031	32.2354	36.6747	60.3616	-0,483369085990391	0.700635	0.786181
H0YGS3	MFAP5	Microfibrillar-associated protein 5 (Fragment) OS=Homo sapiens OX=9606 GN=MFAP5 PE=1 SV=1	H0YGS3	MFAP5	0	0	0	0	0.626258	0	0	0	0	0	0	0	0	0	0	0	0.872796	0	0	0	0	0	0	0	0	0	0	0	0	0	0	0	0	0	-0,478886639082915	0.794372	0.84798
O14561	NDUFAB1	Acyl carrier protein, mitochondrial OS=Homo sapiens OX=9606 GN=NDUFAB1 PE=1 SV=3	O14561	NDUFAB1	0	0	0	0	0.626258	0	0	0	0	0	0	0	0	0	0	0	0.872796	0	0	0	0	0	0	0	0	0	0	0	0	0	0	0	0	0	-0,478886639082915	0.794372	0.84798
B7Z8W8,O95197,O95197-2	RTN3	Reticulon OS=Homo sapiens OX=9606 PE=2 SV=1	B7Z8W8	RTN3	0	0	0	0	0.626258	0	0	0	0	0	0	0	0	0	0	0	0.872796	0	0	0	0	0	0	0	0	0	0	0	0	0	0	0	0	0	-0,478886639082915	0.794372	0.84798
A0A087WWM0	TRAPPC3	Trafficking protein particle complex subunit OS=Homo sapiens OX=9606 GN=TRAPPC3 PE=1 SV=1	A0A087WWM0	TRAPPC3	0	0	0	0	0.626258	0	0	0	0	0	0	0	0	0	0	0	0	0	0.870524	0	0	0	0	0	0	0	0	0	0	0	0	0	0	0	-0,475125999344818	0.794372	0.84798
A0A024R2B1,B2R9H3,P50452	SERPINB8	Serpin peptidase inhibitor, clade B (Ovalbumin), member 8, isoform CRA_a OS=Homo sapiens OX=9606 GN=SERPINB8 PE=3 SV=1	A0A024R2B1	SERPINB8	0	0	0	0	0.626258	0	0	0	0	0	0	0	0	0	0	0	0	0	0.870524	0	0	0	0	0	0	0	0	0	0	0	0	0	0	0	-0,475125999344818	0.794372	0.84798
E3WH17	SQSTM1-ALK	Tyrosine-protein kinase receptor OS=Homo sapiens OX=9606 GN=SQSTM1-ALK PE=2 SV=1	E3WH17	SQSTM1-ALK	0	0	0	0	0.626258	0	0	0	0	0	0	0	0	0	0	0	0	0	0.870524	0	0	0	0	0	0	0	0	0	0	0	0	0	0	0	-0,475125999344818	0.794372	0.84798
Q08623,Q08623-3,Q08623-4	PUDP	Pseudouridine-5'-phosphatase OS=Homo sapiens OX=9606 GN=PUDP PE=1 SV=3	Q08623	PUDP	0	0	0	0	0.626258	0	0	0	0	0	0	0	0	0	0	0	0	0	0.870524	0	0	0	0	0	0	0	0	0	0	0	0	0	0	0	-0,475125999344818	0.794372	0.84798
Q59G75		Isoleucyl-tRNA synthetase (Fragment) OS=Homo sapiens OX=9606 PE=2 SV=1	Q59G75		0	0	0	0	1.25252	0	0	0	0	0	0	0	0	0	0	0	0	0	1.74105	0	0	0	0	0	0	0	0	0	0	0	0	0	0	0	-0,475125999344814	0.794372	0.84798
P40925,P40925-3,V9HWF2	MDH1,HEL-S-32	Malate dehydrogenase, cytoplasmic OS=Homo sapiens OX=9606 GN=MDH1 PE=1 SV=4	P40925	MDH1	4.41889	6.45089	7.70958	4.24218	5.63632	5.92305	3.59564	3.76	7.64141	3.86778	5.09647	1.11984	2.38114	6.70929	4.1579	3.27652	5.23678	4.8463	8.70524	1.68166	3.32803	4.26256	9.94108	5.84784	2.31067	2.22029	4.33463	4.13499	3.189	2.10177	2.90366	3.66312	2.89537	0	-0,471466065494309	0.205116	0.404439
P02452	COL1A1	Collagen alpha-1(I) chain OS=Homo sapiens OX=9606 GN=COL1A1 PE=1 SV=5	P02452	COL1A1	296.066	412.857	535.045	351.041	236.726	257.653	286.932	223.72	278.911	351.968	193.156	438.978	488.133	474.123	388.764	283.965	146.63	480.753	160.176	182.46	350.553	245.808	170.103	239.761	237.999	230.91	316.428	270.153	156.261	341.187	319.403	263.012	338.759	397.381	-0,462251894563328	0.192612	0.404439
Q08629	SPOCK1	Testican-1 OS=Homo sapiens OX=9606 GN=SPOCK1 PE=1 SV=1	Q08629	SPOCK1	16.5708	11.2891	18.503	32.8769	18.1615	13.3269	22.293	3.76	22.9242	17.405	29.5595	34.7151	2.38114	17.8914	21.829	38.226	6.98237	20.3545	18.281	15.135	17.7495	7.10427	25.405	9.35654	17.3301	27.7536	13.0039	13.7833	17.5395	12.6106	13.0665	10.9893	5.79075	5.03014	-0,4595768892223	0.325863	0.496598
Q75N90	FBN3	Fibrillin-3 OS=Homo sapiens OX=9606 GN=FBN3 PE=2 SV=3	Q75N90	FBN3	0	0	0	0	0	0	0	0	0	0	0.509647	0	0	0	0	0	0	0	0	0	0	0	0	0	0	0	0	0	0	0.70059	0	0	0	0	-0,45907316430496	0.794372	0.84798
B4DR52		Histone H2B OS=Homo sapiens OX=9606 PE=1 SV=1	B4DR52		1.10472	4.83817	3.08383	2.12109	2.50503	4.44229	2.87651	3.76	0	3.86778	0	1.11984	7.14342	0	0	2.18434	1.74559	0.96926	0.870524	0.840831	4.43737	1.42085	1.10456	1.16957	2.31067	1.11014	1.44488	0	0.797251	1.40118	2.17775	5.12836	3.8605	17.6055	-0,456380727746318	0.145613	0.354547
P02768	ALB	Albumin OS=Homo sapiens OX=9606 GN=ALB PE=1 SV=2	P02768	ALB	70.1499	111.278	70.9281	40.3007	73.8985	102.173	146.702	97.76	38.207	106.364	78.9952	264.283	678.625	234.825	129.934	249.015	68.0781	72.6945	119.262	36.9966	119.809	68.201	175.626	56.1393	116.689	113.235	83.8028	70.2948	44.646	124.705	113.969	126.011	167.932	286.718	-0,456103787807471	0.483821	0.583448
B4DFW1		cDNA FLJ52457, highly similar to Protein NOV homolog OS=Homo sapiens OX=9606 PE=2 SV=1	B4DFW1		0	0	0	0	0	0	0	0	1.27357	0	0	0	0	0	0	0	0.872796	0	0.870524	0	0	0	0	0	0	0	0	0	0	0	0	0	0	0	-0,452961083418779	0.942591	0.960626
A0A024RAJ6,P07686	HEXB	Beta-hexosaminidase OS=Homo sapiens OX=9606 GN=HEXB PE=2 SV=1	A0A024RAJ6	HEXB	2.76181	4.83817	0	2.12109	10.6464	5.92305	8.62954	3.76	7.64141	5.80167	2.54823	1.11984	0	2.23643	1.03948	1.09217	4.36398	1.93852	5.22314	3.36332	4.43737	5.68341	4.41826	3.5087	3.46601	4.44058	7.22438	5.51332	5.58076	3.50295	5.08141	0.732623	2.89537	0	-0,441059523404702	0.619689	0.714487
Q15056	EIF4H	Eukaryotic translation initiation factor 4H OS=Homo sapiens OX=9606 GN=EIF4H PE=1 SV=5	Q15056	EIF4H	0.552361	1.61272	0	1.06055	0	0	2.15739	0	0	0	1.01929	0	0	0	0	0	1.74559	0.96926	1.74105	0.840831	0	0	0	1.16957	0	0	0	0	0.797251	0.70059	0.725916	0	0	0	-0,440772961714711	0.871226	0.903058
P14625,Q5CAQ5,V9HWP2	HSP90B1,HEL-S-125m,TRA1	Endoplasmin OS=Homo sapiens OX=9606 GN=HSP90B1 PE=1 SV=1	P14625	HSP90B1	24.8563	14.5145	26.2126	21.2109	23.1716	25.173	28.046	28.2	20.3771	15.4711	15.799	11.1984	0	2.23643	1.03948	14.1982	18.3287	18.4159	36.562	29.4291	16.6402	17.0502	26.5095	14.0348	20.7961	14.4319	4.33463	13.7833	33.4845	14.0118	7.25916	26.3744	13.5117	2.51507	-0,440238773113493	0.260819	0.437337
P21333,P21333-2	FLNA	Filamin-A OS=Homo sapiens OX=9606 GN=FLNA PE=1 SV=4	P21333	FLNA	93.3491	79.0235	100.225	74.2382	105.838	111.057	75.5085	80.84	85.3291	46.4133	102.439	105.265	54.7662	17.8914	7.27633	64.4382	98.6259	64.9404	75.7356	58.8581	107.606	93.7763	97.2016	85.3785	68.1649	84.371	79.4682	73.0515	80.5223	81.2685	69.6879	88.6474	96.5125	17.6055	-0,439404190131083	0.158381	0.366922
A6NLG9,A8K7E0,B4DDQ2,P21810,Q53FI4	BGN	Biglycan OS=Homo sapiens OX=9606 PE=2 SV=1	A6NLG9	BGN	80.0924	91.9252	92.515	125.144	49.4744	56.269	82.6998	69.56	59.8577	65.7522	45.8682	72.7898	66.6719	107.349	47.8159	80.8208	41.0214	70.756	35.6915	49.609	49.9205	53.9924	36.4506	53.8001	56.6115	57.7275	53.4604	57.8898	45.4433	72.8614	75.4952	55.6794	66.5936	130.784	-0,439228185117634	0.0648094	0.226545
C0JYY2,P04114	APOB	Apolipoprotein B (Including Ag(X) antigen) OS=Homo sapiens OX=9606 GN=APOB PE=4 SV=1	C0JYY2	APOB	0	1.61272	3.08383	1.06055	1.25252	4.44229	0.719128	0	0	0	2.54823	1.11984	0	0	0	3.27652	1.74559	0	1.74105	0.840831	0	0	4.41826	1.16957	1.15534	1.11014	1.44488	1.37833	0	0	0.725916	1.46525	0.965125	0	-0,43659736954335	0.884025	0.911676
Q9UEW8,Q9UEW8-2,X5D2U3,X5D7P8,X5DP03	STK39	STE20/SPS1-related proline-alanine-rich protein kinase OS=Homo sapiens OX=9606 GN=STK39 PE=1 SV=3	Q9UEW8	STK39	0	0	0	0	0	0	0	0	0	0	1.01929	0	0	0	0	0	0	0	0	0	0	0	0	0	0	0	0	1.37833	0	0	0	0	0	0	-0,435351381562963	0.794372	0.84798
A0A384MDU2	COL1A2	Collagen, type I, alpha 2, isoform CRA_c OS=Homo sapiens OX=9606 GN=COL1A2 PE=2 SV=1	A0A384MDU2	COL1A2	499.887	443.499	605.973	498.457	372.624	413.133	366.036	441.8	554.002	595.638	296.105	530.805	659.575	559.107	590.422	445.606	264.457	504.015	192.386	285.882	402.692	460.356	279.455	343.853	470.222	293.078	521.6	464.497	317.306	420.354	418.853	370.707	420.794	440.137	-0,431445371640569	0.0596507	0.219631
B0AZQ4		Structural maintenance of chromosomes protein OS=Homo sapiens OX=9606 PE=2 SV=1	B0AZQ4		0	0	0	0	0	0	0	0	0	0	0.509647	1.11984	0	0	0	1.09217	0	0	0	0	0	0	1.10456	0	0	0	0	0	0	0	0	0	0	0	-0,430941919413546	0.634849	0.727054
P05997	COL5A2	Collagen alpha-2(V) chain OS=Homo sapiens OX=9606 GN=COL5A2 PE=1 SV=3	P05997	COL5A2	51.922	33.8672	70.9281	43.4824	26.9291	22.2114	37.3947	22.56	20.3771	38.6778	29.5595	26.8762	40.4794	24.6007	19.75	30.5808	9.60076	40.7089	20.022	32.7924	23.2962	31.2588	18.7776	25.7305	31.1941	21.0927	43.3463	24.8099	19.9313	53.2448	40.6513	36.6312	46.326	32.6959	-0,43051045559602	0.246027	0.434753
D9ZGG2,P04004	VTN	Vitronectin OS=Homo sapiens OX=9606 GN=VTN PE=4 SV=1	D9ZGG2	VTN	3.31417	3.22545	1.54192	2.12109	4.38381	2.96152	1.43826	3.76	2.54714	1.93389	1.52894	2.23969	2.38114	0	1.03948	2.18434	0.872796	0.96926	0.870524	0.840831	1.10934	2.84171	1.10456	1.16957	1.15534	2.22029	2.88975	1.37833	1.5945	3.50295	4.3555	3.66312	8.68612	2.51507	-0,429895967250958	0.0596507	0.219631
P62304	SNRPE	Small nuclear ribonucleoprotein E OS=Homo sapiens OX=9606 GN=SNRPE PE=1 SV=1	P62304	SNRPE	0	0	0	0	0.626258	0	0	0	0	0	0	0	0	0	0	0	0	0	0	0.840831	0	0	0	0	0	0	0	0	0	0	0	0	0	0	-0,425057483052894	0.794372	0.84798
A0A804HLA2	EMD	Emerin OS=Homo sapiens OX=9606 GN=EMD PE=4 SV=1	A0A804HLA2	EMD	0	0	0	0	0.626258	0	0	0	0	0	0	0	0	0	0	0	0	0	0	0.840831	0	0	0	0	0	0	0	0	0	0	0	0	0	0	-0,425057483052894	0.794372	0.84798
B4DUC8	MTAP	S-methyl-5'-thioadenosine phosphorylase OS=Homo sapiens OX=9606 GN=MTAP PE=1 SV=1	B4DUC8	MTAP	0	0	0	0	0.626258	0	0.719128	0	0	0	1.01929	0	0	0	0	1.09217	0	0.96926	0	0	1.10934	0	0	0	0	0	0	0	0	0	0	0	0	0	-0,423190901513002	0.669688	0.759109
A0A024R228,B4DUQ1,P61978	HNRNPK,HNRPK	Heterogeneous nuclear ribonucleoprotein K OS=Homo sapiens OX=9606 GN=HNRPK PE=4 SV=1	A0A024R228	HNRNPK	2.76181	4.83817	3.08383	5.30273	5.63632	2.96152	8.62954	3.76	3.8207	0	3.05788	3.35953	0	0	0	2.18434	2.61839	2.90778	3.4821	3.36332	2.21869	7.10427	5.52282	3.5087	4.62135	3.33043	2.88975	4.13499	2.39175	2.10177	2.17775	2.93049	2.89537	2.51507	-0,413885338528199	0.156009	0.366922
A0A1W2PRU0,O43768,O43768-3,O43768-5,O43768-7	ENSA	Alpha-endosulfine OS=Homo sapiens OX=9606 GN=ENSA PE=1 SV=1	A0A1W2PRU0	ENSA	0	0	0	0	1.25252	0	0	0	0	0	0	0	0	0	0	0	0	0	0.870524	0	0	0	0	0	0	0	0	0	0.797251	0	0	0	0	0	-0,413094611944844	0.942591	0.960626
Q9BS40	LXN	Latexin OS=Homo sapiens OX=9606 GN=LXN PE=1 SV=2	Q9BS40	LXN	0.552361	1.61272	1.54192	0	1.25252	0	0	0	0	1.93389	0	0	0	0	0	0	0.872796	0.96926	1.74105	0	1.10934	0	3.31369	1.16957	0	0	0	0	0	0	0	0	0	0	-0,412602067802681	0.522437	0.622747
A0A024R8G3,P41222	PTGDS	Glutathione-independent PGD synthase OS=Homo sapiens OX=9606 GN=PTGDS PE=2 SV=1	A0A024R8G3	PTGDS	4.41889	6.45089	3.08383	2.12109	5.63632	8.88457	1.43826	7.52	3.8207	1.93389	0.509647	1.11984	9.52456	4.47286	0	0	5.23678	3.87704	0.870524	2.52249	2.21869	7.10427	5.52282	2.33914	1.15534	1.11014	2.88975	2.75666	2.39175	9.80826	5.08141	5.12836	2.89537	7.5452	-0,408189932572304	0.570674	0.666425
B4E1Z4		C3/C5 convertase OS=Homo sapiens OX=9606 PE=1 SV=1	B4E1Z4		0	0	1.54192	0	13.7777	5.92305	0	1.88	0	0	0.509647	0	4.76228	0	0	2.18434	0	0	0	0.840831	2.21869	0	6.62738	0	0	0	0	0	14.3505	0	0	8.79148	0	2.51507	-0,402364052154674	0.62675	0.722216
P13674	P4HA1	Prolyl 4-hydroxylase subunit alpha-1 OS=Homo sapiens OX=9606 GN=P4HA1 PE=1 SV=2	P13674	P4HA1	2.76181	0	0	0	5.01007	0	1.43826	0	0	0	1.52894	0	0	0	0	3.27652	0	0	4.35262	0.840831	0	0	0	0	0	1.11014	0	0	0	0.70059	0	2.93049	0.965125	0	-0,400613942490038	0.965989	0.976843
A8MU27	SUMO3	Small ubiquitin-related modifier 3 OS=Homo sapiens OX=9606 GN=SUMO3 PE=1 SV=1	A8MU27	SUMO3	1.65708	0	0	0	0.626258	1.48076	0.719128	3.76	0	0	0	1.11984	0	2.23643	4.1579	1.09217	0.872796	0	0	0	0	0	1.10456	1.16957	0	0	0	0	0	0	0	0.732623	0.965125	0	-0,397256444349679	0.676779	0.765335
A0A024QYT5,P05121	SERPINE1	Serpin peptidase inhibitor, clade E (Nexin, plasminogen activator inhibitor type 1), member 1, isoform CRA_b OS=Homo sapiens OX=9606 GN=SERPINE1 PE=3 SV=1	A0A024QYT5	SERPINE1	108.815	87.0871	64.7605	111.357	67.6359	103.653	142.387	127.84	58.5841	59.9506	147.798	79.5088	57.1473	169.969	116.421	161.642	59.3501	64.9404	71.383	41.2007	87.6381	83.8303	62.9601	85.3785	68.1649	91.0318	76.5785	90.9697	81.3196	25.9218	35.5699	22.7113	38.605	65.3918	-0,396186428813961	0.246027	0.434753
A0A140VK46,P28070	PSMB4	Proteasome subunit beta OS=Homo sapiens OX=9606 PE=2 SV=1	A0A140VK46	PSMB4	1.10472	3.22545	3.08383	1.06055	1.87877	1.48076	2.15739	0	1.27357	0	1.01929	0	0	0	0	1.09217	1.74559	1.93852	2.61157	0	1.10934	1.42085	0	4.67827	0	2.22029	1.44488	0	2.39175	0	0	0.732623	0	0	-0,393173020619309	0.508424	0.608431
P53999,Q59G24,Q6IBA2	SUB1,PC4	Activated RNA polymerase II transcriptional coactivator p15 OS=Homo sapiens OX=9606 GN=SUB1 PE=1 SV=3	P53999	SUB1	0.552361	0	1.54192	1.06055	1.25252	0	0	0	0	0	0	0	0	0	0	0	0	0	0	0.840831	0	0	0	0	0	1.11014	0	0	0	1.40118	0.725916	0.732623	0.965125	0	-0,390117270441328	0.808764	0.859433
B4E0N9		Glutamate dehydrogenase OS=Homo sapiens OX=9606 PE=2 SV=1	B4E0N9		0	0	1.54192	0	1.25252	0	0	1.88	0	0	0	0	0	0	0	0	0	0	6.09367	0	0	0	0	0	0	0	0	0	0	0	0	0	0	0	-0,382519453973847	0.145282	0.354379
A0A384MR27,P09382	LGALS1	Galectin OS=Homo sapiens OX=9606 PE=2 SV=1	A0A384MR27	LGALS1	34.2464	24.1909	24.6707	43.4824	51.3532	71.0766	43.8668	22.56	28.0185	50.2811	40.7717	33.5953	33.3359	26.8371	25.9869	38.226	35.7846	29.0778	26.1157	18.4983	21.0775	22.7337	34.2415	18.7131	25.4174	42.1855	14.4488	33.0799	44.646	39.9336	39.1995	35.1659	38.605	42.7562	-0,380382027236689	0.148029	0.358402
A0A090N8Y2,P13667	PDIA4,ERP70	Protein disulfide-isomerase A4 OS=Homo sapiens OX=9606 GN=ERP70 PE=2 SV=1	A0A090N8Y2	PDIA4	8.83778	4.83817	13.8772	6.36328	18.7877	5.92305	8.62954	18.8	12.7357	1.93389	12.7412	4.47937	4.76228	6.70929	8.3158	9.82955	10.4736	8.72334	16.54	14.2941	3.32803	4.26256	14.3593	11.6957	3.46601	5.55072	4.33463	2.75666	10.3643	7.70649	0	9.5241	6.75587	0	-0,373692268845733	0.414988	0.565365
A0A384N669,P51884	LUM	Lumican OS=Homo sapiens OX=9606 PE=2 SV=1	A0A384N669	LUM	30.9322	41.9308	30.8383	32.8769	30.0604	44.4229	36.6755	35.72	56.037	75.4217	15.799	23.5167	35.7171	40.2557	39.5001	29.4887	21.8199	27.1393	18.281	22.7024	17.7495	26.9962	29.8232	28.0696	20.7961	17.7623	21.6731	22.0533	23.9175	35.0295	42.1031	32.2354	28.9537	88.0274	-0,372710264766458	0.0265247	0.125644
B4DV92		Plasminogen activator OS=Homo sapiens OX=9606 PE=2 SV=1	B4DV92		0	0	0	0	0	0	0	0	1.27357	1.93389	1.52894	0	0	0	0	0	0	0	1.74105	1.68166	0	0	1.10456	0	0	0	0	0	1.5945	0	0	0	0	0	-0,370159682213576	0.802029	0.855454
A0A6Q8PHA5,E7ETE2,P12081	HARS1	Histidine--tRNA ligase, cytoplasmic OS=Homo sapiens OX=9606 GN=HARS1 PE=1 SV=1	A0A6Q8PHA5	HARS1	0	0	1.54192	2.12109	1.87877	1.48076	5.0339	0	0	0	4.58682	0	0	0	0	1.09217	0	1.93852	4.35262	0.840831	0	1.42085	2.20913	1.16957	1.15534	2.22029	2.88975	1.37833	0.797251	0	0	0	0	0	-0,367024246539744	0.955218	0.967826
P27797,V9HW88	CALR,HEL-S-99n	Calreticulin OS=Homo sapiens OX=9606 GN=CALR PE=1 SV=1	P27797	CALR	49.1602	19.3527	24.6707	27.5742	33.8179	25.173	25.1695	122.2	64.952	21.2728	29.5595	26.8762	21.4302	100.639	111.224	40.4104	22.6927	21.3237	26.1157	21.0208	21.0775	24.1545	27.6141	26.9001	28.8834	21.0927	8.66926	23.4316	34.2818	18.9159	12.3406	20.5134	22.1979	0	-0,367006512737023	0.111593	0.291658
A0A140VK43,P25788,P25788-2,Q6IB71	PSMA3	Proteasome subunit alpha type OS=Homo sapiens OX=9606 PE=2 SV=1	A0A140VK43	PSMA3	0.552361	0	1.54192	0	1.87877	0	1.43826	3.76	1.27357	0	2.03859	0	0	0	0	0	4.36398	0	1.74105	0	0	0	1.10456	1.16957	2.31067	2.22029	0	0	2.39175	0	0	0.732623	0	0	-0,361160858832212	0.507362	0.607438
E9PLK3,P55786	NPEPPS	Aminopeptidase OS=Homo sapiens OX=9606 GN=NPEPPS PE=1 SV=1	E9PLK3	NPEPPS	2.20945	3.22545	4.62575	1.06055	6.88884	2.96152	3.59564	3.76	2.54714	0	7.13505	0	0	0	0	2.18434	4.36398	1.93852	9.57576	2.52249	1.10934	2.84171	3.31369	3.5087	2.31067	2.22029	2.88975	2.75666	4.7835	0	0	1.46525	0.965125	0	-0,359040511012748	0.344554	0.518919
B4DNZ2,Q05DH5,Q49A43,Q8IYF4,Q8N8F1,Q9UBQ6	EXTL2	cDNA FLJ57132, highly similar to Exostosin-like 2 OS=Homo sapiens OX=9606 PE=2 SV=1	B4DNZ2	EXTL2	0	0	0	0	0	0	1.43826	0	0	0	3.05788	0	0	0	0	1.09217	0	0	0	1.68166	1.10934	0	0	0	1.15534	0	0	0	0	0	0.725916	0	0	0	-0,358491991247865	0.72558	0.805343
A0A087WYR3	TPD52L2	Tumor protein D54 OS=Homo sapiens OX=9606 GN=TPD52L2 PE=1 SV=1	A0A087WYR3	TPD52L2	3.86653	3.22545	0	1.06055	3.13129	4.44229	2.15739	1.88	5.09427	1.93389	5.09647	3.35953	0	0	0	0	1.74559	3.87704	3.4821	3.36332	1.10934	4.26256	3.31369	4.67827	1.15534	2.22029	1.44488	4.13499	1.5945	2.10177	1.45183	1.46525	0.965125	2.51507	-0,348576486904827	0.356105	0.529894
O00468-6	AGRN	Isoform 6 of Agrin OS=Homo sapiens OX=9606 GN=AGRN	O00468	AGRN	0	0	0	0	1.25252	0	0	0	0	0	0	0	0	0	0	0	0	0	0	0	0	0	0	0	0	0	0	0	1.5945	0	0	0	0	0	-0,34827576770177	0.794372	0.84798
A0A024R7W0,Q9NX62	BPNT2,IMPAD1	Inositol monophosphatase domain containing 1, isoform CRA_a OS=Homo sapiens OX=9606 GN=IMPAD1 PE=3 SV=1	A0A024R7W0	BPNT2	0	0	0	0	0.626258	0	0	0	0	0	0	0	0	0	0	0	0	0	0	0	0	0	0	0	0	0	0	0	0.797251	0	0	0	0	0	-0,348275767701769	0.794372	0.84798
Q7Z4Y4,Q9UIJ7	AK3	GTP:AMP phosphotransferase AK3, mitochondrial OS=Homo sapiens OX=9606 GN=AK3 PE=2 SV=1	Q7Z4Y4	AK3	0	0	0	0	0.626258	0	0	0	0	0	0	0	0	0	0	0	0	0	0	0	0	0	0	0	0	0	0	0	0.797251	0	0	0	0	0	-0,348275767701769	0.794372	0.84798
P20810-10,P20810-6	CAST	Isoform 10 of Calpastatin OS=Homo sapiens OX=9606 GN=CAST	P20810	CAST	3.31417	3.22545	1.54192	3.18164	4.38381	1.48076	3.59564	7.52	7.64141	7.73556	7.6447	2.23969	0	2.23643	1.03948	3.27652	2.61839	4.8463	11.3168	3.36332	1.10934	5.68341	3.31369	7.01741	1.15534	4.44058	4.33463	4.13499	7.97251	0	0	0	0	0	-0,342876609883984	0.346376	0.520982
Q14240,Q14240-2	EIF4A2	Eukaryotic initiation factor 4A-II OS=Homo sapiens OX=9606 GN=EIF4A2 PE=1 SV=2	Q14240	EIF4A2	0	0	1.54192	0	0	1.48076	0	0	0	0	0	0	0	0	0	0	0.872796	0	0	0	0	0	1.10456	0	0	1.11014	0	0	0	0	0	0.732623	0	0	-0,337793197411198	0.97873	0.986669
A0A024R374,E9PHZ5,P07858	CTSB	Cathepsin B OS=Homo sapiens OX=9606 GN=CTSB PE=2 SV=1	A0A024R374	CTSB	33.1417	90.3125	4.62575	7.42382	23.1716	23.6922	21.5739	39.48	61.1313	21.2728	27.0113	2.23969	2.38114	4.47286	18.7106	22.9356	19.2015	18.4159	21.7631	29.4291	16.6402	18.4711	24.3004	23.3914	20.7961	23.313	18.7834	19.2966	25.512	27.323	29.0366	22.7113	24.1281	22.6356	-0,336211069226306	0.649474	0.742175
P60903,Q6FGE5	S100A10	Protein S100-A10 OS=Homo sapiens OX=9606 GN=S100A10 PE=1 SV=2	P60903	S100A10	3.86653	6.45089	0	2.12109	2.50503	4.44229	3.59564	0	8.91498	5.80167	1.52894	3.35953	0	0	0	1.09217	8.72796	4.8463	6.09367	5.04498	0	4.26256	1.10456	3.5087	2.31067	1.11014	0	1.37833	6.37801	0.70059	1.45183	2.19787	0.965125	2.51507	-0,3342152148071	0.413018	0.565365
Q86Z22		Epididymis secretory protein Li 297 OS=Homo sapiens OX=9606 GN=HEL-S-297 PE=2 SV=1	Q86Z22		6.07597	6.45089	6.16767	7.42382	4.38381	8.88457	8.62954	9.4	10.1885	5.80167	10.7026	8.95874	16.668	6.70929	15.5921	9.82955	6.10957	9.6926	12.1873	3.36332	5.54672	8.52512	2.20913	4.67827	8.08736	6.66086	7.22438	4.13499	13.5533	3.50295	1.45183	1.46525	0	7.5452	-0,331356745072603	0.138188	0.340576
Q12904-2	AIMP1	Isoform 2 of Aminoacyl tRNA synthase complex-interacting multifunctional protein 1 OS=Homo sapiens OX=9606 GN=AIMP1	Q12904	AIMP1	0	0	0	0	1.25252	0	0	0	0	0	0	0	0	0	0	0	0	0	0	0.840831	0	0	0	0	0	0	0	0	0	0	0	0.732623	0	0	-0,329105148188164	0.942591	0.960626
P11413-2	G6PD	Isoform Long of Glucose-6-phosphate 1-dehydrogenase OS=Homo sapiens OX=9606 GN=G6PD	P11413	G6PD	0.552361	4.83817	1.54192	1.06055	8.76762	0	2.15739	0	0	0	2.03859	0	0	0	0	0	1.74559	0	4.35262	0.840831	4.43737	0	1.10456	0	0	2.22029	0	1.37833	1.5945	2.10177	1.45183	2.19787	2.89537	0	-0,328807815839915	0.882155	0.911491
Q15084-5	PDIA6	Isoform 5 of Protein disulfide-isomerase A6 OS=Homo sapiens OX=9606 GN=PDIA6	Q15084	PDIA6	0.552361	8.06362	6.16767	11.666	8.76762	11.8461	12.9443	5.64	7.64141	7.73556	7.6447	2.23969	0	0	0	6.55303	8.72796	6.78482	11.3168	10.9308	6.65606	4.26256	6.62738	5.84784	3.46601	6.66086	2.88975	2.75666	11.1615	4.20354	2.17775	7.32623	5.79075	0	-0,328313281668705	0.150901	0.36434
P07585,Q6FH10	DCN	Decorin OS=Homo sapiens OX=9606 GN=DCN PE=1 SV=1	P07585	DCN	14.3614	29.029	20.0449	28.6347	20.6665	34.0575	14.3826	28.2	33.1128	79.2895	9.17364	24.6365	50.0039	29.0736	17.6711	12.0139	27.0567	20.3545	6.09367	16.8166	14.4215	12.7877	18.7776	21.0522	19.6407	11.1014	20.2283	15.1616	15.1478	35.0295	38.4735	38.0964	28.9537	65.3918	-0,3259705821326	0.276196	0.437337
B7ZKJ8	ITIH4	ITIH4 protein OS=Homo sapiens OX=9606 GN=ITIH4 PE=1 SV=1	B7ZKJ8	ITIH4	2.20945	1.61272	1.54192	0	1.25252	1.48076	0.719128	1.88	0	1.93389	1.52894	1.11984	2.38114	0	0	3.27652	1.74559	0	1.74105	0.840831	0	0	1.10456	0	0	0	0	0	0.797251	2.10177	2.17775	2.93049	2.89537	2.51507	-0,325249249412682	0.364948	0.541201
A0A024R8S5,P07237	P4HB	Protein disulfide-isomerase OS=Homo sapiens OX=9606 GN=P4HB PE=2 SV=1	A0A024R8S5	P4HB	50.8172	40.3181	40.0898	39.2402	36.323	39.9806	33.799	43.24	44.5749	42.5456	34.1463	49.2731	23.8114	17.8914	30.1448	51.3321	34.9118	20.3545	40.9146	27.7474	22.1869	28.4171	37.5552	22.2218	32.3494	32.1942	27.4527	26.1883	65.3746	30.1254	19.5997	36.6312	31.8491	12.5753	-0,322637131288278	0.00272915	0.0327255
Q8NC51,Q8NC51-3	SERBP1	Plasminogen activator inhibitor 1 RNA-binding protein OS=Homo sapiens OX=9606 GN=SERBP1 PE=1 SV=2	Q8NC51	SERBP1	1.65708	0	4.62575	1.06055	1.87877	1.48076	0.719128	1.88	1.27357	0	4.07717	1.11984	0	0	0	1.09217	1.74559	0.96926	1.74105	1.68166	2.21869	0	0	3.5087	2.31067	2.22029	2.88975	1.37833	0.797251	2.10177	0	0	0	0	-0,318386765629981	0.691703	0.778501
D3DSQ1	ASAH1	N-acylsphingosine amidohydrolase (Acid ceramidase) 1, isoform CRA_c OS=Homo sapiens OX=9606 GN=ASAH1 PE=4 SV=1	D3DSQ1	ASAH1	0.552361	4.83817	0	0	1.87877	1.48076	2.15739	0	2.54714	0	0.509647	0	0	0	0	0	2.61839	0.96926	1.74105	0.840831	1.10934	0	3.31369	1.16957	0	1.11014	1.44488	0	2.39175	0.70059	0	0	0	0	-0,318137403846676	0.822275	0.866469
B4DMR3		cDNA FLJ51896, highly similar to Glia-derived nexin OS=Homo sapiens OX=9606 PE=2 SV=1	B4DMR3		32.5893	62.8962	30.8383	43.4824	38.2018	51.8267	28.046	52.64	64.952	81.2234	10.1929	43.6739	47.6228	6.70929	12.4737	25.12	44.5126	31.9856	50.4904	16.8166	45.4831	35.5213	49.7054	30.4088	45.0581	49.9565	27.4527	56.5115	49.4295	27.323	29.7625	30.7702	32.8142	32.6959	-0,313601774701121	0.096168	0.280159
B3KUE5,P55058	PLTP	Phospholipid transfer protein, isoform CRA_c OS=Homo sapiens OX=9606 GN=PLTP PE=2 SV=1	B3KUE5	PLTP	0	0	0	0	3.13129	2.96152	0	0	0	0	0	0	0	0	0	0	0.872796	0	0	0	0	0	0	0	0	0	1.44488	0	2.39175	1.40118	1.45183	0	0	0	-0,311742087555547	0.763516	0.838358
Q9ULV4-3	CORO1C	Isoform 3 of Coronin-1C OS=Homo sapiens OX=9606 GN=CORO1C	Q9ULV4	CORO1C	3.31417	3.22545	1.54192	3.18164	3.13129	4.44229	2.87651	1.88	1.27357	1.93389	2.54823	3.35953	0	0	0	2.18434	0.872796	2.90778	4.35262	0	1.10934	0	2.20913	0	1.15534	2.22029	1.44488	1.37833	1.5945	2.80236	5.08141	7.32623	3.8605	0	-0,308251800736295	0.109244	0.286273
B7Z6Q5		Beta-galactosidase OS=Homo sapiens OX=9606 PE=2 SV=1	B7Z6Q5		0	1.61272	0	0	1.25252	0	1.43826	0	1.27357	1.93389	0	0	0	0	0	0	1.74559	0	0.870524	0.840831	0	1.42085	0	0	0	0	1.44488	1.37833	1.5945	0	0	0	0	0	-0,30753734432711	0.678183	0.766591
Q99497,V9HWC2	PARK7,HEL-S-67p	Parkinson disease protein 7 OS=Homo sapiens OX=9606 GN=PARK7 PE=1 SV=2	Q99497	PARK7	8.28542	4.83817	6.16767	5.30273	7.5151	10.3653	7.19128	9.4	12.7357	9.66945	6.62541	2.23969	4.76228	15.655	9.35528	8.73738	0.872796	0.96926	5.22314	4.20415	4.43737	2.84171	6.62738	4.67827	2.31067	4.44058	2.88975	4.13499	7.17526	9.80826	6.53324	5.86099	5.79075	5.03014	-0,306108213507754	0.0503236	0.192024
A0A146E5L3,O14498	ISLR,Meflin	Mesenchymal stromal cell-and fibroblast-expressing Linx paralogue OS=Homo sapiens OX=9606 GN=Meflin PE=2 SV=1	A0A146E5L3	ISLR	11.5996	6.45089	13.8772	11.666	11.8989	16.2884	10.7869	13.16	3.8207	5.80167	6.62541	6.71906	9.52456	11.1821	5.19738	14.1982	7.85516	3.87704	2.61157	5.04498	6.65606	7.10427	6.62738	7.01741	8.08736	3.33043	7.22438	4.13499	5.58076	11.2094	11.6147	11.722	10.6164	7.5452	-0,305297268781924	0.119983	0.305145
Q02818	NUCB1	Nucleobindin-1 OS=Homo sapiens OX=9606 GN=NUCB1 PE=1 SV=4	Q02818	NUCB1	34.7988	48.3817	24.6707	46.664	26.3028	34.0575	23.0121	37.6	40.7542	52.215	41.791	42.554	14.2868	17.8914	17.6711	30.5808	20.0743	29.0778	38.3031	22.7024	12.2028	25.5754	40.8689	33.9175	16.1747	13.3217	21.6731	20.6749	28.701	37.8319	43.555	27.8397	34.7445	42.7562	-0,30271815385201	0.0352116	0.157665
H0Y6E7	RBMX	RNA-binding motif protein, X chromosome (Fragment) OS=Homo sapiens OX=9606 GN=RBMX PE=1 SV=2	H0Y6E7	RBMX	1.10472	0	0	0	2.50503	0	2.15739	0	1.27357	0	1.52894	1.11984	0	0	0	0	2.61839	1.93852	2.61157	0.840831	0	0	1.10456	1.16957	0	0	0	0	0	0.70059	0	0	0.965125	0	-0,302415916708117	0.512423	0.612655
Q02388	COL7A1	Collagen alpha-1(VII) chain OS=Homo sapiens OX=9606 GN=COL7A1 PE=1 SV=2	Q02388	COL7A1	2.20945	0	0	0	0	0	1.43826	0	0	0	0.509647	0	2.38114	0	1.03948	1.09217	0	1.93852	0.870524	0	0	0	0	1.16957	1.15534	0	0	0	0.797251	0	0	0	0	0	-0,302332491063729	0.932039	0.953222
A0A172Q381	TEM1	Endosialin (Fragment) OS=Homo sapiens OX=9606 GN=TEM1 PE=2 SV=1	A0A172Q381	TEM1	5.52361	4.83817	4.62575	4.24218	8.14136	7.40381	2.15739	9.4	7.64141	9.66945	1.52894	4.47937	7.14342	4.47286	3.11843	0	3.49118	1.93852	4.35262	1.68166	3.32803	1.42085	12.1502	2.33914	2.31067	1.11014	4.33463	2.75666	1.5945	6.30531	10.1628	14.6525	10.6164	2.51507	-0,301625483742921	0.0703186	0.229473
H0YEK9	C8orf82	UPF0598 protein C8orf82 (Fragment) OS=Homo sapiens OX=9606 GN=C8orf82 PE=4 SV=1	H0YEK9	C8orf82	0.552361	0	0	0	0.626258	0	0	0	0	0	0.509647	0	0	0	2.07895	0	0	0	0	0	0	0	0	0	0	0	0	0	0	0	0	0	0	0	-0,300313116545205	0.145282	0.354379
B0YIW2	APOC3	Apolipoprotein C-III OS=Homo sapiens OX=9606 GN=APOC3 PE=1 SV=1	B0YIW2	APOC3	0	0	0	1.06055	0	0	0	0	0	1.93389	0.509647	1.11984	0	0	0	0	0	0	0	0	0	0	1.10456	0	0	0	0	0	0	0.70059	1.45183	1.46525	0.965125	0	-0,29864046329803	0.681206	0.769009
B4DFR2		cDNA FLJ59194, moderately similar to Dynein light chain 2A, cytoplasmic OS=Homo sapiens OX=9606 PE=2 SV=1	B4DFR2		0	1.61272	0	0	0.626258	1.48076	0.719128	1.88	1.27357	1.93389	1.01929	1.11984	2.38114	0	0	2.18434	0	1.93852	0.870524	1.68166	1.10934	0	1.10456	2.33914	0	2.22029	0	0	2.39175	0.70059	0.725916	0	0	0	-0,297765950805675	0.38146	0.563128
Q8N398	VWA5B2	von Willebrand factor A domain-containing protein 5B2 OS=Homo sapiens OX=9606 GN=VWA5B2 PE=2 SV=3	Q8N398	VWA5B2	1.10472	0	0	0	0.626258	0	0.719128	0	0	0	1.01929	0	0	0	2.07895	2.18434	0	0	0	0	0	0	0	0	0	0	0	0	0	0	0	0	0	0	-0,297281813610438	0.191421	0.404439
A0A024R6E0,Q9H4F8,Q9H4F8-2	SMOC1	SPARC related modular calcium binding 1, isoform CRA_b OS=Homo sapiens OX=9606 GN=SMOC1 PE=4 SV=1	A0A024R6E0	SMOC1	0	0	0	0	3.75755	2.96152	0	0	0	0	0	0	0	0	0	0	3.49118	0	0	0	0	0	1.10456	0	0	0	0	0	0	0	1.45183	2.19787	0	0	-0,295335649386813	0.936251	0.956779
A0A804HKE7,E7EVA0	MAP4	Microtubule-associated protein 4 OS=Homo sapiens OX=9606 GN=MAP4 PE=4 SV=1	A0A804HKE7	MAP4	16.5708	9.67634	13.8772	4.24218	10.6464	2.96152	13.6634	7.52	20.3771	7.73556	19.3666	17.9175	4.76228	2.23643	1.03948	14.1982	3.49118	14.5389	26.1157	12.6125	8.87475	9.94597	5.52282	14.0348	12.7087	12.2116	7.22438	9.64831	8.76976	6.30531	3.62958	4.39574	2.89537	2.51507	-0,292792130610026	0.148029	0.358402
A0A384MEF1,P06396	GSN	Actin-depolymerizing factor OS=Homo sapiens OX=9606 PE=2 SV=1	A0A384MEF1	GSN	14.9138	30.6417	20.0449	16.9687	20.0403	42.9421	13.6634	30.08	15.2828	19.3389	17.328	14.558	16.668	11.1821	3.11843	17.4748	26.1839	9.6926	13.0579	14.2941	14.4215	12.7877	28.7187	10.5261	12.7087	14.4319	11.559	12.405	29.4983	16.1136	19.5997	19.0482	23.163	12.5753	-0,287515880451897	0.0160363	0.0975634
B4DRV4		Osteonectin OS=Homo sapiens OX=9606 PE=2 SV=1	B4DRV4		3.31417	0	0	1.06055	3.75755	0	0	3.76	1.27357	0	1.52894	1.11984	0	6.70929	8.3158	1.09217	0	0	0.870524	0	1.10934	0	0	0	1.15534	0	0	0	0	0	0	0	0	0	-0,28378496399316	0.133759	0.331539
P23142	FBLN1	Fibulin-1 OS=Homo sapiens OX=9606 GN=FBLN1 PE=1 SV=4	P23142	FBLN1	46.3983	32.2545	33.9222	32.8769	31.3129	31.096	41.7094	5.64	28.0185	29.0083	19.8762	30.2357	23.8114	15.655	21.829	30.5808	16.5831	17.4467	6.96419	20.1799	24.4056	25.5754	19.8822	17.5435	25.4174	13.3217	18.7834	22.0533	11.1615	30.826	39.1995	27.8397	26.0584	37.726	-0,280486326397875	0.0104094	0.0744347
F8VPD4,P27708	CAD	Aspartate carbamoyltransferase OS=Homo sapiens OX=9606 GN=CAD PE=1 SV=1	F8VPD4	CAD	0	0	0	0	0	0	0.719128	0	0	0	0	0	0	0	0	0	0.872796	0	0	0	0	0	0	0	0	0	0	0	0	0	0	0	0	0	-0,279395082351523	0.794372	0.84798
A0A024R276,P07711	CTSL	Cathepsin L, isoform CRA_a OS=Homo sapiens OX=9606 GN=CTSL PE=3 SV=1	A0A024R276	CTSL	3.86653	6.45089	4.62575	2.12109	5.01007	5.92305	7.19128	5.64	8.91498	7.73556	1.52894	2.23969	0	0	3.11843	2.18434	0	3.87704	0.870524	2.52249	1.10934	0	2.20913	3.5087	3.46601	1.11014	1.44488	2.75666	7.97251	9.80826	10.8887	6.59361	5.79075	5.03014	-0,27795967209981	0.195495	0.404439
Q01995,Q5U0D2	TAGLN	Transgelin OS=Homo sapiens OX=9606 GN=TAGLN PE=1 SV=4	Q01995	TAGLN	56.3409	59.6708	37.006	55.1484	49.4744	71.0766	79.8233	60.16	58.5841	50.2811	87.6592	68.3104	52.3851	49.2014	27.0264	58.9773	53.2406	46.5245	38.3031	32.7924	45.4831	61.0967	47.4962	46.7827	35.8154	47.7362	39.0117	42.7282	58.9966	49.0413	37.0217	52.0162	53.0819	25.1507	-0,269780033382554	0.000755106	0.0153366
M0R1G9		Pregnancy-specific beta-1-glycoprotein 5 OS=Homo sapiens OX=9606 GN=PSG5 PE=1 SV=1	M0R1G9		0.552361	0	0	0	0	0	0	0	1.27357	0	0	0	0	0	0	1.09217	0	0	0	0	0	0	1.10456	0	0	0	0	0	0	0	0	0	0	0	-0,266730677536464	0.634849	0.727054
P08697	SERPINF2	Alpha-2-antiplasmin OS=Homo sapiens OX=9606 GN=SERPINF2 PE=1 SV=3	P08697	SERPINF2	3.86653	9.67634	1.54192	6.36328	5.01007	10.3653	1.43826	0	0	0	9.17364	0	0	6.70929	2.07895	22.9356	0.872796	0	0.870524	0.840831	1.10934	1.42085	4.41826	1.16957	1.15534	1.11014	1.44488	1.37833	0	0.70059	2.17775	2.19787	1.93025	2.51507	-0,265916008734767	0.748726	0.824546
P61160	ACTR2	Actin-related protein 2 OS=Homo sapiens OX=9606 GN=ACTR2 PE=1 SV=1	P61160	ACTR2	3.31417	4.83817	1.54192	3.18164	6.26258	5.92305	5.0339	1.88	1.27357	1.93389	3.05788	2.23969	2.38114	0	0	4.36869	4.36398	4.8463	0.870524	3.36332	3.32803	2.84171	2.20913	0	0	3.33043	1.44488	4.13499	3.98625	2.10177	1.45183	3.66312	4.82562	0	-0,254501061923631	0.303343	0.472672
P00390,P00390-3,V9HW90	GSR,HEL-75	Glutathione reductase, mitochondrial OS=Homo sapiens OX=9606 GN=GSR PE=1 SV=2	P00390	GSR	0.552361	3.22545	1.54192	1.06055	3.13129	1.48076	1.43826	3.76	1.27357	0	1.01929	1.11984	2.38114	0	0	1.09217	3.49118	0	0.870524	3.36332	1.10934	0	2.20913	1.16957	2.31067	2.22029	2.88975	1.37833	2.39175	0	0	1.46525	0	0	-0,239880178077007	0.237865	0.422331
A0A0K0K1J1,P01034	CST3,HEL-S-2	Epididymis secretory protein Li 2 OS=Homo sapiens OX=9606 GN=HEL-S-2 PE=2 SV=1	A0A0K0K1J1	CST3	12.7043	14.5145	20.0449	9.54491	10.0201	13.3269	6.47216	9.4	15.2828	13.5372	8.15435	19.0373	21.4302	15.655	15.5921	13.1061	11.3463	7.75408	1.74105	5.88581	2.21869	9.94597	14.3593	3.5087	5.77669	5.55072	5.77951	5.51332	4.7835	12.6106	18.8738	15.3851	11.5815	17.6055	-0,237934529629234	0.0648094	0.226545
P06703	S100A6	Protein S100-A6 OS=Homo sapiens OX=9606 GN=S100A6 PE=1 SV=1	P06703	S100A6	6.07597	4.83817	1.54192	2.12109	4.38381	2.96152	4.31477	5.64	3.8207	3.86778	2.03859	4.47937	4.76228	6.70929	10.3948	6.55303	0.872796	0	0	0.840831	1.10934	0	1.10456	1.16957	2.31067	0	0	0	7.17526	4.90413	5.08141	4.39574	4.82562	2.51507	-0,237916939559737	0.176927	0.377579
P31946,V9HWD6	YWHAB,HEL-S-1	14-3-3 protein beta/alpha OS=Homo sapiens OX=9606 GN=YWHAB PE=1 SV=3	P31946	YWHAB	9.9425	9.67634	10.7934	8.48437	3.13129	10.3653	7.91041	1.88	16.5564	5.80167	9.68329	5.59921	2.38114	8.94571	12.4737	8.73738	4.36398	1.93852	7.83471	4.20415	1.10934	5.68341	0	5.84784	2.31067	4.44058	4.33463	5.51332	0.797251	7.0059	7.25916	3.66312	3.8605	20.1205	-0,236896884484048	0.0761937	0.23232
A0A087WUL2	PSMB3	Proteasome chain 13 (Fragment) OS=Homo sapiens OX=9606 GN=PSMB3 PE=1 SV=1	A0A087WUL2	PSMB3	0	0	0	1.06055	0.626258	0	0.719128	1.88	0	0	0.509647	0	0	0	0	1.09217	0	0.96926	1.74105	0	1.10934	0	0	0	0	0	0	0	0	0	0	0.732623	0	0	-0,235127248507163	0.537858	0.635496
P28838,V9HW38	LAP3,HEL-S-106	Cytosol aminopeptidase OS=Homo sapiens OX=9606 GN=LAP3 PE=1 SV=3	P28838	LAP3	0	1.61272	1.54192	0	5.63632	0	1.43826	0	0	0	2.54823	0	0	0	1.03948	0	0.872796	0	2.61157	0	1.10934	0	0	2.33914	1.15534	1.11014	0	0	4.7835	0	0	0	0	0	-0,233409945745431	0.715314	0.798532
Q4LE36	ACLY	ATP-citrate (pro-S-)-lyase (Fragment) OS=Homo sapiens OX=9606 GN=ACLY variant protein PE=2 SV=1	Q4LE36	ACLY	11.0472	11.2891	9.2515	6.36328	9.39387	11.8461	6.47216	7.52	2.54714	3.86778	9.17364	4.47937	0	0	0	3.27652	6.98237	9.6926	17.4105	5.88581	13.3121	5.68341	1.10456	5.84784	3.46601	7.77101	4.33463	6.89165	9.56701	1.40118	1.45183	2.93049	0	2.51507	-0,232062011766852	0.114515	0.296219
A0A024R5K8,P50454	SERPINH1	Collagen-binding protein OS=Homo sapiens OX=9606 GN=SERPINH1 PE=3 SV=1	A0A024R5K8	SERPINH1	20.4374	12.9018	26.2126	30.7558	18.1615	37.0191	23.0121	20.68	15.2828	15.4711	12.2315	33.5953	9.52456	13.4186	2.07895	9.82955	24.4383	19.3852	11.3168	12.6125	14.4215	15.6294	14.3593	16.374	10.398	12.2116	13.0039	9.64831	15.1478	21.0177	12.3406	30.0376	37.6399	7.5452	-0,229955251542252	0.046125	0.18076
A0A024RBR3,O43583	DENR	Density-regulated protein OS=Homo sapiens OX=9606 GN=DENR PE=3 SV=1	A0A024RBR3	DENR	0	0	0	0	0.626258	0	0.719128	0	0	0	1.01929	0	0	0	0	0	0	0	0.870524	0	0	0	1.10456	0	0	0	0	0	0.797251	0	0	0	0	0	-0,229458401197226	0.6313	0.726176
P26583,Q5U071	HMGB2	High mobility group protein B2 OS=Homo sapiens OX=9606 GN=HMGB2 PE=1 SV=2	P26583	HMGB2	0	0	0	0	0.626258	0	0	0	0	0	0	0	0	0	0	0	0	0	0	0	0	0	0	0	0	0	0	0	0	0	0	0.732623	0	0	-0,226313536573022	0.794372	0.84798
P36405	ARL3	ADP-ribosylation factor-like protein 3 OS=Homo sapiens OX=9606 GN=ARL3 PE=1 SV=2	P36405	ARL3	0	0	0	0	0.626258	0	0	0	0	0	0	0	0	0	0	0	0	0	0	0	0	0	0	0	0	0	0	0	0	0	0	0.732623	0	0	-0,226313536573022	0.794372	0.84798
H7C1K4	SDC1	Syndecan-1 (Fragment) OS=Homo sapiens OX=9606 GN=SDC1 PE=1 SV=1	H7C1K4	SDC1	0	0	0	0	0	0	0.719128	0	0	0	0	0	0	0	0	0	0	0	0	0.840831	0	0	0	0	0	0	0	0	0	0	0	0	0	0	-0,225565926321502	0.794372	0.84798
Q9Y5L4	TIMM13	Mitochondrial import inner membrane translocase subunit Tim13 OS=Homo sapiens OX=9606 GN=TIMM13 PE=1 SV=1	Q9Y5L4	TIMM13	0	0	0	0	0	0	0.719128	0	0	0	0	0	0	0	0	0	0	0	0	0.840831	0	0	0	0	0	0	0	0	0	0	0	0	0	0	-0,225565926321502	0.794372	0.84798
Q86Y38	XYLT1	Xylosyltransferase 1 OS=Homo sapiens OX=9606 GN=XYLT1 PE=1 SV=1	Q86Y38	XYLT1	0.552361	0	1.54192	0	1.25252	1.48076	0.719128	3.76	1.27357	1.93389	0.509647	0	0	0	0	0	6.98237	0	0	0.840831	0	0	1.10456	0	0	0	0	0	0	0.70059	2.90366	0.732623	1.93025	0	-0,222436949793547	0.0840328	0.252971
Q6EMK4	VASN	Vasorin OS=Homo sapiens OX=9606 GN=VASN PE=1 SV=1	Q6EMK4	VASN	4.41889	6.45089	9.2515	6.36328	6.26258	7.40381	8.62954	13.16	11.4621	15.4711	5.60611	8.95874	7.14342	4.47286	4.1579	8.73738	5.23678	2.90778	0.870524	3.36332	2.21869	4.26256	7.73195	5.84784	2.31067	1.11014	7.22438	4.13499	7.17526	10.5089	14.5183	6.59361	12.5466	12.5753	-0,216716609096429	0.046125	0.18076
P35908	KRT2	Keratin, type II cytoskeletal 2 epidermal OS=Homo sapiens OX=9606 GN=KRT2 PE=1 SV=2	P35908	KRT2	34.2464	45.1563	53.9671	75.2988	30.6867	34.0575	30.2034	191.76	59.8577	13.5372	36.1849	12.3183	64.2907	241.534	286.895	85.1895	10.4736	7.75408	8.70524	5.04498	7.7654	11.3668	4.41826	8.18698	2.31067	5.55072	8.66926	11.0266	11.1615	18.2153	13.0665	18.3156	23.163	2.51507	-0,215425795449873	0.000755106	0.0153366
A0A024RCA7,P05387	RPLP2	60S acidic ribosomal protein P2 OS=Homo sapiens OX=9606 GN=RPLP2 PE=3 SV=1	A0A024RCA7	RPLP2	3.31417	8.06362	3.08383	8.48437	4.38381	2.96152	5.75303	7.52	11.4621	11.6033	8.15435	6.71906	2.38114	4.47286	2.07895	5.46086	6.98237	1.93852	6.09367	6.72665	4.43737	4.26256	4.41826	9.35654	3.46601	5.55072	4.33463	5.51332	3.189	4.90413	4.3555	5.86099	3.8605	0	-0,213495558772335	0.148029	0.358402
A8K2T7,A9CB80,B7Z2I3,E7BSV0,E9PFD7,F2YGG7,P00533,Q2TTR7,Q504U8	EGFR	Receptor protein-tyrosine kinase OS=Homo sapiens OX=9606 PE=2 SV=1	A8K2T7	EGFR	0	0	0	0	0.626258	0	0	0	0	0	0	0	0	0	0	0	0	0	0	0	0	0	0	0	0	0	0	0	0	0	0.725916	0	0	0	-0,213044451524267	0.794372	0.84798
B4DP22,Q9HB40	SCPEP1	Carboxypeptidase OS=Homo sapiens OX=9606 PE=2 SV=1	B4DP22	SCPEP1	0	0	0	0	0.626258	0	0	0	0	0	0	0	0	0	0	0	0	0	0	0	0	0	0	0	0	0	0	0	0	0	0.725916	0	0	0	-0,213044451524267	0.794372	0.84798
I3L4N8,P63261	ACTG1	Actin, cytoplasmic 2 OS=Homo sapiens OX=9606 GN=ACTG1 PE=1 SV=9	I3L4N8	ACTG1	98.8727	106.44	86.3473	73.1777	67.6359	111.057	102.116	71.44	90.4233	131.504	77.4663	133.261	150.012	46.965	39.5001	91.7425	72.4421	61.0634	70.5124	65.5848	82.0914	85.2512	67.3784	73.6828	70.4756	78.8202	67.9092	84.0781	50.2268	65.8555	60.9769	76.1928	84.931	108.148	-0,210401215699936	0.000879358	0.0172566
A0A384MTQ3,P23526	AHCY	Adenosylhomocysteinase OS=Homo sapiens OX=9606 PE=2 SV=1	A0A384MTQ3	AHCY	0.552361	3.22545	1.54192	2.12109	1.25252	1.48076	5.0339	3.76	5.09427	0	7.13505	1.11984	0	0	0	2.18434	0.872796	0	2.61157	0.840831	2.21869	1.42085	6.62738	2.33914	1.15534	2.22029	2.88975	1.37833	0	1.40118	1.45183	2.93049	4.82562	0	-0,209519758731842	0.413018	0.565365
A0A2R8YEA7	ACTB	Actin, cytoplasmic 1 (Fragment) OS=Homo sapiens OX=9606 GN=ACTB PE=1 SV=1	A0A2R8YEA7	ACTB	0	0	0	0	0.626258	0	0	0	0	0	1.01929	0	0	0	0	1.09217	0	0	0	0	0	0	0	0	0	0	0	0	0.797251	0	0	0	0	0	-0,199374536489503	0.680639	0.769009
A0A024R969,P36222	CHI3L1	Chitinase-3-like protein 1 OS=Homo sapiens OX=9606 GN=CHI3L1 PE=3 SV=1	A0A024R969	CHI3L1	0.552361	43.5435	7.70958	5.30273	10.6464	16.2884	0	9.4	6.36784	5.80167	0	1.11984	2.38114	0	8.3158	1.09217	3.49118	3.87704	7.83471	5.88581	8.87475	11.3668	6.62738	7.01741	6.93202	7.77101	8.66926	4.13499	10.3643	7.0059	10.8887	0.732623	3.8605	0	-0,193122638148476	0.803934	0.85618
P62258,V9HW98	YWHAE,HEL2	14-3-3 protein epsilon OS=Homo sapiens OX=9606 GN=YWHAE PE=1 SV=1	P62258	YWHAE	17.6756	30.6417	20.0449	24.3926	10.0201	17.7691	25.8886	7.52	25.4714	1.93389	24.463	4.47937	0	13.4186	11.4342	28.3965	9.60076	9.6926	15.6694	9.24914	11.0934	17.0502	5.52282	15.2044	11.5534	17.7623	15.8936	11.0266	4.7835	8.40708	7.25916	5.86099	3.8605	7.5452	-0,192292250590265	0.169255	0.366922
A0A024R8E5,P20908	COL5A1	Collagen, type V, alpha 1, isoform CRA_a OS=Homo sapiens OX=9606 GN=COL5A1 PE=4 SV=1	A0A024R8E5	COL5A1	86.7207	54.8326	52.4252	96.5097	51.9794	48.8651	55.3729	35.72	57.3106	34.81	61.6673	59.3517	52.3851	53.6743	42.6185	78.6364	20.0743	54.2786	26.9862	25.2249	21.0775	41.2047	27.6141	26.9001	25.4174	16.6522	23.118	24.8099	31.0928	65.8555	44.2809	54.9467	62.7331	85.5123	-0,189110458860631	0.0160363	0.0975634
B2R7T2,P61812	TGFB2	Transforming growth factor beta OS=Homo sapiens OX=9606 PE=2 SV=1	B2R7T2	TGFB2	0	0	0	0	0	0	0.719128	0	0	0	3.05788	1.11984	0	0	0	0	0.872796	0	0	1.68166	0	0	0	0	0	0	0	0	0.797251	0	1.45183	0.732623	0	0	-0,177032101770043	1	1
Q8NBS9	TXNDC5	Thioredoxin domain-containing protein 5 OS=Homo sapiens OX=9606 GN=TXNDC5 PE=1 SV=2	Q8NBS9	TXNDC5	14.3614	9.67634	7.70958	11.666	11.2726	8.88457	16.54	7.52	14.0093	5.80167	15.2894	8.95874	4.76228	2.23643	5.19738	15.2904	6.10957	4.8463	8.70524	5.88581	5.54672	7.10427	11.0456	7.01741	9.2427	7.77101	7.22438	6.89165	9.56701	8.40708	5.08141	9.5241	8.68612	2.51507	-0,173561203256268	0.0160363	0.0975634
B4DP80	APOA1BP	NAD(P)H-hydrate epimerase OS=Homo sapiens OX=9606 GN=APOA1BP PE=2 SV=1	B4DP80	APOA1BP	0	0	0	0	1.25252	0	0	0	0	0	0.509647	0	0	0	0	0	0	0	0.870524	0	1.10934	0	0	0	0	0	0	0	0	0	0	0	0	0	-0,168056123052991	0.634849	0.727054
A0A0K0K1K4,O14818	PSMA7,HEL-S-276	Proteasome subunit alpha type OS=Homo sapiens OX=9606 GN=HEL-S-276 PE=2 SV=1	A0A0K0K1K4	PSMA7	2.76181	4.83817	1.54192	2.12109	2.50503	5.92305	4.31477	9.4	3.8207	0	4.58682	2.23969	0	2.23643	3.11843	6.55303	2.61839	2.90778	0.870524	0.840831	2.21869	2.84171	1.10456	3.5087	4.62135	4.44058	4.33463	4.13499	2.39175	0	0	0.732623	0	0	-0,167457716015056	0.302787	0.472087
Q8NHP8	PLBD2	Putative phospholipase B-like 2 OS=Homo sapiens OX=9606 GN=PLBD2 PE=1 SV=2	Q8NHP8	PLBD2	1.65708	3.22545	0	0	6.88884	5.92305	5.0339	3.76	2.54714	0	1.01929	0	0	0	0	0	1.74559	0.96926	1.74105	1.68166	1.10934	0	3.31369	1.16957	1.15534	2.22029	0	0	5.58076	3.50295	2.90366	2.19787	1.93025	2.51507	-0,166710769791475	0.665309	0.756956
B3KRK8		Vimentin OS=Homo sapiens OX=9606 PE=2 SV=1	B3KRK8		0	0	0	0	0.626258	0	0	0	0	0	0	0	0	0	0	0	0	0	0	0	0	0	0	0	0	0	0	0	0	0.70059	0	0	0	0	-0,161812794809241	0.794372	0.84798
P07108	DBI	Acyl-CoA-binding protein OS=Homo sapiens OX=9606 GN=DBI PE=1 SV=2	P07108	DBI	6.62834	3.22545	4.62575	1.06055	6.88884	4.44229	0.719128	3.76	8.91498	0	10.1929	0	0	2.23643	2.07895	1.09217	6.10957	4.8463	8.70524	5.88581	1.10934	2.84171	5.52282	3.5087	2.31067	0	0	0	7.97251	0	0	2.19787	0	0	-0,161068142117932	0.34151	0.514631
O00391	QSOX1	Sulfhydryl oxidase 1 OS=Homo sapiens OX=9606 GN=QSOX1 PE=1 SV=3	O00391	QSOX1	35.3511	40.3181	32.3802	51.9667	18.7877	28.1345	38.8329	20.68	34.3863	30.9422	39.7524	23.5167	7.14342	6.70929	5.19738	31.673	25.3111	26.17	19.1515	15.9758	13.3121	19.8919	26.5095	19.8827	23.1067	13.3217	28.8975	17.9183	13.5533	30.826	37.0217	26.3744	33.7794	15.0904	-0,160992591855502	0.00829989	0.0645375
D9IAI1,P30086	PEBP1	Epididymis secretory protein Li 34 OS=Homo sapiens OX=9606 GN=HEL-S-34 PE=2 SV=1	D9IAI1	PEBP1	16.0185	11.2891	9.2515	8.48437	10.6464	10.3653	9.34867	16.92	14.0093	9.66945	14.7798	4.47937	7.14342	15.655	17.6711	12.0139	7.85516	4.8463	7.83471	7.56748	5.54672	4.26256	11.0456	4.67827	4.62135	4.44058	4.33463	4.13499	15.945	4.90413	2.17775	8.79148	10.6164	0	-0,158510301167662	0.024061	0.123136
B4DMY3,D6R9P3,D6RBZ0,D6RD18,Q53F64,Q99729-2,Q99729-3	HNRNPAB	cDNA FLJ60713, highly similar to Homo sapiens heterogeneous nuclear ribonucleoprotein A/B (HNRPAB), transcript variant 1, mRNA OS=Homo sapiens OX=9606 PE=2 SV=1	B4DMY3	HNRNPAB	0.552361	0	1.54192	0	1.25252	0	0.719128	1.88	0	0	0.509647	0	0	0	0	0	1.74559	0.96926	0.870524	1.68166	0	0	1.10456	0	0	0	0	0	0.797251	0	0	0	0	0	-0,151197866013485	0.418435	0.565365
P26639,P26639-2,Q53GX7	TARS1	Threonine--tRNA ligase 1, cytoplasmic OS=Homo sapiens OX=9606 GN=TARS1 PE=1 SV=3	P26639	TARS1	0	0	4.62575	0	1.87877	1.48076	2.15739	0	0	0	2.03859	0	0	0	0	3.27652	0	1.93852	4.35262	1.68166	0	0	2.20913	0	0	0	0	0	0	0	0	0	0	0	-0,143848705261176	0.45442	0.565365
A0A1B0GVI3	KRT10	Keratin, type I cytoskeletal 10 OS=Homo sapiens OX=9606 GN=KRT10 PE=1 SV=2	A0A1B0GVI3	KRT10	51.3696	51.6072	41.6317	115.599	51.9794	60.7112	50.339	156.04	86.6026	19.3389	60.1383	19.0373	100.008	275.081	324.316	102.664	13.0919	14.5389	10.4463	7.56748	7.7654	14.2085	14.3593	10.5261	6.93202	7.77101	8.66926	17.9183	15.1478	23.8201	15.9701	19.7808	22.1979	17.6055	-0,136797936508574	0.000552484	0.0147141
A0A024QZN4,A0A384NYN5,P18206,P18206-2,V9HWK2	VCL,HEL114	Metavinculin OS=Homo sapiens OX=9606 GN=VCL PE=3 SV=1	A0A024QZN4	VCL	27.0657	29.029	32.3802	31.8164	42.5856	60.7112	28.046	28.2	36.9335	9.66945	47.3971	10.0786	7.14342	15.655	17.6711	43.6869	21.8199	23.2622	25.2452	13.4533	23.2962	22.7337	28.7187	21.0522	17.3301	12.2116	13.0039	12.405	31.89	17.5148	11.6147	23.4439	18.3374	15.0904	-0,135067111856778	0.0422165	0.168995
O15511	ARPC5	Actin-related protein 2/3 complex subunit 5 OS=Homo sapiens OX=9606 GN=ARPC5 PE=1 SV=3	O15511	ARPC5	1.10472	0	3.08383	1.06055	1.25252	0	1.43826	1.88	5.09427	1.93389	2.54823	3.35953	0	0	0	5.46086	2.61839	1.93852	2.61157	1.68166	1.10934	0	3.31369	2.33914	0	0	0	0	2.39175	0	0	1.46525	0	0	-0,131658759126102	0.27846	0.438612
A0A140T9I7	COL11A2	Collagen alpha-2(XI) chain (Fragment) OS=Homo sapiens OX=9606 GN=COL11A2 PE=1 SV=1	A0A140T9I7	COL11A2	0.552361	0	0	0	0.626258	0	0.719128	0	0	0	0	0	0	0	2.07895	0	0	0	0	0	0	0	0	0	0	0	0	0	0	0	0	0	0	0	-0,131567162769098	0.145282	0.354379
P08758,V9HWE0	ANXA5,HEL-S-7	Annexin A5 OS=Homo sapiens OX=9606 GN=ANXA5 PE=1 SV=2	P08758	ANXA5	32.5893	49.9944	32.3802	46.664	18.7877	35.5383	46.0242	60.16	54.7634	32.8761	17.8376	38.0746	9.52456	29.0736	25.9869	39.3182	22.6927	18.4159	24.3747	14.2941	21.0775	24.1545	28.7187	23.3914	23.1067	25.5333	24.5629	31.7016	30.2955	18.2153	20.3256	18.3156	22.1979	32.6959	-0,125621490060203	0.0104094	0.0744347
B3KQT9,P30101,V9HVY3	PDIA3,HEL-S-269	Protein disulfide-isomerase OS=Homo sapiens OX=9606 PE=2 SV=1	B3KQT9	PDIA3	34.7988	25.8036	33.9222	25.4531	31.9392	31.096	24.4504	47	29.2921	25.1406	36.6946	23.5167	7.14342	24.6007	16.6316	27.3043	17.4559	19.3852	19.1515	16.8166	13.3121	22.7337	36.4506	21.0522	16.1747	15.542	13.0039	15.1616	25.512	22.4189	14.5183	23.4439	24.1281	5.03014	-0,123325903477398	0.000470694	0.0138085
A0A024R878,A8K2X4,P17813,P17813-2,Q5T9B9,Q96CG0	ENG	Endoglin (Osler-Rendu-Weber syndrome 1), isoform CRA_a OS=Homo sapiens OX=9606 GN=ENG PE=4 SV=1	A0A024R878	ENG	0.552361	0	0	1.06055	1.25252	0	0	1.88	1.27357	0	0.509647	0	0	0	0	0	0.872796	0	1.74105	0	0	1.42085	0	0	0	0	1.44488	0	1.5945	0	0	0	0	0	-0,115759445097584	0.326736	0.496598
A0A140VK83,Q15435	PPP1R7	Protein phosphatase 1, regulatory subunit 7, isoform CRA_b OS=Homo sapiens OX=9606 GN=PPP1R7 PE=2 SV=1	A0A140VK83	PPP1R7	0	0	0	0	0	0	2.15739	0	0	0	1.52894	0	0	0	0	0	0	0	0.870524	0.840831	0	0	0	1.16957	0	1.11014	0	0	0	0	0	0	0	0	-0,114590931544809	0.97873	0.986669
D3DTX7	COL1A1	Collagen, type I, alpha 1, isoform CRA_a OS=Homo sapiens OX=9606 GN=COL1A1 PE=4 SV=1	D3DTX7	COL1A1	6.07597	9.67634	12.3353	8.48437	3.75755	2.96152	5.0339	5.64	8.91498	7.73556	3.05788	8.95874	11.9057	11.1821	8.3158	4.36869	0.872796	11.6311	1.74105	5.04498	3.32803	2.84171	4.41826	3.5087	1.15534	0	2.88975	0	1.5945	7.70649	6.53324	5.12836	9.65125	10.0603	-0,109216265833796	0.047177	0.183779
P28799	GRN	Progranulin OS=Homo sapiens OX=9606 GN=GRN PE=1 SV=2	P28799	GRN	2.20945	1.61272	0	0	5.63632	5.92305	2.87651	1.88	3.8207	11.6033	0	2.23969	0	0	1.03948	0	4.36398	0	1.74105	1.68166	1.10934	0	3.31369	1.16957	0	0	1.44488	0	1.5945	4.20354	5.80733	4.39574	3.8605	5.03014	-0,108536553620897	0.427725	0.565365
A0A024R5Z7,P07355	ANXA2	Annexin OS=Homo sapiens OX=9606 GN=ANXA2 PE=2 SV=1	A0A024R5Z7	ANXA2	40.3224	48.3817	38.5479	51.9667	20.6665	29.6152	38.1138	80.84	45.8485	56.0828	32.1077	63.831	30.9548	64.8564	47.8159	48.0556	18.3287	22.293	33.9504	17.6574	21.0775	21.3128	33.1369	19.8827	18.4854	27.7536	18.7834	27.5666	47.835	23.8201	26.133	27.8397	42.4655	10.0603	-0,100926420095621	0.00516222	0.0468515
P09936,V9HW74	UCHL1,HEL-117	Ubiquitin carboxyl-terminal hydrolase isozyme L1 OS=Homo sapiens OX=9606 GN=UCHL1 PE=1 SV=2	P09936	UCHL1	13.2567	6.45089	7.70958	5.30273	8.14136	14.8076	11.5061	5.64	11.4621	17.405	13.7605	10.0786	0	2.23643	1.03948	6.55303	10.4736	2.90778	10.4463	5.88581	6.65606	1.42085	11.0456	3.5087	1.15534	4.44058	2.88975	2.75666	28.701	7.70649	6.53324	6.59361	11.5815	0	-0,100017904468354	0.0320174	0.147122
D3DQH8	SPARC	Osteonectin OS=Homo sapiens OX=9606 GN=SPARC PE=3 SV=1	D3DQH8	SPARC	166.261	79.0235	95.5988	136.81	149.049	174.73	148.14	56.4	140.093	303.621	139.134	297.878	183.348	187.86	224.527	163.826	64.5869	115.342	37.4325	60.5398	83.2008	96.618	121.502	76.0219	99.359	92.142	75.1336	92.3481	82.9141	109.292	100.176	74.7276	89.7566	171.025	-0,0997837145175016	0.0217922	0.123136
A0A7P0T8A7	BSG	Basigin OS=Homo sapiens OX=9606 GN=BSG PE=1 SV=1	A0A7P0T8A7	BSG	0	0	0	0	0	0	0	0	0	0	1.01929	0	0	0	0	1.09217	0	0	0	0	0	0	0	0	0	0	0	0	0	0	0	0	0	0	-0,0996312764163858	0.794372	0.84798
J3KQ32,Q9NTK5	OLA1	Obg-like ATPase 1 OS=Homo sapiens OX=9606 GN=OLA1 PE=1 SV=1	J3KQ32	OLA1	0	1.61272	0	0	1.87877	0	2.15739	0	0	0	1.52894	0	0	0	0	0	0	0.96926	0.870524	0	1.10934	0	0	0	0	1.11014	1.44488	1.37833	0.797251	0	0	0	0	0	-0,0975087803424585	0.66982	0.759109
P55285	CDH6	Cadherin-6 OS=Homo sapiens OX=9606 GN=CDH6 PE=1 SV=1	P55285	CDH6	0	0	0	0	1.87877	2.96152	0	1.88	0	0	1.52894	0	0	0	0	0	1.74559	0	0.870524	0	0	0	1.10456	0	0	0	1.44488	0	0.797251	1.40118	0.725916	0.732623	0	0	-0,0969308451566294	0.851877	0.88731
A0A140VJS6,P49721	PSMB2	Proteasome subunit beta OS=Homo sapiens OX=9606 PE=2 SV=1	A0A140VJS6	PSMB2	0	1.61272	0	1.06055	1.87877	1.48076	0.719128	0	0	0	1.52894	0	0	0	0	0	1.74559	0	1.74105	0.840831	0	0	0	1.16957	0	1.11014	1.44488	0	0.797251	0	0	0	0	0	-0,0957817448776672	0.417647	0.565365
P04075,V9HWN7	ALDOA,HEL-S-87p	Fructose-bisphosphate aldolase A OS=Homo sapiens OX=9606 GN=ALDOA PE=1 SV=2	P04075	ALDOA	37.0082	24.1909	33.9222	31.8164	30.0604	32.5768	34.5182	47	30.5656	17.405	60.648	41.4342	38.0982	26.8371	24.9474	34.9495	20.9471	28.1085	19.1515	21.0208	19.9682	14.2085	19.8822	14.0348	12.7087	32.1942	17.3385	15.1616	18.3368	31.5266	21.0516	32.968	34.7445	30.1808	-0,0943069438565282	0.00102145	0.0187923
A0A804HII9,P12814-3	ACTN1	Alpha-actinin-1 OS=Homo sapiens OX=9606 GN=ACTN1 PE=4 SV=1	A0A804HII9	ACTN1	67.9404	51.6072	60.1347	49.8457	36.9492	54.7882	58.2494	63.92	44.5749	29.0083	51.4743	55.9921	38.0982	33.5464	63.408	55.7008	42.767	19.3852	53.102	36.9966	35.499	34.1005	48.6008	33.9175	23.1067	24.4232	20.2283	26.1883	47.0378	21.0177	21.0516	31.5028	28.9537	5.03014	-0,0906761383616522	0.000646761	0.0148608
P46976	GYG1	Glycogenin-1 OS=Homo sapiens OX=9606 GN=GYG1 PE=1 SV=4	P46976	GYG1	1.10472	0	0	0	3.13129	0	0.719128	3.76	0	0	0	0	0	2.23643	0	0	0.872796	0	2.61157	0.840831	0	0	1.10456	0	0	0	0	0	1.5945	0	0	0	0	0	-0,0875959507835553	0.808764	0.859433
P00338,V9HWB9	LDHA,HEL-S-133P	L-lactate dehydrogenase A chain OS=Homo sapiens OX=9606 GN=LDHA PE=1 SV=2	P00338	LDHA	28.1704	33.8672	27.7545	32.8769	34.4442	35.5383	29.4843	52.64	49.6692	23.2067	18.8569	44.7937	33.3359	26.8371	20.7895	37.1339	43.6398	17.4467	36.562	26.0658	19.9682	14.2085	32.0324	22.2218	18.4854	28.8637	15.8936	13.7833	27.1065	12.6106	11.6147	16.1177	18.3374	12.5753	-0,087053057036803	0.00118363	0.0208735
P29401,P29401-2,V9HWD9	TKT,HEL107	Transketolase OS=Homo sapiens OX=9606 GN=TKT PE=1 SV=3	P29401	TKT	11.5996	19.3527	16.9611	10.6055	10.6464	16.2884	15.8208	28.2	19.1035	5.80167	13.7605	7.8389	19.0491	11.1821	7.27633	15.2904	11.3463	10.6619	8.70524	7.56748	8.87475	11.3668	12.1502	11.6957	10.398	8.88115	10.1141	8.26998	8.76976	8.40708	7.25916	13.9198	9.65125	5.03014	-0,0846785453023619	0.00516222	0.0468515
B7ZLW0,Q93052	LPP	LPP protein OS=Homo sapiens OX=9606 GN=LPP PE=2 SV=1	B7ZLW0	LPP	0.552361	0	0	1.06055	0	0	1.43826	0	0	1.93389	2.54823	2.23969	0	0	0	0	0.872796	0.96926	3.4821	0.840831	0	1.42085	0	1.16957	0	0	0	0	1.5945	0	0	0	0	0	-0,0827482549487768	0.372629	0.551651
A4D275,O15143	ARPC1B	Actin-related protein 2/3 complex subunit OS=Homo sapiens OX=9606 GN=ARPC1B PE=2 SV=1	A4D275	ARPC1B	0	0	3.08383	1.06055	1.87877	1.48076	5.0339	0	2.54714	0	2.03859	0	0	0	0	1.09217	3.49118	0.96926	1.74105	0.840831	0	1.42085	0	0	0	0	0	0	0.797251	2.10177	1.45183	2.19787	1.93025	0	-0,0747642399496432	0.500401	0.600175
H6VRF8,H6VRG0,H6VRG1,P04264	KRT1	Cytokeratin-1 OS=Homo sapiens OX=9606 GN=KRT1 PE=3 SV=1	H6VRF8	KRT1	77.8829	66.1217	70.9281	124.084	57.6158	78.4804	68.3172	270.72	95.5176	36.7439	60.1383	52.6326	204.778	436.104	415.79	127.784	27.9295	15.5082	20.8926	13.4533	9.98409	17.0502	8.83651	17.5435	5.77669	9.9913	14.4488	23.4316	21.5258	29.4248	23.2293	28.5723	40.5352	20.1205	-0,0712302429621743	0.000240976	0.0109668
P25789	PSMA4	Proteasome subunit alpha type-4 OS=Homo sapiens OX=9606 GN=PSMA4 PE=1 SV=1	P25789	PSMA4	0.552361	1.61272	3.08383	1.06055	0.626258	0	3.59564	1.88	2.54714	0	3.05788	0	0	0	0	1.09217	0.872796	0.96926	3.4821	2.52249	1.10934	0	2.20913	1.16957	0	2.22029	0	0	1.5945	0.70059	0	0	0.965125	0	-0,0696387762935915	0.324815	0.496598
P48637,V9HWJ1	GSS,HEL-S-64p	Glutathione synthetase OS=Homo sapiens OX=9606 GN=GSS PE=1 SV=1	P48637	GSS	2.20945	0	1.54192	0	1.87877	1.48076	1.43826	1.88	0	1.93389	2.54823	1.11984	0	4.47286	0	2.18434	0.872796	0	0.870524	0.840831	1.10934	0	1.10456	0	0	0	0	1.37833	3.98625	0	0	0	0	0	-0,0692890472919513	0.0612303	0.223677
P11142,V9HW22	HSPA8,HEL-S-72p	Heat shock cognate 71 kDa protein OS=Homo sapiens OX=9606 GN=HSPA8 PE=1 SV=1	P11142	HSPA8	18.2279	27.4163	24.6707	27.5742	19.414	28.1345	36.6755	9.4	24.1978	30.9422	36.1849	16.7976	7.14342	0	1.03948	21.8434	20.0743	13.5696	20.022	17.6574	13.3121	9.94597	15.4639	18.7131	11.5534	7.77101	14.4488	12.405	13.5533	20.3171	22.5034	23.4439	26.0584	17.6055	-0,0667257161071987	0.00930331	0.0687865
P60174-3	TPI1	Isoform 2 of Triosephosphate isomerase OS=Homo sapiens OX=9606 GN=TPI1	P60174	TPI1	42.5318	33.8672	26.2126	19.0898	27.5554	37.0191	29.4843	31.96	45.8485	17.405	53.5129	41.4342	40.4794	58.1471	49.8948	63.346	23.5655	14.5389	13.0579	15.135	11.0934	17.0502	16.5685	11.6957	10.398	12.2116	10.1141	11.0266	15.945	21.7183	20.3256	26.3744	30.884	12.5753	-0,0609588414842091	0.00208438	0.0283345
A0A481SVJ4	MXRA7	Matrix remodeling associated 7 transcript variant X8 OS=Homo sapiens OX=9606 GN=MXRA7 PE=2 SV=1	A0A481SVJ4	MXRA7	0.552361	0	0	0	0	0	0	0	1.27357	0	0	0	0	0	0	0	0	0	0	0	0	0	1.10456	0	0	0	0	0	0.797251	0	0	0	0	0	-0,0587456282054345	0.634849	0.727054
P81605	DCD	Dermcidin OS=Homo sapiens OX=9606 GN=DCD PE=1 SV=2	P81605	DCD	3.31417	3.22545	0	2.12109	2.50503	1.48076	2.15739	7.52	6.36784	0	1.01929	4.47937	14.2868	15.655	13.5132	4.36869	1.74559	0	1.74105	0	0	0	1.10456	0	0	0	1.44488	0	0.797251	2.10177	0.725916	1.46525	2.89537	2.51507	-0,0467424599976023	0.0483635	0.187561
P26038,V9HWC0	MSN,HEL70	Moesin OS=Homo sapiens OX=9606 GN=MSN PE=1 SV=3	P26038	MSN	48.0554	45.1563	57.0509	43.4824	28.1816	44.4229	51.7772	62.04	50.9427	36.7439	54.0226	45.9135	26.1925	24.6007	14.5527	52.4243	31.4207	32.9548	26.1157	21.0208	28.8429	29.8379	36.4506	33.9175	26.5728	37.7449	23.118	31.7016	36.6735	34.3289	27.5848	34.4333	28.9537	0	-0,0460564858420886	0.000202299	0.0101538
A0A024RAJ9,P15848	ARSB	Arylsulfatase B, isoform CRA_a OS=Homo sapiens OX=9606 GN=ARSB PE=3 SV=1	A0A024RAJ9	ARSB	0	0	0	0	1.87877	0	0	1.88	2.54714	0	1.01929	0	0	0	0	0	0	0.96926	0.870524	0.840831	0	0	1.10456	0	0	0	0	1.37833	2.39175	0	0	0	0	0	-0,0446124564443794	0.67592	0.764695
A0A024RDY3,P11279	LAMP1	Lysosomal-associated membrane protein 1, isoform CRA_a OS=Homo sapiens OX=9606 GN=LAMP1 PE=3 SV=1	A0A024RDY3	LAMP1	1.10472	1.61272	1.54192	1.06055	0.626258	1.48076	0.719128	3.76	2.54714	1.93389	1.01929	1.11984	0	0	2.07895	1.09217	0	0	0.870524	1.68166	0	0	2.20913	2.33914	1.15534	1.11014	0	2.75666	0	2.10177	0	0.732623	0.965125	0	-0,043492810919775	0.166999	0.366922
Q02318	CYP27A1	Sterol 26-hydroxylase, mitochondrial OS=Homo sapiens OX=9606 GN=CYP27A1 PE=1 SV=1	Q02318	CYP27A1	1.10472	0	0	0	0	0	0	0	0	0	1.01929	0	0	0	0	2.18434	0	0	0	0	0	0	0	0	0	0	0	0	0	0	0	0	0	0	-0,0404060666993532	0.349181	0.520982
A0A384P5U2,P39687	ANP32A	Epididymis secretory sperm binding protein OS=Homo sapiens OX=9606 PE=2 SV=1	A0A384P5U2	ANP32A	1.65708	0	3.08383	1.06055	3.75755	1.48076	0	0	0	0	0	0	0	0	0	0	0.872796	0	0	0.840831	1.10934	1.42085	0	2.33914	1.15534	0	1.44488	0	0	0.70059	0.725916	0.732623	0	0	-0,0390028042289062	0.845404	0.881592
Q9UBP4	DKK3	Dickkopf-related protein 3 OS=Homo sapiens OX=9606 GN=DKK3 PE=1 SV=2	Q9UBP4	DKK3	6.07597	4.83817	3.08383	1.06055	5.01007	4.44229	4.31477	3.76	1.27357	0	5.60611	4.47937	0	0	4.1579	1.09217	0.872796	3.87704	0.870524	2.52249	4.43737	1.42085	3.31369	5.84784	2.31067	2.22029	2.88975	2.75666	1.5945	4.20354	0	0.732623	0	0	-0,0381011321054347	0.0596621	0.219631
Q16270	IGFBP7	Insulin-like growth factor-binding protein 7 OS=Homo sapiens OX=9606 GN=IGFBP7 PE=1 SV=1	Q16270	IGFBP7	60.2074	80.6362	38.5479	50.9062	40.0805	34.0575	59.6877	92.12	71.3198	96.6945	50.455	90.7072	90.4833	105.112	85.237	78.6364	42.767	26.17	30.4683	29.4291	24.4056	34.1005	35.346	28.0696	25.4174	39.9652	27.4527	38.5932	26.3093	41.3348	36.2958	37.3638	40.5352	45.2712	-0,0372338178210491	0.00157795	0.0240845
P15311,Q6NUR7	EZR	Ezrin OS=Homo sapiens OX=9606 GN=EZR PE=1 SV=4	P15311	EZR	2.76181	0	3.08383	6.36328	4.38381	5.92305	9.34867	1.88	2.54714	11.6033	9.17364	4.47937	2.38114	0	0	3.27652	4.36398	5.81556	4.35262	4.20415	1.10934	1.42085	4.41826	3.5087	3.46601	2.22029	1.44488	1.37833	8.76976	2.80236	2.90366	3.66312	0.965125	5.03014	-0,0264881066906005	0.127428	0.320712
B4DHQ3		Phosphoserine aminotransferase OS=Homo sapiens OX=9606 PE=2 SV=1	B4DHQ3		4.41889	3.22545	3.08383	0	6.88884	2.96152	1.43826	0	1.27357	0	4.07717	2.23969	2.38114	2.23643	0	1.09217	5.23678	1.93852	5.22314	0.840831	1.10934	0	5.52282	0	0	0	0	0	1.5945	0.70059	0	2.19787	4.82562	0	-0,0237190415601728	0.123521	0.313119
P11021,V9HWB4	HSPA5,HEL-S-89n	Endoplasmic reticulum chaperone BiP OS=Homo sapiens OX=9606 GN=HSPA5 PE=1 SV=2	P11021	HSPA5	49.7125	22.5781	53.9671	45.6035	31.3129	32.5768	45.3051	75.2	45.8485	42.5456	38.7331	38.0746	28.5737	26.8371	22.8685	51.3321	33.1662	22.293	47.8788	21.8616	16.6402	19.8919	33.1369	23.3914	12.7087	16.6522	14.4488	17.9183	34.2818	36.4307	21.0516	39.5617	41.5004	5.03014	-0,0230291925676269	0.00208438	0.0283345
B3VMW0		Lactotransferrin OS=Homo sapiens OX=9606 PE=2 SV=1	B3VMW0		19.3326	19.3527	20.0449	12.7266	11.2726	34.0575	15.8208	24.44	11.4621	34.81	15.799	23.5167	66.6719	46.965	35.3422	33.8573	4.36398	1.93852	9.57576	4.20415	8.87475	5.68341	13.2548	4.67827	9.2427	16.6522	7.22438	8.26998	7.17526	17.5148	18.1479	16.8503	26.0584	17.6055	-0,019328775232938	0.0217922	0.123136
B5MCZ3,H9C875,P05231,Q75MH2	IL6	Interleukin-6 OS=Homo sapiens OX=9606 GN=IL6 PE=1 SV=1	B5MCZ3	IL6	0.552361	3.22545	6.16767	1.06055	10.0201	7.40381	2.87651	9.4	1.27357	0	6.62541	1.11984	4.76228	2.23643	1.03948	4.36869	0.872796	1.93852	3.4821	1.68166	3.32803	0	8.83651	2.33914	1.15534	2.22029	1.44488	2.75666	10.3643	0.70059	0	4.39574	1.93025	0	-0,0158985057963021	0.249061	0.437337
A0A384MTL2,P37802	TAGLN2	Transgelin OS=Homo sapiens OX=9606 PE=2 SV=1	A0A384MTL2	TAGLN2	12.1519	6.45089	6.16767	9.54491	12.5252	19.2499	13.6634	11.28	7.64141	23.2067	25.4823	19.0373	7.14342	0	2.07895	16.3826	7.85516	6.78482	9.57576	7.56748	7.7654	9.94597	9.94108	5.84784	8.08736	7.77101	5.77951	5.51332	9.56701	11.2094	12.3406	14.6525	16.4071	0	-0,0126448235804317	0.047177	0.183779
A0A024R525,P02794	FTH1	Ferritin OS=Homo sapiens OX=9606 GN=FTH1 PE=3 SV=1	A0A024R525	FTH1	0	1.61272	1.54192	0	1.87877	1.48076	0	1.88	1.27357	0	0	1.11984	0	0	0	1.09217	0	0	0	0.840831	2.21869	1.42085	3.31369	1.16957	0	0	0	0	0.797251	0	0	0	0	0	-0,00872880794631113	0.164669	0.366922
P04083,Q5TZZ9	ANXA1	Annexin A1 OS=Homo sapiens OX=9606 GN=ANXA1 PE=1 SV=2	P04083	ANXA1	16.5708	32.2545	18.503	32.8769	7.5151	14.8076	17.9782	20.68	19.1035	25.1406	16.8183	21.277	4.76228	4.47286	6.23685	20.7513	14.8375	16.4774	12.1873	10.09	11.0934	12.7877	13.2548	11.6957	11.5534	9.9913	15.8936	15.1616	13.5533	10.5089	9.43691	12.4546	10.6164	5.03014	0,00118006312771288	0.00136824	0.0223193
P30044	PRDX5	Peroxiredoxin-5, mitochondrial OS=Homo sapiens OX=9606 GN=PRDX5 PE=1 SV=4	P30044	PRDX5	2.20945	3.22545	3.08383	1.06055	1.25252	5.92305	4.31477	1.88	2.54714	5.80167	7.13505	1.11984	0	0	0	1.09217	0.872796	1.93852	5.22314	2.52249	3.32803	2.84171	2.20913	3.5087	1.15534	2.22029	2.88975	2.75666	3.98625	1.40118	0	1.46525	0	0	0,00518494275045189	0.160444	0.366922
A0A024RBK9	TXNRD1	Thioredoxin-disulfide reductase OS=Homo sapiens OX=9606 GN=TXNRD1 PE=3 SV=1	A0A024RBK9	TXNRD1	4.97125	8.06362	3.08383	1.06055	8.76762	7.40381	4.31477	18.8	7.64141	0	6.11576	3.35953	4.76228	6.70929	2.07895	4.36869	10.4736	1.93852	13.9284	3.36332	4.43737	0	6.62738	1.16957	2.31067	3.33043	0	2.75666	11.1615	0.70059	0	0.732623	1.93025	0	0,00602772537696469	0.0702755	0.229473
P01344-3	IGF2	Isoform 3 of Insulin-like growth factor II OS=Homo sapiens OX=9606 GN=IGF2	P01344	IGF2	3.31417	3.22545	0	0	4.38381	5.92305	0	0	1.27357	0	0	0	2.38114	2.23643	0	0	0.872796	0	0.870524	0	1.10934	2.84171	2.20913	1.16957	0	0	0	0	1.5945	1.40118	2.17775	2.93049	0.965125	0	0,00865606706802114	0.666817	0.758341
Q5JPA6		Uncharacterized protein DKFZp434L081 OS=Homo sapiens OX=9606 GN=DKFZp434L081 PE=2 SV=1	Q5JPA6		1.65708	0	0	0	0.626258	0	0.719128	0	0	0	0	0	2.38114	0	0	1.09217	0	0	0	0	0	0	1.10456	0	0	0	0	0	0	0.70059	0.725916	0.732623	0.965125	0	0,0168789951941216	0.877599	0.907857
A0A024RAM2,P35754	GLRX	Glutaredoxin (Thioltransferase), isoform CRA_c OS=Homo sapiens OX=9606 GN=GLRX PE=4 SV=1	A0A024RAM2	GLRX	1.10472	1.61272	0	1.06055	1.87877	0	2.15739	1.88	1.27357	3.86778	4.07717	1.11984	0	0	1.03948	0	4.36398	0.96926	4.35262	0	0	0	1.10456	0	0	1.11014	0	0	3.98625	2.10177	0.725916	0	0	0	0,0201999816087789	0.0539688	0.203553
P04792,V9HW43	HSPB1,HEL-S-102	Heat shock protein beta-1 OS=Homo sapiens OX=9606 GN=HSPB1 PE=1 SV=2	P04792	HSPB1	20.9897	3.22545	10.7934	12.7266	15.0302	20.7307	10.0678	11.28	22.9242	13.5372	18.3473	21.277	11.9057	6.70929	5.19738	22.9356	6.10957	7.75408	11.3168	7.56748	4.43737	5.68341	9.94108	10.5261	3.46601	6.66086	4.33463	6.89165	9.56701	11.91	12.3406	16.1177	10.6164	10.0603	0,0202815179377556	0.00238763	0.0306562
P15502-8	ELN	Isoform 8 of Elastin OS=Homo sapiens OX=9606 GN=ELN	P15502	ELN	0	0	0	0	0	1.48076	0	0	0	0	0	0	0	0	0	0	0	0	0	0	0	0	0	0	0	0	0	0	0	0	0.725916	0.732623	0	0	0,0218158709272428	0.942591	0.960626
P62937,V9HWF5	PPIA,HEL-S-69p	Peptidyl-prolyl cis-trans isomerase A OS=Homo sapiens OX=9606 GN=PPIA PE=1 SV=2	P62937	PPIA	15.4661	24.1909	15.4192	16.9687	17.5352	20.7307	37.3947	7.52	17.83	38.6778	30.5788	33.5953	21.4302	2.23643	2.07895	20.7513	13.9647	13.5696	13.9284	7.56748	17.7495	17.0502	16.5685	11.6957	16.1747	15.542	17.3385	12.405	13.5533	18.2153	18.8738	17.583	18.3374	7.5452	0,0225361553464796	0.00582937	0.0516365
B8ZZQ6,P06454,P06454-2,Q53S24,Q86YS2,Q8TBK9,V9HVW6	PTMA,PTMAP7	Prothymosin alpha OS=Homo sapiens OX=9606 GN=PTMA PE=1 SV=1	B8ZZQ6	PTMA	1.65708	1.61272	0	1.06055	2.50503	1.48076	0.719128	7.52	7.64141	0	0.509647	0	0	6.70929	12.4737	1.09217	0	0	0	0	0	0	0	0	0	0	0	0	0	0.70059	1.45183	0.732623	0.965125	0	0,0343319450185203	0.0418602	0.167827
A0A087WWF8,F8VV13,Q96DR8	MUCL1	Mucin-like protein 1 OS=Homo sapiens OX=9606 GN=MUCL1 PE=1 SV=1	A0A087WWF8	MUCL1	2.20945	0	0	0	0	0	0	0	0	0	0.509647	1.11984	4.76228	2.23643	5.19738	0	0	0	0	0	0	0	0	0	0	0	0	0	0	0	0	0	0.965125	0	0,0343343585049566	0.315915	0.485593
Q9NPE2	NGRN	Neugrin OS=Homo sapiens OX=9606 GN=NGRN PE=1 SV=2	Q9NPE2	NGRN	0	0	0	0	0	0	0	0	0	0	0	1.11984	0	0	0	1.09217	0	0	0	0	0	0	0	0	0	0	0	0	0	0	0	0	0	0	0,0360951878609971	0.728203	0.805343
P50395,Q6IAT1	GDI2	Rab GDP dissociation inhibitor beta OS=Homo sapiens OX=9606 GN=GDI2 PE=1 SV=2	P50395	GDI2	11.0472	19.3527	9.2515	15.9082	10.6464	14.8076	22.293	18.8	5.09427	11.6033	20.3859	6.71906	4.76228	2.23643	1.03948	9.82955	11.3463	7.75408	6.96419	9.24914	9.98409	12.7877	6.62738	11.6957	9.2427	7.77101	5.77951	11.0266	11.9588	6.30531	5.80733	7.32623	5.79075	5.03014	0,0439332576982257	0.0160363	0.0975634
B7Z9W0		cDNA, FLJ78974, highly similar to Cytohesin-1 OS=Homo sapiens OX=9606 PE=2 SV=1	B7Z9W0		0	0	0	0	0.626258	0	0	0	0	0	0.509647	0	0	0	0	1.09217	0	0	0	0	0	0	0	0	0	0	0	0	0	0	0	0	0	0	0,0566415368331067	0.349181	0.520982
B7Z9B1		Cadherin-13 OS=Homo sapiens OX=9606 PE=2 SV=1	B7Z9B1		4.97125	6.45089	6.16767	3.18164	7.5151	5.92305	3.59564	7.52	7.64141	7.73556	9.68329	10.0786	2.38114	6.70929	2.07895	4.36869	1.74559	3.87704	2.61157	4.20415	4.43737	1.42085	4.41826	2.33914	3.46601	2.22029	2.88975	1.37833	6.37801	4.90413	5.08141	3.66312	3.8605	7.5452	0,0576924641376771	0.00272915	0.0327255
F8WA42	SUMF2	Inactive C-alpha-formylglycine-generating enzyme 2 OS=Homo sapiens OX=9606 GN=SUMF2 PE=1 SV=1	F8WA42	SUMF2	0	0	0	1.06055	0.626258	0	0	0	1.27357	0	0.509647	0	0	0	0	0	0	0	0	0.840831	0	0	0	0	0	1.11014	0	1.37833	0	0	0	0	0	0	0,0597228612989738	0.34072	0.513737
P13797	PLS3	Plastin-3 OS=Homo sapiens OX=9606 GN=PLS3 PE=1 SV=4	P13797	PLS3	15.4661	19.3527	9.2515	18.0293	25.0503	14.8076	20.8547	7.52	10.1885	3.86778	25.992	19.0373	7.14342	0	0	10.9217	4.36398	9.6926	18.281	22.7024	9.98409	11.3668	18.7776	14.0348	8.08736	11.1014	7.22438	8.26998	15.945	4.90413	4.3555	4.39574	3.8605	0	0,0621831011848587	0.0279592	0.130777
A0A140VKA6,P50502	ST13	Testis secretory sperm-binding protein Li 233m OS=Homo sapiens OX=9606 PE=2 SV=1	A0A140VKA6	ST13	0.552361	0	1.54192	2.12109	1.87877	0	4.31477	0	0	0	1.52894	0	0	0	0	1.09217	0	0	2.61157	0	1.10934	0	1.10456	0	0	0	0	0	2.39175	0.70059	0.725916	0.732623	0.965125	0	0,0622566093177879	0.585094	0.679313
Q9BTY2	FUCA2	Plasma alpha-L-fucosidase OS=Homo sapiens OX=9606 GN=FUCA2 PE=1 SV=2	Q9BTY2	FUCA2	0	0	0	0	1.87877	0	2.15739	0	0	0	1.01929	0	0	0	0	0	0	0.96926	0.870524	0	0	0	1.10456	1.16957	0	0	0	0	0	0	0.725916	0	0	0	0,0628837144024344	0.848835	0.884768
F5H365,Q15436	SEC23A	Protein transport protein SEC23 OS=Homo sapiens OX=9606 GN=SEC23A PE=1 SV=1	F5H365	SEC23A	2.20945	4.83817	1.54192	3.18164	2.50503	4.44229	3.59564	0	6.36784	3.86778	4.07717	2.23969	2.38114	0	0	5.46086	1.74559	1.93852	7.83471	2.52249	2.21869	2.84171	0	2.33914	2.31067	2.22029	0	1.37833	1.5945	1.40118	0.725916	2.93049	0	0	0,0638113527904256	0.0170976	0.10235
D0PNI1,P63104	YWHAZ	Epididymis luminal protein 4 OS=Homo sapiens OX=9606 GN=YWHAZ PE=2 SV=1	D0PNI1	YWHAZ	27.6181	41.9308	35.4641	29.6953	8.76762	28.1345	30.2034	11.28	43.3013	23.2067	29.0499	21.277	7.14342	33.5464	22.8685	42.5947	20.0743	5.81556	11.3168	9.24914	3.32803	14.2085	6.62738	11.6957	11.5534	14.4319	13.0039	13.7833	3.98625	16.1136	18.1479	10.2567	9.65125	30.1808	0,0640529226700107	0.0197061	0.112792
P20933	AGA	N(4)-(beta-N-acetylglucosaminyl)-L-asparaginase OS=Homo sapiens OX=9606 GN=AGA PE=1 SV=2	P20933	AGA	0.552361	0	0	0	0.626258	1.48076	0	0	1.27357	0	0	0	0	0	0	0	0.872796	0	0	0	0	0	0	0	0	0	0	0	0	0.70059	1.45183	0.732623	0	0	0,0657077754100982	0.4896	0.588602
P18669,Q6FHU2	PGAM1	Phosphoglycerate mutase 1 OS=Homo sapiens OX=9606 GN=PGAM1 PE=1 SV=2	P18669	PGAM1	12.1519	14.5145	12.3353	10.6055	8.14136	11.8461	11.5061	20.68	14.0093	9.66945	10.7026	11.1984	11.9057	11.1821	7.27633	15.2904	8.72796	5.81556	13.0579	5.04498	2.21869	7.10427	8.83651	8.18698	4.62135	2.22029	2.88975	1.37833	10.3643	7.70649	5.80733	11.722	12.5466	0	0,0673866138145217	0.00102145	0.0187923
A0A5F9ZHM4	LDHB	L-lactate dehydrogenase OS=Homo sapiens OX=9606 GN=LDHB PE=1 SV=1	A0A5F9ZHM4	LDHB	4.41889	17.74	15.4192	10.6055	12.5252	7.40381	11.5061	24.44	14.0093	9.66945	7.13505	10.0786	7.14342	4.47286	2.07895	9.82955	16.5831	3.87704	6.09367	9.24914	5.54672	7.10427	11.0456	8.18698	6.93202	6.66086	4.33463	6.89165	12.756	3.50295	2.17775	4.39574	5.79075	7.5452	0,068360651100078	0.00208438	0.0283345
Q5T5C7	SARS1	Seryl-tRNA synthetase OS=Homo sapiens OX=9606 GN=SARS1 PE=1 SV=1	Q5T5C7	SARS1	0	1.61272	0	0	0.626258	0	0	0	0	0	1.01929	0	0	0	0	0	0.872796	0	0	0	0	0	0	0	0	0	0	0	0.797251	0.70059	0	0.732623	0	0	0,0703238403524405	0.72558	0.805343
A0A024R1S8,Q14847	LASP1	LIM and SH3 domain protein 1 OS=Homo sapiens OX=9606 GN=LASP1 PE=4 SV=1	A0A024R1S8	LASP1	7.1807	3.22545	1.54192	3.18164	6.26258	7.40381	4.31477	7.52	7.64141	1.93389	7.6447	15.6778	7.14342	4.47286	5.19738	3.27652	6.98237	2.90778	9.57576	2.52249	0	0	4.41826	2.33914	0	1.11014	1.44488	1.37833	4.7835	7.70649	5.08141	5.86099	4.82562	2.51507	0,0785159100318566	0.0364823	0.162195
A0A7P0TBF8,B4E2Z3,P08195-2	SLC3A2	4F2 cell-surface antigen heavy chain OS=Homo sapiens OX=9606 GN=SLC3A2 PE=1 SV=1	A0A7P0TBF8	SLC3A2	0.552361	0	0	1.06055	1.25252	0	1.43826	0	0	0	2.03859	0	0	0	0	1.09217	0	0.96926	0	0.840831	0	0	0	1.16957	0	1.11014	0	0	0.797251	0	0	0	0	0	0,0850399667129861	0.417853	0.565365
G9FTK0	HLA-A	MHC class I antigen (Fragment) OS=Homo sapiens OX=9606 GN=HLA-A PE=3 SV=2	G9FTK0	HLA-A	0.552361	0	0	0	0.626258	0	0	0	0	0	0	0	0	0	0	0	0	0	0	0	0	0	1.10456	0	0	0	0	0	0	0	0	0	0	0	0,0936212790834334	0.349181	0.520982
Q15847,Q5TBU5	ADIRF	HCG1773630 OS=Homo sapiens OX=9606 GN=hCG_1773630 PE=2 SV=1	Q15847	ADIRF	0	0	0	0	1.25252	1.48076	0	0	0	1.93389	0	0	0	0	0	0	0	0	4.35262	0	0	0	0	0	0	0	0	0	0	0	0	0	0	0	0,100663605482947	0.145282	0.354379
P00491,Q8N7G1,V9HWH6	PNP,HEL-S-156an	Purine nucleoside phosphorylase OS=Homo sapiens OX=9606 GN=PNP PE=1 SV=2	P00491	PNP	3.86653	6.45089	0	6.36328	5.63632	2.96152	5.75303	1.88	10.1885	0	10.1929	0	0	2.23643	2.07895	5.46086	3.49118	0.96926	6.96419	5.04498	3.32803	2.84171	2.20913	2.33914	2.31067	1.11014	0	1.37833	7.17526	0	0	0.732623	0	0	0,101546924567082	0.252386	0.437337
P0DOX6		Immunoglobulin mu heavy chain OS=Homo sapiens OX=9606 PE=1 SV=2	P0DOX6		1.10472	0	0	0	0	0	0.719128	0	0	0	0	0	0	0	0	0	0	0	0	0	0	0	0	0	0	0	0	0	0	0	0	0.732623	0.965125	0	0,103365630256405	0.634849	0.727054
P61981	YWHAG	14-3-3 protein gamma OS=Homo sapiens OX=9606 GN=YWHAG PE=1 SV=2	P61981	YWHAG	6.62834	9.67634	13.8772	9.54491	3.13129	8.88457	6.47216	1.88	10.1885	1.93389	7.13505	2.23969	0	13.4186	7.27633	7.64521	4.36398	0.96926	1.74105	0.840831	1.10934	1.42085	2.20913	1.16957	1.15534	1.11014	1.44488	1.37833	1.5945	4.90413	3.62958	3.66312	4.82562	10.0603	0,103757658408726	0.0385835	0.162195
A0A0K0K1L8,A0A384NQ35,Q06323	PSME1,HEL-S-129m	Epididymis secretory sperm binding protein Li 129m OS=Homo sapiens OX=9606 GN=HEL-S-129m PE=2 SV=1	A0A0K0K1L8	PSME1	1.10472	1.61272	1.54192	1.06055	2.50503	2.96152	2.87651	1.88	2.54714	0	5.09647	0	0	0	0	1.09217	1.74559	1.93852	0	0.840831	4.43737	1.42085	3.31369	1.16957	1.15534	2.22029	0	0	0.797251	0.70059	0	0.732623	0	0	0,104619123290799	0.0972611	0.280159
D6RD24,Q7Z6J8	UBE3D	E3 ubiquitin-protein ligase E3D OS=Homo sapiens OX=9606 GN=UBE3D PE=1 SV=1	D6RD24	UBE3D	0	0	0	0	0	0	0	0	0	0	0	1.11984	0	0	1.03948	0	0	0	0	0	0	0	0	0	0	0	0	0	0	0	0	0	0	0	0,107440259438154	0.728203	0.805343
A4D1M3,Q9UI42	CPA4	Carboxypeptidase A4 OS=Homo sapiens OX=9606 GN=CPA4 PE=2 SV=1	A4D1M3	CPA4	2.20945	0	3.08383	0	1.25252	0	7.19128	0	1.27357	0	8.66399	3.35953	0	2.23643	1.03948	4.36869	1.74559	1.93852	1.74105	1.68166	0	0	3.31369	0	2.31067	0	0	1.37833	0	0.70059	0	0	0	2.51507	0,114601515718211	0.738731	0.815604
A0A024RBC5,A8K6V6,P15586	GNS	N-acetylglucosamine-6-sulfatase OS=Homo sapiens OX=9606 GN=GNS PE=2 SV=1	A0A024RBC5	GNS	2.20945	4.83817	3.08383	0	7.5151	2.96152	7.91041	11.28	15.2828	7.73556	2.54823	2.23969	0	0	1.03948	1.09217	3.49118	2.90778	1.74105	4.20415	3.32803	1.42085	3.31369	3.5087	3.46601	2.22029	2.88975	2.75666	3.98625	4.90413	5.08141	3.66312	4.82562	2.51507	0,116610535973751	0.356694	0.530468
A0A0F7G8J1	PLG	Plasminogen OS=Homo sapiens OX=9606 GN=PLG PE=2 SV=1	A0A0F7G8J1	PLG	8.28542	9.67634	3.08383	2.12109	6.26258	8.88457	2.15739	18.8	6.36784	3.86778	3.56753	6.71906	16.668	26.8371	6.23685	13.1061	1.74559	0	0	0	0	0	3.31369	0	0	0	0	0	0.797251	4.90413	5.08141	8.05886	8.68612	10.0603	0,118947035884034	0.0178366	0.105564
Q15063-5	POSTN	Isoform 5 of Periostin OS=Homo sapiens OX=9606 GN=POSTN	Q15063	POSTN	85.616	214.492	166.527	343.617	121.494	148.076	222.211	186.12	91.6969	52.215	156.462	83.9882	52.3851	26.8371	24.9474	91.7425	27.9295	118.25	90.5345	108.467	147.543	75.3052	55.2282	69.0045	108.602	117.675	104.031	70.2948	83.7113	120.502	86.384	82.7864	66.5936	80.4822	0,131791944890993	0.0104094	0.0744347
O60568	PLOD3	Multifunctional procollagen lysine hydroxylase and glycosyltransferase LH3 OS=Homo sapiens OX=9606 GN=PLOD3 PE=1 SV=1	O60568	PLOD3	3.31417	1.61272	3.08383	2.12109	4.38381	4.44229	2.87651	1.88	1.27357	0	6.11576	3.35953	0	0	2.07895	3.27652	1.74559	0.96926	1.74105	2.52249	1.10934	1.42085	2.20913	1.16957	2.31067	0	0	1.37833	2.39175	0.70059	2.17775	0.732623	0.965125	2.51507	0,133621936827401	0.0395344	0.162195
P09493-8	TPM1	Isoform 8 of Tropomyosin alpha-1 chain OS=Homo sapiens OX=9606 GN=TPM1	P09493	TPM1	1.10472	0	1.54192	1.06055	0	0	0.719128	0	1.27357	1.93389	0.509647	1.11984	0	2.23643	1.03948	0	0	1.93852	0.870524	0	0	0	0	1.16957	0	1.11014	0	0	0	0	0	0	0	0	0,147213093032916	0.116836	0.301623
P02461	COL3A1	Collagen alpha-1(III) chain OS=Homo sapiens OX=9606 GN=COL3A1 PE=1 SV=4	P02461	COL3A1	93.9014	82.2489	129.521	118.781	78.2823	66.6343	77.6659	47	81.5084	87.025	43.8296	59.3517	80.9587	87.2207	60.2896	58.9773	19.2015	44.586	32.2094	45.4049	39.9364	29.8379	53.0191	23.3914	31.1941	18.8724	37.5668	15.1616	35.079	73.562	64.6065	68.8666	39.5701	62.8767	0,15293378679628	9.7228e-05	0.00678926
P22392-2,Q32Q12	NME2,NME1-NME2	Isoform 3 of Nucleoside diphosphate kinase B OS=Homo sapiens OX=9606 GN=NME2	P22392	NME2	14.3614	17.74	16.9611	13.7871	10.6464	16.2884	16.54	13.16	10.1885	17.405	19.3666	17.9175	16.668	13.4186	15.5921	27.3043	12.2191	10.6619	3.4821	5.88581	5.54672	7.10427	13.2548	5.84784	5.77669	7.77101	7.22438	5.51332	12.756	4.20354	2.90366	6.59361	7.721	0	0,153168632155976	5.40419e-05	0.00486377
C8C504	HBB	Beta-globin OS=Homo sapiens OX=9606 GN=HBB PE=3 SV=1	C8C504	HBB	4.41889	3.22545	3.08383	4.24218	3.75755	7.40381	2.87651	3.76	5.09427	11.6033	2.54823	7.8389	9.52456	4.47286	4.1579	7.64521	2.61839	1.93852	0.870524	1.68166	2.21869	1.42085	4.41826	1.16957	3.46601	2.22029	1.44488	2.75666	0.797251	4.20354	4.3555	4.39574	5.79075	0	0,161199135830679	0.0116268	0.0815751
A0A024R9B8,Q9Y646	CPQ,PGCP	Carboxypeptidase Q OS=Homo sapiens OX=9606 GN=PGCP PE=4 SV=1	A0A024R9B8	CPQ	1.10472	4.83817	4.62575	2.12109	3.75755	5.92305	1.43826	3.76	1.27357	5.80167	2.03859	0	0	0	0	1.09217	2.61839	1.93852	4.35262	3.36332	0	2.84171	2.20913	0	2.31067	1.11014	0	0	2.39175	1.40118	2.17775	2.93049	1.93025	0	0,167206050184298	0.107495	0.282824
Q6AWC2,Q6AWC2-4,Q6AWC2-6	WWC2	Protein WWC2 OS=Homo sapiens OX=9606 GN=WWC2 PE=1 SV=2	Q6AWC2	WWC2	0	0	0	0	0	0	0.719128	0	0	0	0.509647	0	0	0	0	1.09217	0	0	0	0	0	0	0	0	0	0	0	0	0	0	0	0	0	0	0,170020236474916	0.349181	0.520982
A0A6Q8PFJ0	LMNA	Prelamin-A/C OS=Homo sapiens OX=9606 GN=LMNA PE=1 SV=1	A0A6Q8PFJ0	LMNA	41.4271	38.7054	57.0509	39.2402	38.2018	39.9806	33.0799	84.6	70.0463	46.4133	21.9148	42.554	61.9096	15.655	6.23685	29.4887	26.1839	47.4937	12.1873	6.72665	27.7336	44.0464	26.5095	40.9349	30.0388	23.313	23.118	24.8099	19.134	35.7301	15.9701	46.1553	41.5004	2.51507	0,173347203949919	0.00118363	0.0208735
I4AY87,P14174	MIF	Epididymis secretory sperm binding protein (Fragment) OS=Homo sapiens OX=9606 GN=MIF PE=2 SV=1	I4AY87	MIF	4.97125	1.61272	0	0	5.01007	1.48076	0.719128	0	3.8207	3.86778	3.56753	3.35953	4.76228	6.70929	2.07895	7.64521	0	0	0.870524	0	0	0	1.10456	0	0	0	0	0	0	2.10177	2.17775	2.19787	1.93025	2.51507	0,177517115234037	0.0689792	0.229473
A0A024QZR4	ESM1	Endothelial cell-specific molecule 1, isoform CRA_a OS=Homo sapiens OX=9606 GN=ESM1 PE=4 SV=1	A0A024QZR4	ESM1	0	0	0	0	1.25252	0	0	0	0	0	0	0	0	0	0	0	0	0	0	0	0	0	1.10456	0	0	0	0	0	0	0	0	0	0	0	0,181352889281839	0.728203	0.805343
A0A0S2Z3G9,O43707	ACTN4	Actinin alpha 4 isoform 1 (Fragment) OS=Homo sapiens OX=9606 GN=ACTN4 PE=2 SV=1	A0A0S2Z3G9	ACTN4	79.54	62.8962	69.3862	73.1777	49.4744	97.7303	68.3172	94	66.2255	40.6117	73.8988	75.0294	59.5285	58.1471	38.4606	96.1112	41.0214	18.4159	48.7493	31.9516	28.8429	26.9962	71.7967	28.0696	24.2621	31.084	20.2283	31.7016	50.2268	32.2271	30.4885	40.2943	38.605	7.5452	0,194210809764544	1.86727e-05	0.00443053
K7EPT8		Glial fibrillary acidic protein (Fragment) OS=Homo sapiens OX=9606 GN=GFAP PE=1 SV=2	K7EPT8		0	4.83817	0	1.06055	1.87877	4.44229	0	0	0	0	6.62541	0	0	0	0	0	4.36398	1.93852	0	0.840831	0	0	1.10456	1.16957	1.15534	0	0	4.13499	0	0	0.725916	0	0.965125	0	0,200603188327401	0.781083	0.84798
A3KMG0,P21941	MATN1	MATN1 protein (Fragment) OS=Homo sapiens OX=9606 GN=MATN1 PE=2 SV=1	A3KMG0	MATN1	0	0	0	0	0	0	0	0	0	0	0	1.11984	0	0	0	0	0	0.96926	0	0	0	0	0	0	0	0	0	0	0	0	0	0	0	0	0,208340183720412	0.728203	0.805343
A0A024R895,Q01105-2	SET	SET translocation (Myeloid leukemia-associated), isoform CRA_b OS=Homo sapiens OX=9606 GN=SET PE=3 SV=1	A0A024R895	SET	4.41889	0	3.08383	0	5.01007	0	3.59564	1.88	8.91498	0	1.01929	1.11984	2.38114	0	0	2.18434	2.61839	0	0.870524	2.52249	1.10934	2.84171	2.20913	1.16957	2.31067	1.11014	1.44488	1.37833	1.5945	2.10177	0	0.732623	0.965125	0	0,210180862605092	0.316584	0.48605
Q92804,Q92804-2	TAF15	TATA-binding protein-associated factor 2N OS=Homo sapiens OX=9606 GN=TAF15 PE=1 SV=1	Q92804	TAF15	0	0	0	0	0.626258	0	0	0	2.54714	0	0	0	0	0	0	0	0	0	0	0.840831	0	0	1.10456	0	0	0	0	0	0.797251	0	0	0	0	0	0,210458886529256	0.954136	0.967105
Q9Y2B0	CNPY2	Protein canopy homolog 2 OS=Homo sapiens OX=9606 GN=CNPY2 PE=1 SV=1	Q9Y2B0	CNPY2	4.97125	0	0	3.18164	5.63632	1.48076	1.43826	3.76	10.1885	1.93389	4.07717	2.23969	0	2.23643	4.1579	2.18434	1.74559	1.93852	5.22314	0.840831	2.21869	1.42085	2.20913	0	0	1.11014	0	1.37833	2.39175	2.10177	0	1.46525	0.965125	0	0,212112084363387	0.148582	0.359406
P01023	A2M	Alpha-2-macroglobulin OS=Homo sapiens OX=9606 GN=A2M PE=1 SV=3	P01023	A2M	16.5708	22.5781	26.2126	8.48437	25.0503	38.4998	15.8208	33.84	16.5564	36.7439	9.68329	34.7151	57.1473	31.31	14.5527	32.7652	17.4559	4.8463	6.09367	5.88581	7.7654	11.3668	23.1958	5.84784	8.08736	11.1014	15.8936	11.0266	3.189	12.6106	17.422	13.9198	20.2676	20.1205	0,214221460428939	0.00402475	0.0416849
Q15293,V9HW95	RCN1	Reticulocalbin-1 OS=Homo sapiens OX=9606 GN=RCN1 PE=1 SV=1	Q15293	RCN1	25.961	14.5145	16.9611	15.9082	10.6464	11.8461	18.6973	26.32	21.6507	5.80167	12.2315	24.6365	16.668	26.8371	33.2632	10.9217	11.3463	5.81556	13.0579	6.72665	5.54672	7.10427	9.94108	8.18698	2.31067	5.55072	5.77951	6.89165	11.9588	7.0059	1.45183	5.12836	5.79075	0	0,218871804885767	0.000646761	0.0148608
Q3B726	POLR1F	DNA-directed RNA polymerase I subunit RPA43 OS=Homo sapiens OX=9606 GN=POLR1F PE=1 SV=1	Q3B726	POLR1F	0.552361	0	0	0	0	0	0.719128	0	0	0	0	0	0	0	0	1.09217	0	0	0	0	0	0	0	0	0	0	0	0	0	0	0	0	0	0	0,219319092769952	0.349181	0.520982
A0A140VJL3,P00492	HPRT1	Hypoxanthine phosphoribosyltransferase OS=Homo sapiens OX=9606 GN=HPRT1 PE=2 SV=1	A0A140VJL3	HPRT1	0	0	0	0	0	0	0	1.88	0	0	1.01929	0	0	0	0	0	0	0	0	1.68166	0	0	0	0	0	0	0	0	0.797251	0	0	0	0	0	0,225993977864916	0.590415	0.685186
P46926	GNPDA1	Glucosamine-6-phosphate isomerase 1 OS=Homo sapiens OX=9606 GN=GNPDA1 PE=1 SV=1	P46926	GNPDA1	0	0	0	0	0.626258	0	0	0	1.27357	0	1.52894	0	0	0	0	0	0.872796	0	0.870524	0	0	0	0	0	1.15534	0	0	0	0	0	0	0	0	0	0,242305149950365	0.488193	0.587452
A0A3B3ITT5	RPL29	60S ribosomal protein L29 OS=Homo sapiens OX=9606 GN=RPL29 PE=1 SV=1	A0A3B3ITT5	RPL29	0	0	0	1.06055	0	0	0	0	1.27357	0	0.509647	0	0	0	0	0	0	0	0	0	0	0	0	0	0	0	0	0	0	0.70059	0	0.732623	0.965125	0	0,245765105352611	0.488193	0.587452
Q6ZN40	TPM1	Tropomyosin 1 (Alpha), isoform CRA_f OS=Homo sapiens OX=9606 GN=TPM1 PE=1 SV=1	Q6ZN40	TPM1	74.5688	64.5089	46.2575	62.5722	22.5453	32.5768	66.8789	65.8	87.8762	46.4133	58.6094	134.381	73.8153	91.6936	67.5659	75.3599	13.0919	33.9241	45.2672	15.9758	12.2028	25.5754	20.9867	33.9175	18.4854	35.5246	13.0039	22.0533	18.3368	28.7242	27.5848	21.2461	22.1979	57.8466	0,256372016282117	0.00102145	0.0187923
L0R5A1		Alternative protein CSF2RB OS=Homo sapiens OX=9606 GN=CSF2RB PE=4 SV=1	L0R5A1		0	1.61272	3.08383	2.12109	0	0	0	0	5.09427	3.86778	0	0	0	11.1821	0	1.09217	0.872796	0	0	0	0	0	0	0	0	0	0	0	0	0	0	0	0	0	0,263323799225889	0.0953555	0.280159
Q6FGR8	PRNP	Major prion protein OS=Homo sapiens OX=9606 GN=PRNP PE=2 SV=1	Q6FGR8	PRNP	2.20945	1.61272	0	2.12109	1.87877	1.48076	1.43826	3.76	1.27357	1.93389	2.03859	0	0	0	0	2.18434	0.872796	5.81556	0.870524	0	2.21869	0	2.20913	0	1.15534	1.11014	0	0	0	0	0	0	0	0	0,264735687802482	0.0313499	0.144564
A0A090N7V8,Q9NWM8	FKBP14	Peptidylprolyl isomerase OS=Homo sapiens OX=9606 GN=FKBP14 PE=4 SV=1	A0A090N7V8	FKBP14	0	0	0	0	0	0	1.43826	0	0	0	2.54823	0	0	0	0	0	0.872796	0	0	0.840831	0	0	0	0	0	0	0	0	1.5945	0	0	0	0	0	0,269103992051326	0.863014	0.897039
Q8WUP2,Q8WUP2-3	FBLIM1	Filamin-binding LIM protein 1 OS=Homo sapiens OX=9606 GN=FBLIM1 PE=1 SV=2	Q8WUP2	FBLIM1	0	0	0	0	0.626258	0	1.43826	0	0	0	0.509647	0	0	0	0	0	0	0	0	0	0	0	0	0	0	0	0	0	0	1.40118	0	0.732623	0	0	0,270675470422816	0.328211	0.496598
P06730-2	EIF4E	Isoform 2 of Eukaryotic translation initiation factor 4E OS=Homo sapiens OX=9606 GN=EIF4E	P06730	EIF4E	0	0	0	1.06055	0	0	0	0	0	0	0	0	0	0	0	0	0.872796	0	0	0	0	0	0	0	0	0	0	0	0	0	0	0	0	0	0,281090569956719	0.728203	0.805343
P52565,V9HWE8	ARHGDIA,HEL-S-47e	Rho GDP-dissociation inhibitor 1 OS=Homo sapiens OX=9606 GN=ARHGDIA PE=1 SV=3	P52565	ARHGDIA	10.4949	16.1272	13.8772	11.666	5.01007	7.40381	9.34867	16.92	11.4621	13.5372	11.7219	15.6778	11.9057	6.70929	4.1579	9.82955	3.49118	6.78482	7.83471	3.36332	4.43737	4.26256	11.0456	3.5087	3.46601	4.44058	2.88975	2.75666	5.58076	10.5089	5.80733	9.5241	6.75587	10.0603	0,286416345847761	1.48882e-05	0.00431758
E9PEW8	HBD	Hemoglobin subunit delta (Fragment) OS=Homo sapiens OX=9606 GN=HBD PE=1 SV=1	E9PEW8	HBD	0	0	0	0	0.626258	0	2.15739	0	0	0	0	0	0	0	0	0	0	0	0	0	0	0	1.10456	1.16957	0	0	0	0	0	0	0	0	0	0	0,29165863458688	0.634849	0.727054
A0A140VKA0,Q05682-4	CALD1	Caldesmon 1, isoform CRA_i OS=Homo sapiens OX=9606 GN=CALD1 PE=2 SV=1	A0A140VKA0	CALD1	34.2464	37.0926	21.5868	22.2715	25.6766	34.0575	26.6078	65.8	56.037	29.0083	33.6367	62.7112	35.7171	33.5464	19.75	30.5808	16.5831	11.6311	26.1157	16.8166	17.7495	11.3668	33.1369	15.2044	15.0194	26.6435	5.77951	17.9183	9.56701	23.8201	18.1479	21.9787	21.2327	2.51507	0,294115245667503	1.86727e-05	0.00443053
P26022	PTX3	Pentraxin-related protein PTX3 OS=Homo sapiens OX=9606 GN=PTX3 PE=1 SV=3	P26022	PTX3	40.8747	135.469	84.8054	24.3926	53.8582	75.5189	21.5739	47	34.3863	83.1572	20.8955	32.4754	83.3399	53.6743	24.9474	32.7652	41.8942	31.9856	16.54	21.8616	36.6083	29.8379	38.6597	19.8827	16.1747	18.8724	33.2322	19.2966	41.457	23.8201	20.3256	31.5028	28.9537	17.6055	0,298409545679905	0.00354319	0.0380565
P08670,V9HWE1	VIM,HEL113	Vimentin OS=Homo sapiens OX=9606 GN=VIM PE=1 SV=4	P08670	VIM	106.606	399.955	194.281	215.291	73.2722	170.288	209.266	176.72	244.525	388.712	218.638	247.485	207.159	134.186	76.9212	153.996	83.7884	138.604	150.601	90.8097	77.654	149.19	113.77	123.974	86.6503	116.565	83.8028	86.8348	103.643	109.993	88.5617	82.7864	86.8612	178.57	0,299342594248699	9.7228e-05	0.00678926
H0Y360	AMPD2	AMP deaminase OS=Homo sapiens OX=9606 GN=AMPD2 PE=1 SV=2	H0Y360	AMPD2	0	0	0	0	0.626258	0	0.719128	0	0	0	0	0	0	0	0	1.09217	0	0	0	0	0	0	0	0	0	0	0	0	0	0	0	0	0	0	0,300820264849976	0.349181	0.520982
Q16576,Q16576-2,Q6FHQ0	RBBP7	Isoform 2 of Histone-binding protein RBBP7 OS=Homo sapiens OX=9606 GN=RBBP7	Q16576	RBBP7	0.552361	0	1.54192	0	0.626258	1.48076	0	0	0	0	0	0	0	0	0	0	0	0	0	3.36332	0	0	0	0	0	0	0	0	0	0	0	0	0	0	0,320947866508017	0.0577049	0.214239
P16070-7	CD44	Isoform 7 of CD44 antigen OS=Homo sapiens OX=9606 GN=CD44	P16070	CD44	3.86653	0	3.08383	4.24218	3.75755	4.44229	3.59564	0	5.09427	7.73556	8.15435	4.47937	2.38114	0	1.03948	7.64521	3.49118	0	2.61157	0.840831	0	0	1.10456	0	1.15534	1.11014	0	0	3.98625	2.10177	2.90366	2.19787	2.89537	7.5452	0,32326683159271	0.00902628	0.0673102
B2R4R9,P62857	RPS28	40S ribosomal protein S28 OS=Homo sapiens OX=9606 GN=RPS28 PE=2 SV=1	B2R4R9	RPS28	1.10472	4.83817	1.54192	1.06055	1.25252	1.48076	2.15739	0	5.09427	3.86778	3.05788	2.23969	0	0	2.07895	3.27652	0	2.90778	1.74105	0.840831	0	0	0	1.16957	0	0	0	0	0.797251	4.90413	2.90366	1.46525	0	0	0,326592758002895	0.0344223	0.155706
P30050	RPL12	60S ribosomal protein L12 OS=Homo sapiens OX=9606 GN=RPL12 PE=1 SV=1	P30050	RPL12	1.65708	1.61272	3.08383	4.24218	0.626258	2.96152	2.15739	1.88	2.54714	1.93389	2.03859	2.23969	0	0	0	2.18434	2.61839	2.90778	4.35262	1.68166	0	0	0	0	0	0	1.44488	0	0	1.40118	1.45183	1.46525	1.93025	0	0,331723461651373	0.00860563	0.0649153
Q13591,X5DR95	SEMA5A	Semaphorin-5A OS=Homo sapiens OX=9606 GN=SEMA5A PE=1 SV=3	Q13591	SEMA5A	0.552361	0	0	1.06055	0	0	1.43826	0	1.27357	1.93389	0	0	0	0	0	0	0	0	0.870524	0.840831	0	0	1.10456	0	0	0	0	0	0	0.70059	1.45183	0	0	0	0,33308096768449	0.311495	0.482522
F6TLX2		Glyoxalase domain-containing protein 4 OS=Homo sapiens OX=9606 GN=GLOD4 PE=1 SV=1	F6TLX2		0	0	3.08383	0	1.25252	0	2.15739	0	0	1.93389	2.03859	1.11984	0	0	0	2.18434	0	0	0.870524	0	0	0	1.10456	1.16957	0	0	0	0	2.39175	0	0.725916	0.732623	0	0	0,335934413797922	0.273873	0.437337
P62277	RPS13	40S ribosomal protein S13 OS=Homo sapiens OX=9606 GN=RPS13 PE=1 SV=2	P62277	RPS13	0	0	0	0	0	0	0.719128	0	1.27357	0	0.509647	0	0	0	0	0	0.872796	0	0	0	0	0	1.10456	0	0	0	0	0	0	0	0	0	0	0	0,339704262284693	0.328211	0.496598
A0A0B6XK00	LGALS1	Lectin, galactoside-binding, soluble, 1 (Fragment) OS=Homo sapiens OX=9606 GN=LGALS1 PE=2 SV=1	A0A0B6XK00	LGALS1	1.65708	0	0	0	1.87877	0	0	0	0	0	0	0	0	0	0	1.09217	0	0	0	0	0	0	0	0	0	0	0	0	0	0	0	0.732623	0.965125	0	0,341836739437202	0.818051	0.866172
P15018	LIF	Leukemia inhibitory factor OS=Homo sapiens OX=9606 GN=LIF PE=1 SV=1	P15018	LIF	0.552361	1.61272	0	0	4.38381	1.48076	0	0	0	0	0	0	0	0	0	1.09217	1.74559	0	0	0	0	0	1.10456	0	0	0	0	0	2.39175	0	0	0	0	0	0,342202766982082	0.460152	0.565365
B4DJQ5,K7ELL7	PRKCSH	Glucosidase 2 subunit beta OS=Homo sapiens OX=9606 PE=2 SV=1	B4DJQ5	PRKCSH	13.2567	11.2891	10.7934	7.42382	9.39387	14.8076	8.62954	26.32	16.5564	9.66945	10.1929	8.95874	4.76228	20.1279	16.6316	7.64521	6.10957	4.8463	6.96419	5.04498	4.43737	4.26256	7.73195	4.67827	3.46601	4.44058	5.77951	2.75666	4.7835	2.10177	0	3.66312	2.89537	0	0,361322265000031	0.000300344	0.0113779
Q53FJ5		Prosaposin (Variant Gaucher disease and variant metachromatic leukodystrophy) variant (Fragment) OS=Homo sapiens OX=9606 PE=2 SV=1	Q53FJ5		27.6181	41.9308	16.9611	12.7266	37.5755	32.5768	19.4165	52.64	47.122	32.8761	13.2508	7.8389	7.14342	11.1821	10.3948	7.64521	8.72796	15.5082	7.83471	11.7716	5.54672	7.10427	19.8822	10.5261	5.77669	6.66086	8.66926	8.26998	15.945	26.6224	21.7775	16.8503	12.5466	32.6959	0,362741178922281	0.00354319	0.0380565
P62906	RPL10A	60S ribosomal protein L10a OS=Homo sapiens OX=9606 GN=RPL10A PE=1 SV=2	P62906	RPL10A	1.65708	1.61272	6.16767	2.12109	0.626258	1.48076	7.19128	0	2.54714	9.66945	1.52894	3.35953	0	0	0	4.36869	6.10957	0	5.22314	0.840831	1.10934	0	0	1.16957	1.15534	1.11014	0	0	0	2.10177	2.17775	2.19787	1.93025	0	0,364118502772741	0.060851	0.222751
J3KND3,P60660	MYL6	Myosin light polypeptide 6 OS=Homo sapiens OX=9606 GN=MYL6 PE=1 SV=1	J3KND3	MYL6	14.3614	12.9018	7.70958	10.6055	8.14136	11.8461	11.5061	13.16	11.4621	13.5372	17.328	24.6365	16.668	6.70929	5.19738	7.64521	6.98237	1.93852	9.57576	5.88581	3.32803	5.68341	13.2548	3.5087	4.62135	9.9913	4.33463	6.89165	5.58076	4.90413	6.53324	8.05886	7.721	5.03014	0,382453394380527	1.09269e-06	0.00142596
P62191-2	PSMC1	Isoform 2 of 26S proteasome regulatory subunit 4 OS=Homo sapiens OX=9606 GN=PSMC1	P62191	PSMC1	0	0	0	0	0.626258	0	0	0	0	0	0.509647	0	0	0	0	0	0	0	0.870524	0	0	0	0	0	0	0	0	0	0	0	0	0	0	0	0,383886444408957	0.349181	0.520982
Q6FHW3	DF	Adipsin OS=Homo sapiens OX=9606 GN=DF PE=2 SV=1	Q6FHW3	DF	0	0	0	0	6.26258	8.88457	0	0	0	1.93389	0	0	4.76228	0	0	0	3.49118	0	0	0	1.10934	2.84171	3.31369	0	0	0	0	0	1.5945	0.70059	2.17775	1.46525	0	0	0,387861695525614	0.950371	0.967105
Q86Y82	STX12	Syntaxin-12 OS=Homo sapiens OX=9606 GN=STX12 PE=1 SV=1	Q86Y82	STX12	0	0	0	0	0.626258	0	0.719128	0	1.27357	0	3.05788	0	0	0	0	0	0	0.96926	1.74105	0	0	0	0	0	0	0	0	0	1.5945	0	0	0	0	0	0,399137499425932	0.315915	0.485593
O14737	PDCD5	Programmed cell death protein 5 OS=Homo sapiens OX=9606 GN=PDCD5 PE=1 SV=3	O14737	PDCD5	0	1.61272	0	2.12109	0.626258	1.48076	2.15739	1.88	1.27357	7.73556	2.54823	1.11984	0	0	0	0	3.49118	0	3.4821	0.840831	0	0	2.20913	0	0	0	0	0	3.189	0.70059	0.725916	1.46525	0.965125	0	0,402085783609242	0.0693843	0.229473
A0A024R1W3,Q96AY3	FKBP10	Peptidylprolyl isomerase OS=Homo sapiens OX=9606 GN=FKBP10 PE=4 SV=1	A0A024R1W3	FKBP10	22.0945	11.2891	4.62575	12.7266	16.909	20.7307	25.1695	15.04	12.7357	7.73556	11.7219	12.3183	4.76228	11.1821	7.27633	16.3826	6.98237	2.90778	9.57576	6.72665	1.10934	1.42085	9.94108	2.33914	1.15534	1.11014	1.44488	1.37833	6.37801	11.2094	7.98507	10.2567	7.721	10.0603	0,402661048661147	0.000338769	0.0116253
P17096	HMGA1	High mobility group protein HMG-I/HMG-Y OS=Homo sapiens OX=9606 GN=HMGA1 PE=1 SV=3	P17096	HMGA1	0	0	0	0	2.50503	0	0	0	5.09427	0	0.509647	0	0	0	0	0	2.61839	0.96926	1.74105	0	0	0	0	0	0	0	0	0	0.797251	0	0	0	0	0	0,404582826821025	0.763516	0.838358
E9PGA6,Q59G48	C1QTNF3-AMACR	C1QTNF3-AMACR readthrough (NMD candidate) OS=Homo sapiens OX=9606 GN=C1QTNF3-AMACR PE=4 SV=1	E9PGA6	C1QTNF3-AMACR	0	0	0	0	0	0	0	1.88	0	0	0.509647	0	0	0	0	1.09217	0	0	0	0	0	0	0	0	0	0	0	0	0	0.70059	0	0	0	0	0,414612664470895	0.634849	0.727054
A0A1B0GVD5,A0A1B0GWE8,P07339,V9HWI3	CTSD,HEL-S-130P	Cathepsin D OS=Homo sapiens OX=9606 GN=CTSD PE=1 SV=1	A0A1B0GVD5	CTSD	16.0185	40.3181	20.0449	12.7266	27.5554	42.9421	18.6973	45.12	28.0185	29.0083	6.11576	14.558	14.2868	6.70929	7.27633	7.64521	6.10957	8.72334	12.1873	6.72665	12.2028	7.10427	18.7776	10.5261	5.77669	13.3217	7.22438	11.0266	11.1615	21.0177	19.5997	15.3851	15.442	10.0603	0,430695035573577	0.000470694	0.0138085
P61088,V9HW41	UBE2N,HEL-S-71	Ubiquitin-conjugating enzyme E2 N OS=Homo sapiens OX=9606 GN=UBE2N PE=1 SV=1	P61088	UBE2N	1.65708	0	0	2.12109	3.13129	2.96152	2.87651	1.88	1.27357	0	2.03859	0	0	0	0	1.09217	1.74559	0	1.74105	0.840831	2.21869	0	2.20913	1.16957	0	0	0	0	0.797251	0	0.725916	0.732623	0	0	0,434678091566275	0.0957278	0.280159
O60869	EDF1	Endothelial differentiation-related factor 1 OS=Homo sapiens OX=9606 GN=EDF1 PE=1 SV=1	O60869	EDF1	1.65708	0	0	0	0.626258	0	0.719128	0	0	0	3.56753	0	0	0	0	0	0	0	0.870524	0.840831	0	0	0	0	0	0	0	0	0	0.70059	0.725916	0.732623	0.965125	0	0,442195400170811	0.877599	0.907857
O43852-3	CALU	Isoform 3 of Calumenin OS=Homo sapiens OX=9606 GN=CALU	O43852	CALU	80.6447	59.6708	67.8443	51.9667	21.919	53.3074	86.2954	16.92	113.348	36.7439	36.6946	107.505	33.3359	120.767	109.145	68.8069	20.0743	17.4467	26.1157	15.135	7.7654	25.5754	13.2548	19.8827	12.7087	14.4319	15.8936	17.9183	11.1615	18.9159	9.43691	9.5241	5.79075	2.51507	0,446460565196408	0.000552484	0.0147141
A2VCK8,P62328	TMSB4X	Thymosin beta OS=Homo sapiens OX=9606 GN=TMSB4X PE=2 SV=1	A2VCK8	TMSB4X	12.1519	4.83817	21.5868	3.18164	5.01007	1.48076	13.6634	3.76	2.54714	21.2728	6.62541	32.4754	66.6719	2.23643	20.7895	9.82955	2.61839	0.96926	19.1515	0	1.10934	0	25.405	2.33914	3.46601	4.44058	0	0	3.98625	10.5089	7.98507	10.2567	10.6164	7.5452	0,446869916073891	0.0761823	0.23232
A0A140VKF3,P36955	SERPINF1	Testis tissue sperm-binding protein Li 70n OS=Homo sapiens OX=9606 PE=2 SV=1	A0A140VKF3	SERPINF1	11.5996	41.9308	20.0449	23.332	12.5252	19.2499	12.9443	15.04	10.1885	23.2067	11.7219	5.59921	23.8114	4.47286	1.03948	6.55303	8.72796	6.78482	5.22314	5.88581	1.10934	7.10427	3.31369	7.01741	3.46601	2.22029	8.66926	2.75666	5.58076	11.91	18.8738	13.1872	7.721	37.726	0,449159177702785	0.000202299	0.0101538
Q16853	AOC3	Membrane primary amine oxidase OS=Homo sapiens OX=9606 GN=AOC3 PE=1 SV=3	Q16853	AOC3	0	0	0	0	0.626258	1.48076	0	0	0	1.93389	0.509647	0	0	2.23643	0	1.09217	0	0	0	0	0	0	0	0	0	0	0	0	0	0	0	0	0	0	0,45112699466314	0.157646	0.366922
B4DSS7,Q9BZM5	ULBP2	cDNA FLJ56582, highly similar to NKG2D ligand 2 OS=Homo sapiens OX=9606 PE=2 SV=1	B4DSS7	ULBP2	1.10472	1.61272	1.54192	1.06055	0.626258	0	2.15739	0	1.27357	0	2.03859	0	0	0	0	0	0	0.96926	0	1.68166	0	0	1.10456	0	0	0	0	0	0.797251	2.10177	0.725916	0	0.965125	0	0,45194166204586	0.0668229	0.229473
B2RDR4		Testin OS=Homo sapiens OX=9606 PE=2 SV=1	B2RDR4		0	0	0	0	1.87877	0	0	0	0	0	0.509647	0	0	0	0	0	0	0	1.74105	0	0	0	0	0	0	0	0	0	0	0	0	0	0	0	0,456101790997208	0.313362	0.482522
P37235,Q6FGY1	HPCAL1	Hippocalcin-like protein 1 OS=Homo sapiens OX=9606 GN=HPCAL1 PE=1 SV=3	P37235	HPCAL1	0	0	0	0	0.626258	0	0.719128	0	0	0	1.01929	0	0	0	0	0	0.872796	0	0	0.840831	0	0	0	0	0	0	0	0	0	0	0	0	0	0	0,464592182005319	0.328211	0.496598
A0A024R644	CLN5	Ceroid-lipofuscinosis, neuronal 5, isoform CRA_a OS=Homo sapiens OX=9606 GN=CLN5 PE=1 SV=1	A0A024R644	CLN5	0.552361	0	0	0	0.626258	0	2.15739	1.88	0	0	0.509647	0	0	0	0	0	0	0	0.870524	0.840831	0	0	0	0	0	0	0	0	0	0	0.725916	0.732623	0.965125	0	0,469546066399472	0.45442	0.565365
P51688	SGSH	N-sulphoglucosamine sulphohydrolase OS=Homo sapiens OX=9606 GN=SGSH PE=1 SV=1	P51688	SGSH	2.20945	1.61272	3.08383	0	1.87877	5.92305	0.719128	1.88	2.54714	1.93389	2.54823	1.11984	0	0	1.03948	2.18434	1.74559	0	1.74105	0.840831	0	0	1.10456	1.16957	0	1.11014	1.44488	2.75666	3.189	0	0	0	0	0	0,474108609132983	0.0184957	0.10848
Q08211	DHX9	ATP-dependent RNA helicase A OS=Homo sapiens OX=9606 GN=DHX9 PE=1 SV=4	Q08211	DHX9	0	0	1.54192	0	0	0	0	0	0	0	0	0	0	0	0	0	0	0	0	0	1.10934	0	0	0	0	0	0	0	0	0	0	0	0	0	0,475018295359116	0.728203	0.805343
Q13228-4	SELENBP1	Isoform 4 of Methanethiol oxidase OS=Homo sapiens OX=9606 GN=SELENBP1	Q13228	SELENBP1	0	3.22545	0	0	3.13129	0	0.719128	0	0	0	0.509647	0	0	0	0	0	0.872796	0	0.870524	0	1.10934	0	0	0	1.15534	0	1.44488	0	0	0	0	0	0	0	0,476229272359148	0.681206	0.769009
P07737	PFN1	Profilin-1 OS=Homo sapiens OX=9606 GN=PFN1 PE=1 SV=2	P07737	PFN1	41.9795	43.5435	37.006	42.4218	37.5755	47.3844	52.4964	22.56	33.1128	25.1406	65.7444	26.8762	14.2868	31.31	20.7895	48.0556	15.7103	13.5696	8.70524	7.56748	8.87475	5.68341	14.3593	7.01741	10.398	11.1014	8.66926	8.26998	16.7423	23.8201	24.6811	21.2461	29.9189	15.0904	0,479304380623125	4.40762e-05	0.00486377
P07951-2,V9HW25	TPM2	Isoform 2 of Tropomyosin beta chain OS=Homo sapiens OX=9606 GN=TPM2	P07951	TPM2	39.2177	37.0926	15.4192	34.998	16.2827	32.5768	39.5521	18.8	39.4806	25.1406	43.8296	94.0668	57.1473	49.2014	40.5395	38.226	8.72796	4.8463	27.8568	12.6125	11.0934	11.3668	23.1958	14.0348	11.5534	15.542	5.77951	11.0266	3.98625	16.8142	15.9701	14.6525	8.68612	7.5452	0,482634453502926	0.000286141	0.0113779
P52209,P52209-2	PGD	6-phosphogluconate dehydrogenase, decarboxylating OS=Homo sapiens OX=9606 GN=PGD PE=1 SV=3	P52209	PGD	0.552361	0	1.54192	0	10.6464	2.96152	2.15739	0	1.27357	1.93389	4.07717	1.11984	0	0	0	0	0	1.93852	4.35262	1.68166	3.32803	0	0	1.16957	0	0	1.44488	0	1.5945	0.70059	0.725916	0.732623	0.965125	0	0,49514970695291	0.198496	0.404439
Q9Y2S6	TMA7	Translation machinery-associated protein 7 OS=Homo sapiens OX=9606 GN=TMA7 PE=1 SV=1	Q9Y2S6	TMA7	0.552361	0	1.54192	0	0.626258	0	0.719128	0	0	0	1.01929	1.11984	0	2.23643	0	0	0	0	0	0	0	0	0	0	0	0	0	0	0	0	0	0.732623	0.965125	0	0,503893169305489	0.0678719	0.229473
B4DW52		cDNA FLJ55253, highly similar to Actin, cytoplasmic 1 OS=Homo sapiens OX=9606 PE=2 SV=1	B4DW52		4.41889	6.45089	6.16767	3.18164	3.75755	4.44229	5.0339	3.76	2.54714	3.86778	3.56753	7.8389	7.14342	6.70929	2.07895	5.46086	2.61839	1.93852	5.22314	5.88581	0	1.42085	2.20913	1.16957	1.15534	1.11014	1.44488	1.37833	0.797251	0	0.725916	0	0	2.51507	0,504099346260097	0.000581364	0.0148608
C9JFR7,G4XXL9,P99999	CYCS	Cytochrome c (Fragment) OS=Homo sapiens OX=9606 GN=CYCS PE=1 SV=1	C9JFR7	CYCS	0	8.06362	3.08383	0	1.87877	2.96152	4.31477	0	1.27357	0	1.01929	0	0	0	0	1.09217	0	0.96926	0	0.840831	1.10934	1.42085	1.10456	1.16957	1.15534	0	0	0	0.797251	1.40118	0.725916	2.19787	1.93025	0	0,505695641731851	0.485157	0.584608
A0A7P0Z497	PPIB	Peptidyl-prolyl cis-trans isomerase OS=Homo sapiens OX=9606 GN=PPIB PE=1 SV=1	A0A7P0Z497	PPIB	14.3614	12.9018	10.7934	13.7871	22.5453	20.7307	15.1017	24.44	16.5564	19.3389	12.2315	29.1159	16.668	13.4186	29.1053	14.1982	6.10957	6.78482	18.281	1.68166	1.10934	0	14.3593	0	0	0	0	0	9.56701	11.91	7.98507	11.722	12.5466	0	0,525632744806937	0.000324766	0.0113779
A0A024R4F1,P06733	ENO1,HEL-S-17	2-phospho-D-glycerate hydro-lyase OS=Homo sapiens OX=9606 GN=HEL-S-17 PE=2 SV=1	A0A024R4F1	ENO1	55.2361	51.6072	37.006	62.5722	84.5449	81.4419	69.0363	31.96	58.5841	17.405	95.3039	58.2318	14.2868	20.1279	13.5132	39.3182	20.9471	16.4774	24.3747	17.6574	34.3896	22.7337	19.8822	23.3914	21.9514	26.6435	17.3385	24.8099	16.7423	28.0236	18.1479	34.4333	34.7445	17.6055	0,540080382250932	0.000470694	0.0138085
A4GW21,Q2LC89,Q9BQ51	PDCD1LG2	Programmed cell death ligand 2 OS=Homo sapiens OX=9606 PE=2 SV=1	A4GW21	PDCD1LG2	0	0	0	0	0	0	0.719128	0	0	0	0.509647	0	0	0	0	0	0	0	0	0.840831	0	0	0	0	0	0	0	0	0	0	0	0	0	0	0,547333660342691	0.349181	0.520982
P62269	RPS18	40S ribosomal protein S18 OS=Homo sapiens OX=9606 GN=RPS18 PE=1 SV=3	P62269	RPS18	1.65708	0	1.54192	1.06055	1.25252	1.48076	1.43826	0	1.27357	1.93389	1.01929	0	0	0	0	2.18434	0.872796	0	1.74105	0.840831	0	0	0	0	0	0	0	0	0.797251	0	0	2.19787	0	0	0,551906042820445	0.0289742	0.1348
[truncated: 1,375 more rows]

## Sheet: Protein_PivotTable
Table 1	Protein Pivote Table
[truncated: 2,833 more rows]
[truncated: 2 more columns]
