# Supplementary material for: Acute Myeloid Leukemia Causes Serious and Partially Irreversible Changes in Secretomes of Bone Marrow Multipotent Mesenchymal Stromal Cells
Source: Int J Mol Sci. 2023 May 18;24(10):8953. doi: 10.3390/ijms24108953 (PMC10219446; doi:10.3390/ijms24108953)
Supplement: Supplementary file 1 [file ijms-24-08953-s001.zip › Suplement Table S2.xlsx]

## Sheet: AML-MSCs, R-MSCs versus D-MSCs
	Table S2	Comparisson of patients MSCs (AML-MSCs and R-MSCs ) versus D-MSCs
		Lower than D-MSCs							Higher than D-MSCs
		Differently secreted proteins				The same secreted proteins			Differently secreted proteins				The same secreted proteins
	protein number	R-MSCs		AML-MSCs		R-MSCs and AML-MSCs			R-MSCs		AML-MSCs		R-MSCs and AML-MSCs
	1	A2M		ACTG1		AARS1		1	ACTR2		A2M		ACTB
	2	ADAM15		ADAMTS2		ABHD14B		2	ANP32B		ARHGDIA		ACTBL2
	3	AK1		AEBP1		ACAN		3	ARPC5		CAVIN3		ACTN4
	4	ARHGDIA		ALDOA		ACTN1		4	C8orf82		CTSD		AKR1A1
	5	ATIII-R2		APP		ACTR3		5	CAPG,HEL-S-66		FKBP9		ANXA1
	6	ATP5F1A		ARHGAP1		ADAM10		6	CFAP44		FTO		ATAD5
	7	ATP5F1B		ARPC2		ADAM9		7	DEDD		HBA2		BASP1
	8	ATP6AP2		ATIII-R2		ADAMTS1		8	DKK3		HBA2		BGN
	9	BTF3		ATP5F1B		ADAMTS7		9	DNAH8		HBB		C2orf80
	10	C1S		ATP6AP1		ADAMTSL1		10	ELOB		HMGN1		CALD1
	11	CALU		AXL		AKAP12		11	ERH		HNRNPA3		CALU
	12	CAPRIN1		BLMH		AKR1B1		12	EZR		IGFBP1		CCL2
	13	CBX1		BMP1		ALCAM		13	FAT3		IGFBP5		CD44
	14	CCT6A		BTD		ANXA2		14	GLRX		ISG15		CLTB
	15	CD81		CAPG		ANXA5		15	GOT1		KCTD12		CNDP2
	16	CHST3		CAPNS1		ANXA6		16	HLA-A		LASP1		COL18A1
	17	CLU		CCT4		APLP2		17	HLA-DQB1		LCN1		COL3A1
	18	COPG1		CFI		APOH		18	HSPA8,HEL-S-72p		LDHB		COL8A1
	19	CREG1		CFL1		ARF1		19	IL1RAP		LGALS3		CSTB
	20	CST6		CIRBP		ATOX1		20	ISLR,Meflin		LMAN1L		CXCL12
	21	CTGF		CLSTN1		ATRN		21	KNG1		LMNA		ENO1
	22	CTSB		CLTC		B2M		22	LGALS1		MDH2		FKBP10
	23	EDIL3		COL1A1		B4GALT1		23	MAN2A1		PDIA3		FN1
	24	EEA1		COPE		C3		24	MFAP5		PGAM1		FN1
	25	EFEMP1		COPG1		CA12		25	MIF		PLG		GALNT1
	26	EPRS1		COPS4		CACNA2D1		26	MSN,HEL70		PODN		GDI1
	27	FGA		CTBS		CAMK2D		27	NME9		PRKCSH		GDI2
	28	FUS		DCD		CAPZA1		28	ODAD1		PRNP		GOT2
	29	GAA		DKFZp779L0468		CAPZA2		29	PDCD1LG2		PSMB7		GSN
	30	GGH		ERP44		CAVIN1		30	PGD		PTMA		GSTO1
	31	HBA2		FBLN1		CCT2		31	POLR1F		PTX3		HLA-DRB1
	32	HNRNPD		FGFR1		CCT5		32	PPARD		RCN1		HMGN2
	33	HRNR		FN1		CD109		33	PRR12		RPL12		HSPB1
	34	HSPA9		GALNT5		CDC37		34	PSMB2		RPS18		ITGA3
	35	IPO5		GMFB		CDH2		35	SARS1		SGSH		LAMP2
	36	ITGAV		GNPTG		CFH		36	SHROOM3		SSBP1		LSM1
	37	ITGB1		GPC4		CFL2		37	SLC16A3		TRAJ56		LSM3
	38	ITIH3		GRB2		CLEC3B		38	SNRPE				MARCKS
	39	ITM2B		GSN		CLIC4		39	SPP1				MERP1
	40	KRT6C		GUK1		CNN2		40	ST13				MMP14
	41	LDHA		HAPLN1		CNN3		41	TBCA				MYL6
	42	LDHB		HNRNPH1		CNTN1		42	TMPO				NME1
	43	MYDGF		HNRNPH3		COL11A1		43	TMSB4X				NME2
	44	NARS1		HSPA8		COL12A1		44	TP53I3				NME2P1
	45	NDNF		IGF2		COL14A1		45	TPM4				PCLO
	46	NIBAN2		INHBA		COL5A1		46	UBE2N,HEL-S-71				PDAP1
	47	NRP2		IPO5		COL5A1		47	WDR11				PFN1
	48	OSTF1		ITGB1		COL6A1		48					PLOD3
	49	PABPN1		ITIH3		COL6A2		49					PLS3
	50	PAWR		ITM2B		COL6A3		50					POSTN
	51	PDGFC		KIF5B-RET(NM_020630)_K24;R11		COMP		51					POSTN
	52	PDLIM2		KRT73		COPB1		52					POSTN
	53	PGM1		LAMA4		COPB2		53					POSTN
	54	PICALM		LAMA4		COPZ1		54					PPIA
	55	PKM		LAMC1		CRIM1		55					PPIA
	56	PPGB,CTSA		LDHA		CRIP2		56					PPIB
	57	PPP1CA		LOX		CRK		57					PPIC
	58	PPP1R14B		LOXL1		CSF1		58					PRSS3
	59	PRCP		LTBP3		CSPG4		59					PSMA1
	60	PRDX1		LUM		CTNNA1		60					PSMB5
	61	PRDX2		MEGF6		DAG1		61					PSPH
	62	PRKCSH		MFAP2		DCBLD2		62					RPS14
	63	PSMD2		MSN		DDB1		63					RPS27A
	64	PTGDS		MYL12B		DKFZp781K0743		64					RPS28
	65	PTMA		NACA		DKK1		65					RSU1
	66	PTPA		NFASC		DPYSL2		66					RTN4
	67	PTPRS		NID1		DSTN,HEL32		67					S100A16
	68	PXN		NONO		ECM1		68					SEC23A
	69	RCN2		NT5E		EEF1A1		69					SERPINF1
	70	RCN3		P4HB		EFEMP2		70					SLC30A9
	71	RPL4		PAFAH1B1		EHD2		71					SPATA7
	72	RPS3A		PCOLCE		EIF3L		72					STMN1
	73	S100A13		PDIA3		EIF4A1		73					TAGLN3
	74	SDCBP		PDLIM1		EMILIN1		74					TALDO1
	75	SERPINB6		PEBP1		ENAH		75					TK2
	76	SOD1		PEPD		ERP29		76					TPM1
	77	SPARC		PGM2		EXT1		77					TPM1
	78	SPOCK1		PHPT1		EXT2		78					TPM2
	79	TOM1		PLOD1		F5		79					TSSK4
	80	TPP1		PRSS23		FABP5		80					UBE2V1
	81	TXNL1		PSMC3		FBN1		81					UBE2V2
	82	UBA1		PTGR1		FERMT2		82					VIM
	83	UBAP2L		PTK7		FGB		83					WNT2B
	84	VCAN		PTPRK		FMOD		84					YIPF3
	85	WDR77		PVR		FNDC1		85					YWHAG
	86	YWHAE,HEL2		RAP1B		FSTL3		86					YWHAZ
	87	LOXL4		RPL14		GANAB
	88	ZYX		RPL18		GARS1
	89			RPL5		GAS6
	90			RPLP0		GFPT1
	91			RPS10-NUDT3		HDLBP
	92			RPSA		HEL-S-51
	93			SERPINE2		HEL-S-72
	94			SERPINE2		HINT1
	95			SERPINH1		HMCN1
	96			SIL1		HNRNPA1
	97			SORT1		HNRNPC
	98			SPARC		HSPA13
	99			SSB		HSPA5
	100			STC2		HSPG2
	101			TCP1		IGF2R
	102			TUBB6		IGFBP2
	103			VASN		IGFBP6
	104			VPS35		IGFBP7
	105					KPNA4
	106					KRT1
	107					KRT10
	108					KRT2
	109					KRT5
	110					KRT9
	111					KTN1
	112					LAMB1
	113					LAMB2
	114					LIMA1
	115					LMAN2
	116					LMNA
	117					LMNB1
	118					LOXL2
	119					LOXL3
	120					LRP1
	121					LRRFIP1
	122					LTA4H
	123					LTBP1
	124					LTBP1
	125					LTBP2
	126					LTF
	127					MAN1A1
	128					MAP1B
	129					MCFD2
	130					MMP15
	131					MTPN
	132					MVP
	133					MYH9
	134					NAMPT
	135					NEGR1
	136					NEO1
	137					NID2
	138					NRP1
	139					NUCB1
	140					okuribin
	141					OLFML3
	142					P3H1
	143					PALLD
	144					PAM
	145					PARVA
	146					PCBP1
	147					PDGFA
	148					PDGFRB
	149					PFDN5
	150					PLXNB2
	151					POFUT2
	152					PPA1
	153					PPP1R12A
	154					PPP2R1A
	155					PROCR
	156					PROS1
	157					PSMD11
	158					PSMD12
	159					PSME2
	160					PTBP1
	161					PTMS
	162					PTPRG
	163					PXDN
	164					PYGL
	165					QPCT
	166					QSOX1
	167					RAB7A
	168					RACK1
	169					RAN
	170					RBM3
	171					RNH1
	172					RPS21
	173					RPS3
	174					RUVBL1
	175					SCRN1
	176					SCUBE3
	177					SEC13
	178					SELENOM
	179					SEMA7A
	180					SEPTIN2
	181					SEPTIN9
	182					SERPINA7
	183					SFPQ
	184					SRPX
	185					SSC5D
	186					STRAP
	187					SYNCRIP
	188					TAGLN
	189					TAGLN2
	190					TFG/ALK
	191					TGFB1
	192					TGM2
	193					THBS2
	194					THBS3
	195					THBS4
	196					TIMP1
	197					TIMP2
	198					TKT
	199					TLN1
	200					TNC
	201					TNFRSF11B
	202					TNS1
	203					TPI1
	204					TPT1
	205					TUBA1B
	206					TUBB
	207					TWF1
	208					TWF2
	209					TXNDC5
	210					UBE2D3
	211					UCHL1
	212					UFM1
	213					UGDH
	214					USO1
	215					USP14
	216					USP5
	217					VCAM1
	218					VCL,HEL114
	219					WARS1
	220					YBX1
