# Supplementary material for: Acute Myeloid Leukemia Causes Serious and Partially Irreversible Changes in Secretomes of Bone Marrow Multipotent Mesenchymal Stromal Cells
Source: Int J Mol Sci. 2023 May 18;24(10):8953. doi: 10.3390/ijms24108953 (PMC10219446; doi:10.3390/ijms24108953)
Supplement: Supplementary file 1 [file ijms-24-08953-s001.zip › Suplement Table S3.xlsx]

## Sheet: All data
	AML-MSCs vs R-MSCs		AML-MSCs vs D-MSCs		R-MSCs vs D-MSCs		null		Итог FCLog2	Итог pValue
Proteins	FCLog2	pValue	FCLog2	pValue	FCLog2	pValue	FCLog2	pValue
[Heparan sulfate]-glucosamine N-sulfotransferase OS=Homo sapiens OX=9606 PE=2 SV=1	666	0.355967	-0.619156	0.794372	-666	0.467671			-0.619156	1.61801
A8K8T3	666	0.355967	-0.619156	0.794372	-666	0.467671			-0.619156	1.61801
1,25-dihydroxyvitamin D3 receptor OS=Homo sapiens OX=9606 GN=VDR PE=1 SV=1			-666	0.467671	-666	0.467671			-1332	0.935343
A0A5K1VW50			-666	0.467671	-666	0.467671			-1332	0.935343
1,2-dihydroxy-3-keto-5-methylthiopentene dioxygenase OS=Homo sapiens OX=9606 GN=ADI1 PE=1 SV=1	666	0.355967	-2.88668	0.526591	-666	0.17123			-2.88668	1.05379
Q9BV57	666	0.355967	-2.88668	0.526591	-666	0.17123			-2.88668	1.05379
1,4-alpha-glucan-branching enzyme OS=Homo sapiens OX=9606 GN=GBE1 PE=1 SV=3	-0.373135	0.173338	-1.2883	0.154964	-0.915165	0.668638			-2.5766	0.99694
Q04446	-0.373135	0.173338	-1.2883	0.154964	-0.915165	0.668638			-2.5766	0.99694
1,4-beta-N-acetylmuramidase C OS=Homo sapiens OX=9606 GN=LYZ PE=2 SV=1	-666	0.0791609	-666	0.467671	3.24282	0.0996883			-1328.76	0.646521
B2R4C5	-666	0.0791609	-666	0.467671	3.24282	0.0996883			-1328.76	0.646521
10 kDa heat shock protein, mitochondrial OS=Homo sapiens OX=9606 PE=2 SV=1	-0.735065	0.30215	-0.843469	0.189647	-0.108404	0.434896			-1.68694	0.926693
A0A384N6A4	-0.735065	0.30215	-0.843469	0.189647	-0.108404	0.434896			-1.68694	0.926693
116 kDa U5 small nuclear ribonucleoprotein component OS=Homo sapiens OX=9606 PE=2 SV=1			-666	0.467671	-666	0.467671			-1332	0.935343
B4DZB1			-666	0.467671	-666	0.467671			-1332	0.935343
14 kDa phosphohistidine phosphatase OS=Homo sapiens OX=9606 GN=PHPT1 PE=1 SV=1	-1.06985	0.385352	-3.41405	0.0264223	-2.34419	0.136542			-6.8281	0.548317
Q9NRX4	-1.06985	0.385352	-3.41405	0.0264223	-2.34419	0.136542			-6.8281	0.548317
14-3-3 protein beta/alpha OS=Homo sapiens OX=9606 GN=YWHAB PE=1 SV=3	0.131889	0.578767	-0.236897	0.0761937	-0.368786	0.0891031			-0.473794	0.744064
P31946	0.131889	0.578767	-0.236897	0.0761937	-0.368786	0.0891031			-0.473794	0.744064
14-3-3 protein epsilon OS=Homo sapiens OX=9606 GN=YWHAE PE=1 SV=1	0.00230465	0.879847	-0.192292	0.169255	-0.194597	0.0385835			-0.384585	1.08768
P62258	0.00230465	0.879847	-0.192292	0.169255	-0.194597	0.0385835			-0.384585	1.08768
14-3-3 protein gamma OS=Homo sapiens OX=9606 GN=YWHAG PE=1 SV=2	0.0370476	0.919734	0.103758	0.0385835	0.06671	0.00739137			0.207515	0.965709
P61981	0.0370476	0.919734	0.103758	0.0385835	0.06671	0.00739137			0.207515	0.965709
14-3-3 protein theta OS=Homo sapiens OX=9606 GN=YWHAQ PE=1 SV=1	-0.199566	0.643845	-0.707968	0.644988	-0.508402	0.375601			-1.41594	1.66443
P27348	-0.199566	0.643845	-0.707968	0.644988	-0.508402	0.375601			-1.41594	1.66443
15 kDa phosphoprotein enriched in astrocytes OS=Homo sapiens OX=9606 GN=PEA15 PE=2 SV=1	-0.214483	0.605913	-0.485361	1	-0.270878	0.372552			-0.970723	1.97846
B1AKZ4	-0.214483	0.605913	-0.485361	1	-0.270878	0.372552			-0.970723	1.97846
15S Mg(2+)-ATPase p97 subunit OS=Homo sapiens OX=9606 GN=VCP PE=1 SV=1	-0.0607126	0.919734	-0.490316	0.361919	-0.429603	0.231816			-0.980632	1.51347
A0A7P0TAW3	-0.0607126	0.919734	-0.490316	0.361919	-0.429603	0.231816			-0.980632	1.51347
26S proteasome AAA-ATPase subunit RPT1 OS=Homo sapiens OX=9606 PE=2 SV=1	-1.42921	0.258983	-1.52988	0.61559	-0.100667	0.579364			-3.05976	1.45394
A0A140VK70	-1.42921	0.258983	-1.52988	0.61559	-0.100667	0.579364			-3.05976	1.45394
26S proteasome AAA-ATPase subunit RPT3 OS=Homo sapiens OX=9606 GN=PSMC4 PE=2 SV=1	666	0.355967	-3.96257	0.120071	-666	0.0400827			-3.96257	0.516121
A8K2M0	666	0.355967	-3.96257	0.120071	-666	0.0400827			-3.96257	0.516121
26S proteasome non-ATPase regulatory subunit 1 OS=Homo sapiens OX=9606 GN=PSMD1 PE=1 SV=2	-0.81759	0.214326	-1.96076	0.0955848	-1.14317	0.584375			-3.92152	0.894286
A0A087WW66	-0.81759	0.214326	-1.96076	0.0955848	-1.14317	0.584375			-3.92152	0.894286
26S proteasome non-ATPase regulatory subunit 10 OS=Homo sapiens OX=9606 GN=PSMD10 PE=1 SV=1			-666	0.00453613	-666	0.00453613			-1332	0.00907227
B1AJY7			-666	0.00453613	-666	0.00453613			-1332	0.00907227
26S proteasome non-ATPase regulatory subunit 11 OS=Homo sapiens OX=9606 GN=PSMD11 PE=1 SV=3	0.555654	0.644086	-3.8795	0.04983	-4.43515	0.0221257			-7.75899	0.716042
O00231	0.555654	0.644086	-3.8795	0.04983	-4.43515	0.0221257			-7.75899	0.716042
26S proteasome non-ATPase regulatory subunit 13 OS=Homo sapiens OX=9606 PE=2 SV=1	-666	0.355967	-666	0.277483	-1.47937	0.885479			-1333.48	1.51893
Q9Y6E3	-666	0.355967	-666	0.277483	-1.47937	0.885479			-1333.48	1.51893
26S proteasome non-ATPase regulatory subunit 2 OS=Homo sapiens OX=9606 GN=PSMD2 PE=1 SV=3	0.674252	0.693672	-2.10753	0.0875336	-2.78178	0.0425757			-4.21506	0.823781
Q13200	0.674252	0.693672	-2.10753	0.0875336	-2.78178	0.0425757			-4.21506	0.823781
26S proteasome non-ATPase regulatory subunit 3 OS=Homo sapiens OX=9606 GN=PSMD3 PE=1 SV=2	-666	0.0791609	-666	0.0657066	-0.730838	1			-1332.73	1.14487
O43242	-666	0.0791609	-666	0.0657066	-0.730838	1			-1332.73	1.14487
26S proteasome non-ATPase regulatory subunit 4 (Fragment) OS=Homo sapiens OX=9606 GN=PSMD4 PE=1 SV=1	0.0582741	1	-1.46594	0.650378	-1.52421	0.650378			-2.93188	2.30076
H0Y3Y9	0.0582741	1	-1.46594	0.650378	-1.52421	0.650378			-2.93188	2.30076
26S proteasome non-ATPase regulatory subunit 5 OS=Homo sapiens OX=9606 GN=PSMD5 PE=1 SV=3	-666	0.165518	-666	0.467671	1.26038	0.28005			-1330.74	0.91324
Q16401	-666	0.165518	-666	0.467671	1.26038	0.28005			-1330.74	0.91324
26S proteasome non-ATPase regulatory subunit 7 OS=Homo sapiens OX=9606 GN=PSMD7 PE=1 SV=1			-666	0.0400827	-666	0.0400827			-1332	0.0801655
H3BTM8			-666	0.0400827	-666	0.0400827			-1332	0.0801655
26S proteasome non-ATPase regulatory subunit 9 OS=Homo sapiens OX=9606 GN=PSMD9 PE=1 SV=3	-0.948539	0.601895	-3.01915	0.12898	-2.07061	0.306143			-6.0383	1.03702
O00233	-0.948539	0.601895	-3.01915	0.12898	-2.07061	0.306143			-6.0383	1.03702
26S proteasome regulatory subunit 10B OS=Homo sapiens OX=9606 GN=PSMC6 PE=1 SV=1	-0.255157	0.644086	-0.968292	0.81037	-0.713135	0.454659			-1.93658	1.90911
A0A087X2I1	-0.255157	0.644086	-0.968292	0.81037	-0.713135	0.454659			-1.93658	1.90911
26S proteasome regulatory subunit RPN11 OS=Homo sapiens OX=9606 PE=2 SV=1	666	0.355967	-3.21078	0.070179	-666	0.0240394			-3.21078	0.450185
A0A140VKF2	666	0.355967	-3.21078	0.070179	-666	0.0240394			-3.21078	0.450185
28 kDa heat- and acid-stable phosphoprotein OS=Homo sapiens OX=9606 GN=PDAP1 PE=1 SV=1	0.489747	0.402098	1.97029	0.001398	1.48054	0.00557863			3.94057	0.409075
Q13442	0.489747	0.402098	1.97029	0.001398	1.48054	0.00557863			3.94057	0.409075
2'-deoxynucleoside 5'-phosphate N-hydrolase 1 OS=Homo sapiens OX=9606 GN=DNPH1 PE=1 SV=1			-666	0.17123	-666	0.17123			-1332	0.342461
O43598			-666	0.17123	-666	0.17123			-1332	0.342461
2-methoxy-6-polyprenyl-1,4-benzoquinol methylase, mitochondrial OS=Homo sapiens OX=9606 GN=COQ5 PE=1 SV=2			-666	0.467671	-666	0.467671			-1332	0.935343
Q5HYK3			-666	0.467671	-666	0.467671			-1332	0.935343
2-phospho-D-glycerate hydro-lyase OS=Homo sapiens OX=9606 GN=HEL-S-17 PE=2 SV=1	0.0848053	0.724146	0.54008	0.000470694	0.455275	1.48882e-05			1.08016	0.724631
A0A024R4F1	0.0848053	0.724146	0.54008	0.000470694	0.455275	1.48882e-05			1.08016	0.724631
3'(2'),5'-bisphosphate nucleotidase 1 OS=Homo sapiens OX=9606 GN=BPNT1 PE=1 SV=1	1.45246	1	-2.7667	0.192317	-4.21916	0.120071			-5.5334	1.31239
O95861	1.45246	1	-2.7667	0.192317	-4.21916	0.120071			-5.5334	1.31239
3-hydroxy-3-methylglutaryl coenzyme A synthase OS=Homo sapiens OX=9606 PE=2 SV=1			-666	0.467671	-666	0.467671			-1332	0.935343
A0A140VJL2			-666	0.467671	-666	0.467671			-1332	0.935343
3-ketoacyl-CoA thiolase, peroxisomal OS=Homo sapiens OX=9606 GN=ACAA1 PE=1 SV=1	-666	0.355967			666	0.226104			0	0.582071
C9JDE9	-666	0.355967			666	0.226104			0	0.582071
3'-phosphoadenosine-5'-phosphosulfate synthase OS=Homo sapiens OX=9606 PE=2 SV=1			-666	0.0657066	-666	0.0657066			-1332	0.131413
B4DWB5			-666	0.0657066	-666	0.0657066			-1332	0.131413
40S ribosomal protein S10 OS=Homo sapiens OX=9606 GN=RPS10 PE=1 SV=1			-666	0.467671	-666	0.467671			-1332	0.935343
P46783			-666	0.467671	-666	0.467671			-1332	0.935343
40S ribosomal protein S11 OS=Homo sapiens OX=9606 GN=RPS11 PE=1 SV=3	-0.164292	1	-2.26317	0.240763	-2.09887	0.286225			-4.52633	1.52699
P62280	-0.164292	1	-2.26317	0.240763	-2.09887	0.286225			-4.52633	1.52699
40S ribosomal protein S12 OS=Homo sapiens OX=9606 GN=RPS12 PE=1 SV=3	0.163147	0.681412	-0.659574	0.859315	-0.82272	0.749582			-1.31915	2.29031
P25398	0.163147	0.681412	-0.659574	0.859315	-0.82272	0.749582			-1.31915	2.29031
40S ribosomal protein S13 OS=Homo sapiens OX=9606 GN=RPS13 PE=1 SV=2	-0.184588	1	0.339704	0.328211	0.524293	0.328211			0.679409	1.65642
P62277	-0.184588	1	0.339704	0.328211	0.524293	0.328211			0.679409	1.65642
40S ribosomal protein S14 (Fragment) OS=Homo sapiens OX=9606 GN=RPS14 PE=1 SV=1	0.702149	0.342773	2.20099	0.00536218	1.49884	0.0448801			4.40198	0.393016
A0A2R8Y811	0.702149	0.342773	2.20099	0.00536218	1.49884	0.0448801			4.40198	0.393016
40S ribosomal protein S15a (Fragment) OS=Homo sapiens OX=9606 GN=RPS15A PE=1 SV=1			-666	0.467671	-666	0.467671			-1332	0.935343
H3BVC7			-666	0.467671	-666	0.467671			-1332	0.935343
40S ribosomal protein S15a OS=Homo sapiens OX=9606 GN=hCG_1994130 PE=2 SV=1	-666	0.165518	-666	0.467671	1.26038	0.28005			-1330.74	0.91324
B2R4W8	-666	0.165518	-666	0.467671	1.26038	0.28005			-1330.74	0.91324
40S ribosomal protein S16 OS=Homo sapiens OX=9606 GN=RPS16 PE=1 SV=2	-0.257826	0.660649	-0.751318	0.583698	-0.493492	0.226238			-1.50264	1.47058
P62249	-0.257826	0.660649	-0.751318	0.583698	-0.493492	0.226238			-1.50264	1.47058
40S ribosomal protein S17 OS=Homo sapiens OX=9606 PE=3 SV=2			-666	0.17123	-666	0.17123			-1332	0.342461
H3BNC9			-666	0.17123	-666	0.17123			-1332	0.342461
40S ribosomal protein S18 OS=Homo sapiens OX=9606 GN=RPS18 PE=1 SV=3	0.231212	0.373333	0.551906	0.0289742	0.320694	0.0593214			1.10381	0.461629
P62269	0.231212	0.373333	0.551906	0.0289742	0.320694	0.0593214			1.10381	0.461629
40S ribosomal protein S19 (Fragment) OS=Homo sapiens OX=9606 PE=2 SV=1	0.263551	1	2.14917	0.0183368	1.88562	0.0183368			4.29834	1.03667
Q8WVX7	0.263551	1	2.14917	0.0183368	1.88562	0.0183368			4.29834	1.03667
40S ribosomal protein S2 OS=Homo sapiens OX=9606 GN=RPS2 PE=1 SV=2	-666	0.355967	-666	0.0400827	-3.59613	0.120071			-1335.6	0.516121
P15880	-666	0.355967	-666	0.0400827	-3.59613	0.120071			-1335.6	0.516121
40S ribosomal protein S20 (Fragment) OS=Homo sapiens OX=9606 GN=RPS20 PE=1 SV=1	0.446433	0.358072	666	0.0749084	666	0.00278355			1332.45	0.435763
A0A7P0S5H5	0.446433	0.358072	666	0.0749084	666	0.00278355			1332.45	0.435763
40S ribosomal protein S21 OS=Homo sapiens OX=9606 GN=RPS21 PE=1 SV=1	0.133465	0.715677	-2.45354	0.00132675	-2.58701	0.00117121			-4.90708	0.718175
P63220	0.133465	0.715677	-2.45354	0.00132675	-2.58701	0.00117121			-4.90708	0.718175
40S ribosomal protein S23 OS=Homo sapiens OX=9606 GN=RPS23 PE=2 SV=1			-666	0.467671	-666	0.467671			-1332	0.935343
A8K517			-666	0.467671	-666	0.467671			-1332	0.935343
40S ribosomal protein S24 OS=Homo sapiens OX=9606 GN=RPS24 PE=1 SV=1			-666	0.277483	-666	0.277483			-1332	0.554966
A0A2R8Y849			-666	0.277483	-666	0.277483			-1332	0.554966
40S ribosomal protein S25 OS=Homo sapiens OX=9606 GN=RPS25 PE=1 SV=1	0.838309	0.826269	1.53862	0.128593	0.700306	0.157646			3.07723	1.11251
P62851	0.838309	0.826269	1.53862	0.128593	0.700306	0.157646			3.07723	1.11251
40S ribosomal protein S26 OS=Homo sapiens OX=9606 GN=RPS26 PE=3 SV=1			-666	0.0240394	-666	0.0240394			-1332	0.0480788
A0A024RB14			-666	0.0240394	-666	0.0240394			-1332	0.0480788
40S ribosomal protein S27 OS=Homo sapiens OX=9606 GN=RPS27 PE=1 SV=3	0.271317	1	666	0.226104	666	0.226104			1332.27	1.45221
P42677	0.271317	1	666	0.226104	666	0.226104			1332.27	1.45221
40S ribosomal protein S27a OS=Homo sapiens OX=9606 GN=RPS27A PE=1 SV=1	-0.186992	0.686632	0.750068	0.000117082	0.93706	0.000540561			1.50014	0.687289
Q5RKT7	-0.186992	0.686632	0.750068	0.000117082	0.93706	0.000540561			1.50014	0.687289
40S ribosomal protein S28 OS=Homo sapiens OX=9606 GN=RPS28 PE=2 SV=1	0.0348787	0.797499	0.326593	0.0344223	0.291714	0.0194172			0.653186	0.851338
B2R4R9	0.0348787	0.797499	0.326593	0.0344223	0.291714	0.0194172			0.653186	0.851338
40S ribosomal protein S3 OS=Homo sapiens OX=9606 GN=RPS3 PE=1 SV=2	-0.25315	0.655274	-2.12696	0.0231396	-1.87381	0.0314323			-4.25392	0.709846
P23396	-0.25315	0.655274	-2.12696	0.0231396	-1.87381	0.0314323			-4.25392	0.709846
40S ribosomal protein S3a OS=Homo sapiens OX=9606 GN=RPS3A PE=2 SV=1	-666	0.165518	-666	0.00453613	-2.99782	0.0326014			-1335	0.202655
A8K4W0	-666	0.165518	-666	0.00453613	-2.99782	0.0326014			-1335	0.202655
40S ribosomal protein S4 OS=Homo sapiens OX=9606 GN=RPS4X PE=2 SV=1	2.01908	0.253031	-1.57123	0.70896	-3.59031	0.526591			-3.14246	1.48858
B2R491	2.01908	0.253031	-1.57123	0.70896	-3.59031	0.526591			-3.14246	1.48858
40S ribosomal protein S5 (Fragment) OS=Homo sapiens OX=9606 GN=RPS5 PE=1 SV=1	0.555654	0.644086	-2.88409	0.0902367	-3.43975	0.0496699			-5.76819	0.783993
M0R0F0	0.555654	0.644086	-2.88409	0.0902367	-3.43975	0.0496699			-5.76819	0.783993
40S ribosomal protein S6 OS=Homo sapiens OX=9606 GN=RPS6 PE=2 SV=1	-666	0.165518	-666	0.277483	-0.5475	0.727638			-1332.55	1.17064
A2A3R6	-666	0.165518	-666	0.277483	-0.5475	0.727638			-1332.55	1.17064
40S ribosomal protein S7 OS=Homo sapiens OX=9606 GN=RPS7 PE=1 SV=1			-666	0.0240394	-666	0.0240394			-1332	0.0480788
P62081			-666	0.0240394	-666	0.0240394			-1332	0.0480788
40S ribosomal protein S8 OS=Homo sapiens OX=9606 GN=RPS8 PE=1 SV=1			-666	0.0400827	-666	0.0400827			-1332	0.0801655
Q5JR95			-666	0.0400827	-666	0.0400827			-1332	0.0801655
40S ribosomal protein S9 OS=Homo sapiens OX=9606 GN=RPS9 PE=1 SV=1	-666	0.165518	-666	0.106374	-1.94497	0.650378			-1333.94	0.922271
A0A024R4M0	-666	0.165518	-666	0.106374	-1.94497	0.650378			-1333.94	0.922271
40S ribosomal protein SA OS=Homo sapiens OX=9606 GN=RPSA PE=3 SV=1	-0.320638	0.669661	-1.79399	0.0373569	-1.47335	0.0628953			-3.58797	0.769913
A0A024R2L6	-0.320638	0.669661	-1.79399	0.0373569	-1.47335	0.0628953			-3.58797	0.769913
45 kDa calcium-binding protein OS=Homo sapiens OX=9606 GN=SDF4 PE=3 SV=1	0.934083	0.00507163	-0.544802	0.400303	-1.47889	0.0627918			-1.0896	0.468166
A0A024R084	0.934083	0.00507163	-0.544802	0.400303	-1.47889	0.0627918			-1.0896	0.468166
4a-hydroxytetrahydrobiopterin dehydratase (Fragment) OS=Homo sapiens OX=9606 GN=PCBD2 PE=1 SV=1			-666	0.277483	-666	0.277483			-1332	0.554966
H0YA52			-666	0.277483	-666	0.277483			-1332	0.554966
4F2 cell-surface antigen heavy chain OS=Homo sapiens OX=9606 GN=SLC3A2 PE=1 SV=1	-0.0138865	0.909188	0.08504	0.417853	0.0989265	0.253831			0.17008	1.58087
A0A7P0TBF8	-0.0138865	0.909188	0.08504	0.417853	0.0989265	0.253831			0.17008	1.58087
4-trimethylaminobutyraldehyde dehydrogenase OS=Homo sapiens OX=9606 GN=ALDH9A1 PE=1 SV=3	-666	0.355967	-666	0.106374	-3.19714	0.328211			-1335.2	0.790553
P49189	-666	0.355967	-666	0.106374	-3.19714	0.328211			-1335.2	0.790553
5'-3' exoribonuclease 1 OS=Homo sapiens OX=9606 GN=XRN1 PE=1 SV=1	-666	0.355967			666	0.226104			0	0.582071
Q8IZH2	-666	0.355967			666	0.226104			0	0.582071
59 kDa serine/threonine-protein kinase OS=Homo sapiens OX=9606 GN=ILK PE=1 SV=1			-666	0.467671	-666	0.467671			-1332	0.935343
A0A0A0MTH3			-666	0.467671	-666	0.467671			-1332	0.935343
5-aminoimidazole-4-carboxamide ribonucleotide formyltransferase OS=Homo sapiens OX=9606 PE=2 SV=1	0.270115	0.538803	-0.741478	0.442698	-1.01159	0.912402			-1.48296	1.8939
B2R7P8	0.270115	0.538803	-0.741478	0.442698	-1.01159	0.912402			-1.48296	1.8939
5'-nucleotidase (Fragment) OS=Homo sapiens OX=9606 GN=NT5E PE=1 SV=1			-666	0.467671	-666	0.467671			-1332	0.935343
H0Y7R7			-666	0.467671	-666	0.467671			-1332	0.935343
60 kDa chaperonin OS=Homo sapiens OX=9606 GN=HSPD1 PE=1 SV=1	-0.144089	0.6412	-1.75275	0.060851	-1.60866	0.134117			-3.50549	0.836169
A0A7I2V599	-0.144089	0.6412	-1.75275	0.060851	-1.60866	0.134117			-3.50549	0.836169
60 kDa poly(U)-binding-splicing factor (Fragment) OS=Homo sapiens OX=9606 GN=PUF60 PE=1 SV=1			-666	0.0657066	-666	0.0657066			-1332	0.131413
A0A0J9YXJ8			-666	0.0657066	-666	0.0657066			-1332	0.131413
60S acidic ribosomal protein P0 OS=Homo sapiens OX=9606 GN=RPLP0 PE=3 SV=1	-0.91102	0.128849	-1.78976	0.0373569	-0.878741	0.61829			-3.57952	0.784496
A0A024RBS2	-0.91102	0.128849	-1.78976	0.0373569	-0.878741	0.61829			-3.57952	0.784496
60S acidic ribosomal protein P2 OS=Homo sapiens OX=9606 GN=RPLP2 PE=3 SV=1	0.253387	0.511438	-0.213496	0.148029	-0.466883	0.440962			-0.426991	1.10043
A0A024RCA7	0.253387	0.511438	-0.213496	0.148029	-0.466883	0.440962			-0.426991	1.10043
60S ribosomal protein L10 OS=Homo sapiens OX=9606 GN=RPL10 PE=1 SV=4			-666	0.0400827	-666	0.0400827			-1332	0.0801655
P27635			-666	0.0400827	-666	0.0400827			-1332	0.0801655
60S ribosomal protein L10a OS=Homo sapiens OX=9606 GN=RPL10A PE=1 SV=2	0.259017	0.877314	0.364119	0.060851	0.105102	0.132601			0.728237	1.07077
P62906	0.259017	0.877314	0.364119	0.060851	0.105102	0.132601			0.728237	1.07077
60S ribosomal protein L11 OS=Homo sapiens OX=9606 GN=RPL11 PE=1 SV=2	-1.13333	0.601895	-1.10692	0.954136	0.0264041	0.557512			-2.21385	2.11354
P62913	-1.13333	0.601895	-1.10692	0.954136	0.0264041	0.557512			-2.21385	2.11354
60S ribosomal protein L12 OS=Homo sapiens OX=9606 GN=RPL12 PE=1 SV=1	0.503114	0.292303	0.331723	0.00860563	-0.171391	0.21842			0.663447	0.519328
P30050	0.503114	0.292303	0.331723	0.00860563	-0.171391	0.21842			0.663447	0.519328
60S ribosomal protein L13 OS=Homo sapiens OX=9606 GN=RPL13 PE=1 SV=1	1.0115	0.654766	1.14761	0.274504	0.136106	0.634849			2.29522	1.56412
Q6NZ55	1.0115	0.654766	1.14761	0.274504	0.136106	0.634849			2.29522	1.56412
60S ribosomal protein L13a OS=Homo sapiens OX=9606 GN=RPL13A PE=1 SV=1	666	0.355967	-2.0335	0.568748	-666	0.17123			-2.0335	1.09595
A0A7I2V2L9	666	0.355967	-2.0335	0.568748	-666	0.17123			-2.0335	1.09595
60S ribosomal protein L14 OS=Homo sapiens OX=9606 GN=RPL14 PE=1 SV=4	666	0.355967	-2.99945	0.0296587	-666	0.00453613			-2.99945	0.390162
P50914	666	0.355967	-2.99945	0.0296587	-666	0.00453613			-2.99945	0.390162
60S ribosomal protein L17 OS=Homo sapiens OX=9606 GN=RPL17-C18orf32 PE=3 SV=1	-666	0.355967	-666	0.0400827	-3.90628	0.120071			-1335.91	0.516121
A0A0A6YYL6	-666	0.355967	-666	0.0400827	-3.90628	0.120071			-1335.91	0.516121
60S ribosomal protein L18 (Fragment) OS=Homo sapiens OX=9606 GN=RPL18 PE=1 SV=1	666	0.355967	-4.86821	0.00309281	-666	0.00130076			-4.86821	0.360361
J3QQ67	666	0.355967	-4.86821	0.00309281	-666	0.00130076			-4.86821	0.360361
60S ribosomal protein L18a OS=Homo sapiens OX=9606 PE=2 SV=1			-666	0.277483	-666	0.277483			-1332	0.554966
B2R4C0			-666	0.277483	-666	0.277483			-1332	0.554966
60S ribosomal protein L21 OS=Homo sapiens OX=9606 GN=RPL21 PE=1 SV=2	-0.601247	0.644086	-1.2393	0.828956	-0.638054	0.727638			-2.4786	2.20068
P46778	-0.601247	0.644086	-1.2393	0.828956	-0.638054	0.727638			-2.4786	2.20068
60S ribosomal protein L22 OS=Homo sapiens OX=9606 GN=RPL22 PE=1 SV=2			-666	0.17123	-666	0.17123			-1332	0.342461
P35268			-666	0.17123	-666	0.17123			-1332	0.342461
60S ribosomal protein L22-like 1 OS=Homo sapiens OX=9606 GN=RPL22L1 PE=1 SV=2			-666	0.467671	-666	0.467671			-1332	0.935343
Q6P5R6			-666	0.467671	-666	0.467671			-1332	0.935343
60S ribosomal protein L23 OS=Homo sapiens OX=9606 GN=RPL23 PE=3 SV=1	0.271317	1	-3.08494	0.328211	-3.35626	0.328211			-6.16989	1.65642
A0A024R1Q8	0.271317	1	-3.08494	0.328211	-3.35626	0.328211			-6.16989	1.65642
60S ribosomal protein L23a (Fragment) OS=Homo sapiens OX=9606 GN=RPL23A PE=1 SV=1	1.71046	0.502394	1.5368	0.227134	-0.173666	0.680639			3.07359	1.41017
K7EJV9	1.71046	0.502394	1.5368	0.227134	-0.173666	0.680639			3.07359	1.41017
60S ribosomal protein L23a OS=Homo sapiens OX=9606 GN=RPL23A PE=1 SV=1	-2.7046	0.253031	666	0.226104	666	0.0255868			1329.3	0.504722
P62750	-2.7046	0.253031	666	0.226104	666	0.0255868			1329.3	0.504722
60S ribosomal protein L24 OS=Homo sapiens OX=9606 GN=RPL24 PE=1 SV=1	2.5911	0.148678	0.95012	0.273292	-1.64098	0.650378			1.90024	1.07235
P83731	2.5911	0.148678	0.95012	0.273292	-1.64098	0.650378			1.90024	1.07235
60S ribosomal protein L26 OS=Homo sapiens OX=9606 GN=RPL26 PE=1 SV=1	-666	0.355967	-666	0.277483	-1.54552	0.828956			-1333.55	1.46241
P61254	-666	0.355967	-666	0.277483	-1.54552	0.828956			-1333.55	1.46241
60S ribosomal protein L27 OS=Homo sapiens OX=9606 PE=2 SV=1			-666	0.467671	-666	0.467671			-1332	0.935343
B2R4D8			-666	0.467671	-666	0.467671			-1332	0.935343
60S ribosomal protein L27a OS=Homo sapiens OX=9606 GN=RPL27A PE=1 SV=1	-666	0.355967			666	0.226104			0	0.582071
E9PLX7	-666	0.355967			666	0.226104			0	0.582071
60S ribosomal protein L28 OS=Homo sapiens OX=9606 GN=RPL28 PE=1 SV=1	666	0.355967	-2.14555	0.526591	-666	0.17123			-2.14555	1.05379
H0YKD8	666	0.355967	-2.14555	0.526591	-666	0.17123			-2.14555	1.05379
60S ribosomal protein L29 OS=Homo sapiens OX=9606 GN=RPL29 PE=1 SV=1	0.257258	0.843876	0.245765	0.488193	-0.011493	0.393961			0.49153	1.72603
A0A3B3ITT5	0.257258	0.843876	0.245765	0.488193	-0.011493	0.393961			0.49153	1.72603
60S ribosomal protein L30 OS=Homo sapiens OX=9606 GN=RPL30 PE=3 SV=1			-666	0.106374	-666	0.106374			-1332	0.212749
A0A024R9D3			-666	0.106374	-666	0.106374			-1332	0.212749
60S ribosomal protein L35 OS=Homo sapiens OX=9606 GN=RPL35 PE=3 SV=1			-666	0.106374	-666	0.106374			-1332	0.212749
A0A024R866			-666	0.106374	-666	0.106374			-1332	0.212749
60S ribosomal protein L36 OS=Homo sapiens OX=9606 GN=RPL36 PE=1 SV=3	-666	0.355967			666	0.226104			0	0.582071
Q9Y3U8	-666	0.355967			666	0.226104			0	0.582071
60S ribosomal protein L37a OS=Homo sapiens OX=9606 GN=RPL37A PE=1 SV=1			-666	0.106374	-666	0.106374			-1332	0.212749
C9J4Z3			-666	0.106374	-666	0.106374			-1332	0.212749
60S ribosomal protein L4 OS=Homo sapiens OX=9606 GN=RPL4 PE=1 SV=5	1.1813	0.843876	-1.36613	0.101447	-2.54743	0.0330979			-2.73227	0.978421
P36578	1.1813	0.843876	-1.36613	0.101447	-2.54743	0.0330979			-2.73227	0.978421
60S ribosomal protein L40 (Fragment) OS=Homo sapiens OX=9606 GN=UBA52 PE=1 SV=1	0.452463	1	666	0.226104	666	0.226104			1332.45	1.45221
M0R2S1	0.452463	1	666	0.226104	666	0.226104			1332.45	1.45221
60S ribosomal protein L5 (Fragment) OS=Homo sapiens OX=9606 GN=RPL5 PE=1 SV=1	-2.17279	0.115139	-4.37702	0.0134339	-2.20424	0.106838			-8.75405	0.235412
A0A2R8Y6J3	-2.17279	0.115139	-4.37702	0.0134339	-2.20424	0.106838			-8.75405	0.235412
60S ribosomal protein L6 OS=Homo sapiens OX=9606 PE=2 SV=1	0.452463	1	-2.44532	0.526591	-2.89778	0.526591			-4.89064	2.05318
B2R4K7	0.452463	1	-2.44532	0.526591	-2.89778	0.526591			-4.89064	2.05318
60S ribosomal protein L7 OS=Homo sapiens OX=9606 GN=RPL7 PE=1 SV=1	-666	0.165518	-666	0.106374	-2.12556	0.650378			-1334.13	0.922271
P18124	-666	0.165518	-666	0.106374	-2.12556	0.650378			-1334.13	0.922271
60S ribosomal protein L7a OS=Homo sapiens OX=9606 GN=RPL7A PE=1 SV=2	1.80864	0.0246386	-0.683719	0.574424	-2.49236	0.224075			-1.36744	0.823137
P62424	1.80864	0.0246386	-0.683719	0.574424	-2.49236	0.224075			-1.36744	0.823137
60S ribosomal protein L8 OS=Homo sapiens OX=9606 GN=RPL8 PE=1 SV=2	-0.35563	1	-2.69873	0.328211	-2.3431	0.328211			-5.39745	1.65642
P62917	-0.35563	1	-2.69873	0.328211	-2.3431	0.328211			-5.39745	1.65642
6-phosphogluconate dehydrogenase, decarboxylating OS=Homo sapiens OX=9606 GN=PGD PE=1 SV=3	-0.215779	0.534362	0.49515	0.198496	0.710929	0.0448895			0.990299	0.777748
P52209	-0.215779	0.534362	0.49515	0.198496	0.710929	0.0448895			0.990299	0.777748
6-phosphogluconolactonase OS=Homo sapiens OX=9606 GN=HEL-S-304 PE=2 SV=1	0.0814485	0.95896	-0.638479	0.914969	-0.719927	0.985771			-1.27696	2.8597
A0A0K0K1K7	0.0814485	0.95896	-0.638479	0.914969	-0.719927	0.985771			-1.27696	2.8597
72 kDa gelatinase OS=Homo sapiens OX=9606 GN=MMP2 PE=3 SV=1	0.0140398	0.801042	-0.485068	0.420352	-0.499108	0.528779			-0.970136	1.75017
A0A024R6R4	0.0140398	0.801042	-0.485068	0.420352	-0.499108	0.528779			-0.970136	1.75017
75 kDa glucose-regulated protein OS=Homo sapiens OX=9606 PE=2 SV=1	0.943982	0.654766	-2.52461	0.0887423	-3.46859	0.0361297			-5.04921	0.779638
A0A384P5G6	0.943982	0.654766	-2.52461	0.0887423	-3.46859	0.0361297			-5.04921	0.779638
A disintegrin and metalloproteinase with thrombospondin motifs 1 OS=Homo sapiens OX=9606 GN=ADAMTS1 PE=1 SV=4	0.655878	0.845142	-3.30695	5.77569e-05	-3.96283	3.12505e-05			-6.6139	0.845231
Q9UHI8	0.655878	0.845142	-3.30695	5.77569e-05	-3.96283	3.12505e-05			-6.6139	0.845231
A disintegrin and metalloproteinase with thrombospondin motifs 10 OS=Homo sapiens OX=9606 GN=ADAMTS10 PE=4 SV=1	-0.155588	0.709427	1.13061	0.128581	1.2862	0.313362			2.26123	1.15137
A0A0A0MQW6	-0.155588	0.709427	1.13061	0.128581	1.2862	0.313362			2.26123	1.15137
A disintegrin and metalloproteinase with thrombospondin motifs 12 OS=Homo sapiens OX=9606 GN=ADAMTS12 PE=1 SV=2	666	0.355967	-2.50944	0.262816	-666	0.0657066			-2.50944	0.684489
P58397	666	0.355967	-2.50944	0.262816	-666	0.0657066			-2.50944	0.684489
A disintegrin and metalloproteinase with thrombospondin motifs 2 OS=Homo sapiens OX=9606 GN=ADAMTS2 PE=2 SV=2	-1.87394	0.0202575	-3.09102	0.0160025	-1.21708	0.691703			-6.18204	0.727963
O95450	-1.87394	0.0202575	-3.09102	0.0160025	-1.21708	0.691703			-6.18204	0.727963
A disintegrin and metalloproteinase with thrombospondin motifs 5 OS=Homo sapiens OX=9606 GN=ADAMTS5 PE=1 SV=2	-666	0.355967			666	0.226104			0	0.582071
Q9UNA0	-666	0.355967			666	0.226104			0	0.582071
A disintegrin and metalloproteinase with thrombospondin motifs 7 OS=Homo sapiens OX=9606 GN=ADAMTS7 PE=1 SV=2	0.237061	0.912718	-3.053	0.00218244	-3.29006	0.00158498			-6.106	0.916485
Q9UKP4	0.237061	0.912718	-3.053	0.00218244	-3.29006	0.00158498			-6.106	0.916485
Acid sphingomyelinase-like phosphodiesterase 3a OS=Homo sapiens OX=9606 GN=SMPDL3A PE=1 SV=2	0.452463	1	666	0.226104	666	0.226104			1332.45	1.45221
Q92484	0.452463	1	666	0.226104	666	0.226104			1332.45	1.45221
Acidic (Leucine-rich) nuclear phosphoprotein 32 family, member B variant (Fragment) OS=Homo sapiens OX=9606 PE=2 SV=1	-0.465886	0.593849	0.834244	0.0966042	1.30013	0.0104454			1.66849	0.700898
Q53F35	-0.465886	0.593849	0.834244	0.0966042	1.30013	0.0104454			1.66849	0.700898
Acidic (Leucine-rich) nuclear phosphoprotein 32 family, member E variant (Fragment) OS=Homo sapiens OX=9606 PE=2 SV=1	0.452463	1	-1.9164	0.526591	-2.36886	0.526591			-3.8328	2.05318
Q53F20	0.452463	1	-1.9164	0.526591	-2.36886	0.526591			-3.8328	2.05318
Actin, alpha 2, smooth muscle, aorta OS=Homo sapiens OX=9606 GN=ACTA2 PE=3 SV=1	0.196454	0.953322	1.72783	0.144102	1.53138	0.201214			3.45567	1.29864
D2JYH4	0.196454	0.953322	1.72783	0.144102	1.53138	0.201214			3.45567	1.29864
Actin, alpha cardiac muscle 1 OS=Homo sapiens OX=9606 GN=ACTC1 PE=1 SV=1	0.285327	0.0722612	-0.60991	0.722969	-0.895237	0.256636			-1.21982	1.05187
P68032	0.285327	0.0722612	-0.60991	0.722969	-0.895237	0.256636			-1.21982	1.05187
Actin, cytoplasmic 1 (Fragment) OS=Homo sapiens OX=9606 GN=ACTB PE=1 SV=1	0.816679	2.37981	667.76	0.755617	666.332	0.9039			1334.91	4.03933
A0A2R8Y793	-0.611071	0.90253	666	0.0749084	666	0.0749084			1331.39	1.05235
A0A2R8YEA7	1.37768	0.57931	-0.199375	0.680639	-1.57705	0.828956			-0.398749	2.0889
A0A2R8YFE2	0.0500737	0.897969	1.95916	6.97246e-05	1.90909	3.64762e-05			3.91832	0.898075
Actin, cytoplasmic 1 OS=Homo sapiens OX=9606 GN=ACTB PE=1 SV=1	-666.25	1.0415	-0.671386	1	665.579	0.785679			-1.34277	2.82718
A0A6Q8PGD7	-666	0.355967			666	0.226104			0	0.582071
P60709	-0.250197	0.685536	-0.671386	1	-0.421189	0.559575			-1.34277	2.24511
Actin, cytoplasmic 2 OS=Homo sapiens OX=9606 GN=ACTG1 PE=1 SV=9	0.145244	0.38969	-0.210401	0.000879358	-0.355645	0.0548272			-0.420802	0.445396
I3L4N8	0.145244	0.38969	-0.210401	0.000879358	-0.355645	0.0548272			-0.420802	0.445396
Actin-depolymerizing factor OS=Homo sapiens OX=9606 PE=2 SV=1	0.106996	0.242784	-0.287516	0.0160363	-0.394512	0.483821			-0.575032	0.742642
A0A384MEF1	0.106996	0.242784	-0.287516	0.0160363	-0.394512	0.483821			-0.575032	0.742642
Actinin alpha 4 isoform 1 (Fragment) OS=Homo sapiens OX=9606 GN=ACTN4 PE=2 SV=1	0.0819921	0.578767	0.194211	1.86727e-05	0.112219	3.58067e-05			0.388422	0.578822
A0A0S2Z3G9	0.0819921	0.578767	0.194211	1.86727e-05	0.112219	3.58067e-05			0.388422	0.578822
Actinin, alpha 1, isoform CRA_a OS=Homo sapiens OX=9606 GN=ACTN1 PE=2 SV=1			-666	0.17123	-666	0.17123			-1332	0.342461
A0A024R694			-666	0.17123	-666	0.17123			-1332	0.342461
Actin-like protein (Fragment) OS=Homo sapiens OX=9606 GN=ACT PE=4 SV=1	-1.55816	1.54514	-662.485	0.316772	-660.926	0.28526			-1324.97	2.14717
Q562L9	-1.52163	0.944635	1.2044	0.145282	2.72603	0.113411			2.4088	1.20333
Q562V5			-666	0.17123	-666	0.17123			-1332	0.342461
Q562Z4	-0.0365291	0.600505	2.31107	0.000259877	2.3476	0.000618247			4.62214	0.601383
Actin-like protein 3 OS=Homo sapiens OX=9606 GN=ACTR3 PE=3 SV=1	-0.547148	0.498755	-2.05066	0.00252475	-1.50351	0.0360392			-4.10132	0.537319
A0A024RAI1	-0.547148	0.498755	-2.05066	0.00252475	-1.50351	0.0360392			-4.10132	0.537319
Actin-related protein 2 OS=Homo sapiens OX=9606 GN=ACTR2 PE=1 SV=1	-0.314926	0.242784	-0.254501	0.303343	0.0604245	0.0210532			-0.509002	0.567181
P61160	-0.314926	0.242784	-0.254501	0.303343	0.0604245	0.0210532			-0.509002	0.567181
Actin-related protein 2/3 complex subunit 1A OS=Homo sapiens OX=9606 GN=ARPC1A PE=1 SV=2	-666	0.0791609			666	0.0255868			0	0.104748
Q92747	-666	0.0791609			666	0.0255868			0	0.104748
Actin-related protein 2/3 complex subunit 2 OS=Homo sapiens OX=9606 GN=ARPC2 PE=1 SV=1	-0.621649	0.256357	-1.85401	0.0442968	-1.23236	0.509344			-3.70803	0.809998
O15144	-0.621649	0.256357	-1.85401	0.0442968	-1.23236	0.509344			-3.70803	0.809998
Actin-related protein 2/3 complex subunit 3 OS=Homo sapiens OX=9606 PE=2 SV=1	0.15669	0.829021	-1.10165	0.265834	-1.25834	0.114261			-2.20329	1.20912
B2R4D5	0.15669	0.829021	-1.10165	0.265834	-1.25834	0.114261			-2.20329	1.20912
Actin-related protein 2/3 complex subunit 4 OS=Homo sapiens OX=9606 GN=ARPC4-TTLL3 PE=3 SV=1	-0.193659	0.607462	-0.669175	0.887103	-0.475516	0.522908			-1.33835	2.01747
F8WCF6	-0.193659	0.607462	-0.669175	0.887103	-0.475516	0.522908			-1.33835	2.01747
Actin-related protein 2/3 complex subunit 5 OS=Homo sapiens OX=9606 GN=ARPC5 PE=1 SV=3	-0.342105	0.316482	-0.131659	0.27846	0.210446	0.040608			-0.263318	0.63555
O15511	-0.342105	0.316482	-0.131659	0.27846	0.210446	0.040608			-0.263318	0.63555
Actin-related protein 2/3 complex subunit 5 OS=Homo sapiens OX=9606 GN=ARPC5L PE=2 SV=1	-0.651075	0.77779	666	0.00859253	666	0.00859253			1331.35	0.794976
A0A024R897	-0.651075	0.77779	666	0.00859253	666	0.00859253			1331.35	0.794976
Actin-related protein 2/3 complex subunit OS=Homo sapiens OX=9606 GN=ARPC1B PE=2 SV=1	-0.612589	0.319745	-0.0747642	0.500401	0.537825	0.06825			-0.149528	0.888396
A4D275	-0.612589	0.319745	-0.0747642	0.500401	0.537825	0.06825			-0.149528	0.888396
Activated RNA polymerase II transcriptional coactivator p15 OS=Homo sapiens OX=9606 GN=SUB1 PE=1 SV=3	-0.0938563	0.762677	-0.390117	0.808764	-0.296261	0.66982			-0.780235	2.24126
P53999	-0.0938563	0.762677	-0.390117	0.808764	-0.296261	0.66982			-0.780235	2.24126
Activator of 90 kDa heat shock protein ATPase homolog 1 OS=Homo sapiens OX=9606 GN=AHSA1 PE=1 SV=1	-666	0.165518	-666	0.00810914	-2.479	0.0880858			-1334.48	0.261713
O95433	-666	0.165518	-666	0.00810914	-2.479	0.0880858			-1334.48	0.261713
Active breakpoint cluster region-related protein OS=Homo sapiens OX=9606 GN=ABR PE=1 SV=3	666	0.355967	666	0.226104					1332	0.582071
I3L4Y1	666	0.355967	666	0.226104					1332	0.582071
Activin beta-A chain OS=Homo sapiens OX=9606 GN=INHBA PE=1 SV=1	-0.597165	0.0483026	-1.72788	0.017544	-1.13072	0.320914			-3.45576	0.386761
A4D1W7	-0.597165	0.0483026	-1.72788	0.017544	-1.13072	0.320914			-3.45576	0.386761
Acyl carrier protein, mitochondrial OS=Homo sapiens OX=9606 GN=NDUFAB1 PE=1 SV=3	-0.547537	1	-0.478887	0.794372	0.0686509	0.728203			-0.957773	2.52257
O14561	-0.547537	1	-0.478887	0.794372	0.0686509	0.728203			-0.957773	2.52257
Acyl-CoA-binding protein OS=Homo sapiens OX=9606 GN=DBI PE=1 SV=2	-0.244521	0.606845	-0.161068	0.34151	0.0834533	0.163031			-0.322136	1.11139
P07108	-0.244521	0.606845	-0.161068	0.34151	0.0834533	0.163031			-0.322136	1.11139
Acyl-Coenzyme A binding domain containing 3, isoform CRA_a OS=Homo sapiens OX=9606 GN=ACBD3 PE=4 SV=1			-666	0.00453613	-666	0.00453613			-1332	0.00907227
A0A024R3P9			-666	0.00453613	-666	0.00453613			-1332	0.00907227
Acyl-coenzyme A synthetase ACSM3, mitochondrial (Fragment) OS=Homo sapiens OX=9606 GN=ACSM3 PE=1 SV=1	666	0.355967	666	0.226104					1332	0.582071
H3BSM0	666	0.355967	666	0.226104					1332	0.582071
Acyl-coenzyme A thioesterase 2, mitochondrial OS=Homo sapiens OX=9606 GN=ACOT2 PE=1 SV=6			-666	0.106374	-666	0.106374			-1332	0.212749
P49753			-666	0.106374	-666	0.106374			-1332	0.212749
Acyl-peptide hydrolase OS=Homo sapiens OX=9606 GN=APEH PE=1 SV=1	0.563636	0.557901	0.961674	0.0678258	0.398038	0.12898			1.92335	0.754708
C9JIF9	0.563636	0.557901	0.961674	0.0678258	0.398038	0.12898			1.92335	0.754708
Acylphosphatase-1 OS=Homo sapiens OX=9606 GN=ACYP1 PE=1 SV=2	-666	0.355967	-666	0.277483	-2.82032	0.828956			-1334.82	1.46241
P07311	-666	0.355967	-666	0.277483	-2.82032	0.828956			-1334.82	1.46241
Acylpyruvase FAHD1, mitochondrial OS=Homo sapiens OX=9606 GN=FAHD1 PE=1 SV=2			-666	0.106374	-666	0.106374			-1332	0.212749
Q6P587			-666	0.106374	-666	0.106374			-1332	0.212749
ADAM metallopeptidase domain 17 OS=Homo sapiens OX=9606 GN=ADAM17 PE=2 SV=1			-666	0.00453613	-666	0.00453613			-1332	0.00907227
B2RNB2			-666	0.00453613	-666	0.00453613			-1332	0.00907227
ADAM9 protein OS=Homo sapiens OX=9606 GN=ADAM9 PE=1 SV=1	-0.205798	0.498755	-2.20744	0.0150067	-2.00164	0.0362535			-4.41487	0.550015
A0AVL1	-0.205798	0.498755	-2.20744	0.0150067	-2.00164	0.0362535			-4.41487	0.550015
ADAMTS-like protein 1 (Fragment) OS=Homo sapiens OX=9606 GN=ADAMTSL1 PE=1 SV=1	-1.09109	0.57931	-4.31039	0.000370062	-3.2193	0.00177229			-8.62078	0.581453
A0A7P0T9B9	-1.09109	0.57931	-4.31039	0.000370062	-3.2193	0.00177229			-8.62078	0.581453
Adaptor-related protein complex 1, mu 1 subunit, isoform CRA_a OS=Homo sapiens OX=9606 GN=AP1M1 PE=3 SV=1	1.69397	1	-1.54718	0.568748	-3.24116	0.526591			-3.09437	2.09534
A0A024R7K8	1.69397	1	-1.54718	0.568748	-3.24116	0.526591			-3.09437	2.09534
Adducin 3 isoform a variant (Fragment) OS=Homo sapiens OX=9606 PE=2 SV=1	1.75236	1	-2.28761	0.240763	-4.03997	0.200641			-4.57522	1.4414
Q59EK1	1.75236	1	-2.28761	0.240763	-4.03997	0.200641			-4.57522	1.4414
Adenine phosphoribosyltransferase (Fragment) OS=Homo sapiens OX=9606 GN=APRT PE=1 SV=8	2.16436	0.517767	666	0.0749084	666	0.226104			1334.16	0.81878
H3BQF1	2.16436	0.517767	666	0.0749084	666	0.226104			1334.16	0.81878
Adenosine aminohydrolase (Fragment) OS=Homo sapiens OX=9606 GN=ADA PE=2 SV=1			-666	0.467671	-666	0.467671			-1332	0.935343
X5D767			-666	0.467671	-666	0.467671			-1332	0.935343
Adenosine kinase OS=Homo sapiens OX=9606 GN=ADK PE=1 SV=2			-666	0.0141258	-666	0.0141258			-1332	0.0282516
P55263			-666	0.0141258	-666	0.0141258			-1332	0.0282516
Adenosylhomocysteinase OS=Homo sapiens OX=9606 PE=2 SV=1	0.181952	0.796439	-0.20952	0.413018	-0.391472	0.390655			-0.41904	1.60011
A0A384MTQ3	0.181952	0.796439	-0.20952	0.413018	-0.391472	0.390655			-0.41904	1.60011
Adenylate kinase 2, mitochondrial OS=Homo sapiens OX=9606 GN=AK2 PE=2 SV=1	-1.29087	0.34849	-2.90207	0.954136	-1.6112	0.422373			-5.80413	1.725
A0A140VK93	-1.29087	0.34849	-2.90207	0.954136	-1.6112	0.422373			-5.80413	1.725
Adenylate kinase isoenzyme 1 OS=Homo sapiens OX=9606 GN=AK1 PE=1 SV=1	0.0146802	0.599466	-1.90609	0.0817185	-1.92077	0.0280246			-3.81219	0.709209
Q5T9B7	0.0146802	0.599466	-1.90609	0.0817185	-1.92077	0.0280246			-3.81219	0.709209
Adenylate kinase isoenzyme 6 OS=Homo sapiens OX=9606 GN=AK6 PE=1 SV=1			-666	0.467671	-666	0.467671			-1332	0.935343
A0A087WVD7			-666	0.467671	-666	0.467671			-1332	0.935343
Adenylosuccinate synthetase isozyme 2 OS=Homo sapiens OX=9606 GN=ADSS PE=2 SV=1	-2.83874	0.117576	-2.73899	0.526591	0.0997445	0.315915			-5.47798	0.960082
A0A024R5Q7	-2.83874	0.117576	-2.73899	0.526591	0.0997445	0.315915			-5.47798	0.960082
Adenylyl cyclase-associated protein 2 OS=Homo sapiens OX=9606 GN=CAP2 PE=1 SV=1	0.0669916	1	-1.78134	0.568748	-1.84833	0.568748			-3.56268	2.1375
P40123	0.0669916	1	-1.78134	0.568748	-1.84833	0.568748			-3.56268	2.1375
Adenylyl cyclase-associated protein OS=Homo sapiens OX=9606 GN=CAP1 PE=2 SV=1	-0.480323	0.112933	-0.87378	0.500606	-0.393458	0.375601			-1.74756	0.989139
D3DPU2	-0.480323	0.112933	-0.87378	0.500606	-0.393458	0.375601			-1.74756	0.989139
Adhesion G protein-coupled receptor L2 OS=Homo sapiens OX=9606 GN=ADGRL2 PE=1 SV=1			-666	0.17123	-666	0.17123			-1332	0.342461
A0A6I8PRJ0			-666	0.17123	-666	0.17123			-1332	0.342461
Adipocyte enhancer-binding protein 1 OS=Homo sapiens OX=9606 GN=AEBP1 PE=1 SV=1	-0.764665	0.405096	-2.14954	0.0122884	-1.38487	0.201341			-4.29908	0.618726
Q8IUX7	-0.764665	0.405096	-2.14954	0.0122884	-1.38487	0.201341			-4.29908	0.618726
Adipocyte-type fatty acid-binding protein OS=Homo sapiens OX=9606 GN=FABP4 PE=2 SV=1			-666	0.467671	-666	0.467671			-1332	0.935343
E7DVW4			-666	0.467671	-666	0.467671			-1332	0.935343
Adiponectin E OS=Homo sapiens OX=9606 GN=C1QTNF5 PE=4 SV=1	0.868868	0.57931	-1.64117	0.186226	-2.51004	0.0584686			-3.28235	0.824005
A0A024R3F8	0.868868	0.57931	-1.64117	0.186226	-2.51004	0.0584686			-3.28235	0.824005
Adiponectin I OS=Homo sapiens OX=9606 GN=ADII PE=4 SV=1	666	0.355967	666	0.226104					1332	0.582071
A0A3B0IND4	666	0.355967	666	0.226104					1332	0.582071
Adipsin OS=Homo sapiens OX=9606 GN=DF PE=2 SV=1	2.90909	0.136092	0.387862	0.950371	-2.52123	0.0750416			0.775723	1.1615
Q6FHW3	2.90909	0.136092	0.387862	0.950371	-2.52123	0.0750416			0.775723	1.1615
ADP/ATP translocase 3 OS=Homo sapiens OX=9606 GN=SLC25A6 PE=1 SV=4			-666	0.277483	-666	0.277483			-1332	0.554966
P12236			-666	0.277483	-666	0.277483			-1332	0.554966
ADP-ribose glycohydrolase ARH3 OS=Homo sapiens OX=9606 GN=ADPRS PE=1 SV=1	-1.77651	0.28852	666	0.226104	666	0.0255868			1330.22	0.540211
Q9NX46	-1.77651	0.28852	666	0.226104	666	0.0255868			1330.22	0.540211
ADP-ribosyl cyclase/cyclic ADP-ribose hydrolase OS=Homo sapiens OX=9606 GN=BST1 PE=1 SV=1	0.080404	0.715677	-0.591456	0.46248	-0.67186	0.607015			-1.18291	1.78517
A6NC48	0.080404	0.715677	-0.591456	0.46248	-0.67186	0.607015			-1.18291	1.78517
ADP-ribosylation factor 1, isoform CRA_a OS=Homo sapiens OX=9606 GN=ARF1 PE=3 SV=1	-1.41939	0.327219	-4.57128	9.88475e-05	-3.15189	0.000944811			-9.14255	0.328263
A0A024R3Q0	-1.41939	0.327219	-4.57128	9.88475e-05	-3.15189	0.000944811			-9.14255	0.328263
ADP-ribosylation factor 4 OS=Homo sapiens OX=9606 GN=ARF4 PE=1 SV=3	-0.485714	0.769768	-1.25134	0.868175	-0.765625	0.900933			-2.50268	2.53888
P18085	-0.485714	0.769768	-1.25134	0.868175	-0.765625	0.900933			-2.50268	2.53888
ADP-ribosylation factor GTPase activating protein 3, isoform CRA_a OS=Homo sapiens OX=9606 GN=ARFGAP3 PE=4 SV=1			-666	0.467671	-666	0.467671			-1332	0.935343
A0A024R4U0			-666	0.467671	-666	0.467671			-1332	0.935343
ADP-ribosylation factor GTPase-activating protein 1 (Fragment) OS=Homo sapiens OX=9606 GN=ARFGAP1 PE=1 SV=2	-666	0.355967			666	0.226104			0	0.582071
E5RHT6	-666	0.355967			666	0.226104			0	0.582071
ADP-ribosylation factor interacting protein 1 (Arfaptin 1), isoform CRA_b OS=Homo sapiens OX=9606 GN=ARFIP1 PE=2 SV=1			-666	0.17123	-666	0.17123			-1332	0.342461
B4E273			-666	0.17123	-666	0.17123			-1332	0.342461
ADP-ribosylation factor-like protein 3 OS=Homo sapiens OX=9606 GN=ARL3 PE=1 SV=2	666	0.355967	-0.226314	0.794372	-666	0.467671			-0.226314	1.61801
P36405	666	0.355967	-0.226314	0.794372	-666	0.467671			-0.226314	1.61801
ADP-sugar pyrophosphatase OS=Homo sapiens OX=9606 GN=NUDT5 PE=1 SV=1	0.196847	0.689732	-0.990432	1	-1.18728	0.72086			-1.98086	2.41059
A6NFX8	0.196847	0.689732	-0.990432	1	-1.18728	0.72086			-1.98086	2.41059
Advanced glycosylation end product-specific receptor OS=Homo sapiens OX=9606 GN=AGER PE=1 SV=1	-666	0.355967			666	0.226104			0	0.582071
A0A0G2JID9	-666	0.355967			666	0.226104			0	0.582071
Advillin OS=Homo sapiens OX=9606 GN=AVIL PE=1 SV=3	666	0.165518	666	0.0749084					1332	0.240426
O75366	666	0.165518	666	0.0749084					1332	0.240426
Afamin OS=Homo sapiens OX=9606 GN=AFM PE=1 SV=1	1.21443	0.517767	-2.58667	0.422373	-3.80109	0.200641			-5.17333	1.14078
P43652	1.21443	0.517767	-2.58667	0.422373	-3.80109	0.200641			-5.17333	1.14078
Aflatoxin B1 aldehyde reductase member 2 OS=Homo sapiens OX=9606 GN=AKR7A2 PE=1 SV=3	-666	0.355967	-666	0.467671	-1.27838	0.794372			-1333.28	1.61801
O43488	-666	0.355967	-666	0.467671	-1.27838	0.794372			-1333.28	1.61801
Aggrecan core protein OS=Homo sapiens OX=9606 GN=ACAN PE=1 SV=2	1.05524	0.254026	-2.82425	0.00396544	-3.87949	0.00511109			-5.6485	0.263103
A0A5K1VW97	1.05524	0.254026	-2.82425	0.00396544	-3.87949	0.00511109			-5.6485	0.263103
AIR carboxylase (Fragment) OS=Homo sapiens OX=9606 GN=PAICS PE=1 SV=1	-0.15568	1	-1.99105	0.28365	-1.83537	0.37802			-3.9821	1.66167
E9PBS1	-0.15568	1	-1.99105	0.28365	-1.83537	0.37802			-3.9821	1.66167
Alanine--tRNA ligase OS=Homo sapiens OX=9606 GN=AARS1 PE=1 SV=1	-1.20411	0.327219	-4.03738	0.00516982	-2.83327	0.0319656			-8.07476	0.364355
A0A6Q8PGR9	-1.20411	0.327219	-4.03738	0.00516982	-2.83327	0.0319656			-8.07476	0.364355
Albumin (Fragment) OS=Homo sapiens OX=9606 PE=2 SV=1			-666	0.0141258	-666	0.0141258			-1332	0.0282516
F6KPG5			-666	0.0141258	-666	0.0141258			-1332	0.0282516
Albumin OS=Homo sapiens OX=9606 GN=ALB PE=1 SV=1	666	0.355967	666	0.226104					1332	0.582071
B7WNR0	666	0.355967	666	0.226104					1332	0.582071
Albumin OS=Homo sapiens OX=9606 GN=ALB PE=1 SV=2	0.00356806	1	-0.456104	0.483821	-0.459672	0.861348			-0.912208	2.34517
P02768	0.00356806	1	-0.456104	0.483821	-0.459672	0.861348			-0.912208	2.34517
Albumin OS=Homo sapiens OX=9606 GN=ALB PE=4 SV=1			-666	0.467671	-666	0.467671			-1332	0.935343
D6RCE7			-666	0.467671	-666	0.467671			-1332	0.935343
Alcohol dehydrogenase class-3 OS=Homo sapiens OX=9606 GN=ADH5 PE=1 SV=4	-1.20354	0.227097	-2.1737	0.0668229	-0.970169	0.465382			-4.34741	0.759302
P11766	-1.20354	0.227097	-2.1737	0.0668229	-0.970169	0.465382			-4.34741	0.759302
Aldehyde dehydrogenase (NAD(+)) OS=Homo sapiens OX=9606 PE=2 SV=1			-666	0.106374	-666	0.106374			-1332	0.212749
A0A384MDZ8			-666	0.106374	-666	0.106374			-1332	0.212749
Aldehyde dehydrogenase family 16 member A1 OS=Homo sapiens OX=9606 GN=ALDH16A1 PE=1 SV=2			-666	0.0141258	-666	0.0141258			-1332	0.0282516
Q8IZ83			-666	0.0141258	-666	0.0141258			-1332	0.0282516
Aldo-keto reductase family 1 member A1 OS=Homo sapiens OX=9606 GN=AKR1A1 PE=1 SV=3	-0.0081363	0.919734	1.72175	4.98259e-06	1.72988	4.20089e-06			3.44349	0.919744
P14550	-0.0081363	0.919734	1.72175	4.98259e-06	1.72988	4.20089e-06			3.44349	0.919744
Aldo-keto reductase family 1 member C3 OS=Homo sapiens OX=9606 GN=AKR1C3 PE=1 SV=1	0.981926	0.87542	2.30145	0.103882	1.31952	0.103882			4.6029	1.08318
A0A0A0MSS8	0.981926	0.87542	2.30145	0.103882	1.31952	0.103882			4.6029	1.08318
Aldo-keto reductase family 1, member B1 (Aldose reductase), isoform CRA_a OS=Homo sapiens OX=9606 GN=AKR1B1 PE=3 SV=1	-0.659928	0.451731	-3.10333	0.00302929	-2.4434	0.0106893			-6.20667	0.46545
A0A024R7A8	-0.659928	0.451731	-3.10333	0.00302929	-2.4434	0.0106893			-6.20667	0.46545
All trans-polyprenyl-diphosphate synthase PDSS1 OS=Homo sapiens OX=9606 GN=PDSS1 PE=1 SV=1	-666	0.355967			666	0.226104			0	0.582071
Q5T2R2	-666	0.355967			666	0.226104			0	0.582071
Alpha globin chain (Fragment) OS=Homo sapiens OX=9606 GN=HBA2 PE=3 SV=1	-666	0.355967			666	0.226104			0	0.582071
U3PXP0	-666	0.355967			666	0.226104			0	0.582071
Alpha globin OS=Homo sapiens OX=9606 PE=3 SV=1			-666	0.17123	-666	0.17123			-1332	0.342461
V9H1D9			-666	0.17123	-666	0.17123			-1332	0.342461
alpha-1,2-Mannosidase (Fragment) OS=Homo sapiens OX=9606 PE=2 SV=1	-666	0.165518			666	0.0749084			0	0.240426
Q59G34	-666	0.165518			666	0.0749084			0	0.240426
Alpha-1,3-mannosyl-glycoprotein 2-beta-N-acetylglucosaminyltransferase OS=Homo sapiens OX=9606 GN=MGAT1 PE=1 SV=2	-666	0.355967	-666	0.17123	-2.04211	0.526591			-1334.04	1.05379
P26572	-666	0.355967	-666	0.17123	-2.04211	0.526591			-1334.04	1.05379
Alpha-1,4 glucan phosphorylase OS=Homo sapiens OX=9606 PE=2 SV=1			-666	0.467671	-666	0.467671			-1332	0.935343
B2RB32			-666	0.467671	-666	0.467671			-1332	0.935343
Alpha-1,6-mannosyl-glycoprotein 2-beta-N-acetylglucosaminyltransferase OS=Homo sapiens OX=9606 PE=2 SV=1			-666	0.106374	-666	0.106374			-1332	0.212749
B4DDK9			-666	0.106374	-666	0.106374			-1332	0.212749
Alpha-1,6-mannosylglycoprotein 6-beta-N-acetylglucosaminyltransferase A OS=Homo sapiens OX=9606 GN=MGAT5 PE=1 SV=1			-666	0.106374	-666	0.106374			-1332	0.212749
Q09328			-666	0.106374	-666	0.106374			-1332	0.212749
Alpha-1-acid glycoprotein 1 OS=Homo sapiens OX=9606 GN=ORM1 PE=1 SV=1			-666	0.00246659	-666	0.00246659			-1332	0.00493319
P02763			-666	0.00246659	-666	0.00246659			-1332	0.00493319
Alpha-1-antitrypsin OS=Homo sapiens OX=9606 GN=SERPINA1 PE=1 SV=1			-666	0.0400827	-666	0.0400827			-1332	0.0801655
A0A024R6I7			-666	0.0400827	-666	0.0400827			-1332	0.0801655
Alpha-1B-glycoprotein OS=Homo sapiens OX=9606 GN=A1BG PE=1 SV=4	-666	0.355967	-666	0.0240394	-4.9759	0.070179			-1336.98	0.450185
P04217	-666	0.355967	-666	0.0240394	-4.9759	0.070179			-1336.98	0.450185
Alpha-1-microglobulin OS=Homo sapiens OX=9606 PE=2 SV=1	-0.131424	0.792871	-1.49533	0.924074	-1.36391	0.891079			-2.99066	2.60802
B7Z8R6	-0.131424	0.792871	-1.49533	0.924074	-1.36391	0.891079			-2.99066	2.60802
Alpha-2-antiplasmin OS=Homo sapiens OX=9606 GN=SERPINF2 PE=1 SV=3	0.216716	0.731484	-0.265916	0.748726	-0.482632	0.61829			-0.531832	2.0985
P08697	0.216716	0.731484	-0.265916	0.748726	-0.482632	0.61829			-0.531832	2.0985
Alpha-2-HS-glycoprotein OS=Homo sapiens OX=9606 GN=AHSG PE=1 SV=1	-0.695546	0.455321	-2.14955	0.069993	-1.454	0.295821			-4.2991	0.821135
C9JV77	-0.695546	0.455321	-2.14955	0.069993	-1.454	0.295821			-4.2991	0.821135
Alpha-2-HS-glycoprotein OS=Homo sapiens OX=9606 PE=2 SV=1	0.117873	0.762311	-0.622212	0.138188	-0.740085	0.292162			-1.24442	1.19266
B7Z8Q2	0.117873	0.762311	-0.622212	0.138188	-0.740085	0.292162			-1.24442	1.19266
Alpha-2-macroglobulin OS=Homo sapiens OX=9606 GN=A2M PE=1 SV=3	0.292125	0.310733	0.214221	0.00402475	-0.0779038	0.0352116			0.428443	0.349969
P01023	0.292125	0.310733	0.214221	0.00402475	-0.0779038	0.0352116			0.428443	0.349969
Alpha-actinin-1 OS=Homo sapiens OX=9606 GN=ACTN1 PE=4 SV=1	0.00917734	0.362158	-0.0906761	0.000646761	-0.0998535	0.00272915			-0.181352	0.365534
A0A804HII9	0.00917734	0.362158	-0.0906761	0.000646761	-0.0998535	0.00272915			-0.181352	0.365534
Alpha-adducin OS=Homo sapiens OX=9606 GN=ADD1 PE=1 SV=1	0.452463	1	-3.36274	0.200641	-3.8152	0.200641			-6.72548	1.40128
E7ENY0	0.452463	1	-3.36274	0.200641	-3.8152	0.200641			-6.72548	1.40128
Alpha-crystallin B chain OS=Homo sapiens OX=9606 GN=CRYAB PE=1 SV=2	-2.01984	0.57931	-2.4855	0.328211	-0.465669	0.81037			-4.97101	1.71789
P02511	-2.01984	0.57931	-2.4855	0.328211	-0.465669	0.81037			-4.97101	1.71789
Alpha-dystroglycan OS=Homo sapiens OX=9606 GN=DAG1 PE=4 SV=1	0.196431	0.711719	-3.01381	0.000721823	-3.21024	0.00045617			-6.02762	0.712897
A0A024R2W4	0.196431	0.711719	-3.01381	0.000721823	-3.21024	0.00045617			-6.02762	0.712897
Alpha-endosulfine OS=Homo sapiens OX=9606 GN=ENSA PE=1 SV=1	0.452463	1	-0.413095	0.942591	-0.865557	0.942591			-0.826189	2.88518
A0A1W2PRU0	0.452463	1	-0.413095	0.942591	-0.865557	0.942591			-0.826189	2.88518
Alpha-fetoprotein OS=Homo sapiens OX=9606 GN=AFP PE=1 SV=1	0.408528	0.418413	-1.11876	0.972138	-1.52729	0.779848			-2.23753	2.1704
J3KMX3	0.408528	0.418413	-1.11876	0.972138	-1.52729	0.779848			-2.23753	2.1704
Alpha-galactosidase (Fragment) OS=Homo sapiens OX=9606 PE=2 SV=1	-666	0.355967	-666	0.277483	-0.83964	0.942591			-1332.84	1.57604
Q53HF3	-666	0.355967	-666	0.277483	-0.83964	0.942591			-1332.84	1.57604
Alpha-galactosidase OS=Homo sapiens OX=9606 GN=NAGA PE=3 SV=1	1.05192	0.36914	-2.06033	0.703046	-3.11225	0.240763			-4.12065	1.31295
A0A024R1Q5	1.05192	0.36914	-2.06033	0.703046	-3.11225	0.240763			-4.12065	1.31295
Alpha-ketoglutarate-dependent dioxygenase FTO OS=Homo sapiens OX=9606 GN=FTO PE=1 SV=3	1.08428	0.068554	1.4584	0.000571768	0.374117	0.0750416			2.9168	0.144167
Q9C0B1	1.08428	0.068554	1.4584	0.000571768	0.374117	0.0750416			2.9168	0.144167
Alpha-mannosidase (Fragment) OS=Homo sapiens OX=9606 PE=2 SV=1	-666	0.355967	-666	0.17123	-1.73558	0.568748			-1333.74	1.09595
Q59E90	-666	0.355967	-666	0.17123	-1.73558	0.568748			-1333.74	1.09595
Alpha-mannosidase 2 OS=Homo sapiens OX=9606 GN=MAN2A1 PE=1 SV=2	-0.357371	0.906804	1.15955	0.0567167	1.51692	0.0505085			2.31911	1.01403
Q16706	-0.357371	0.906804	1.15955	0.0567167	1.51692	0.0505085			2.31911	1.01403
Alpha-mannosidase OS=Homo sapiens OX=9606 GN=MAN2B2 PE=1 SV=1	-0.354187	0.644086	-1.35226	0.769315	-0.998068	0.454659			-2.70451	1.86806
E9PCD7	-0.354187	0.644086	-1.35226	0.769315	-0.998068	0.454659			-2.70451	1.86806
Alpha-parvin OS=Homo sapiens OX=9606 GN=PARVA PE=1 SV=1	-0.399859	1	-3.92515	0.0264223	-3.52529	0.0326014			-7.85031	1.05902
Q9NVD7	-0.399859	1	-3.92515	0.0264223	-3.52529	0.0326014			-7.85031	1.05902
Alpha-soluble NSF attachment protein OS=Homo sapiens OX=9606 GN=NAPA PE=1 SV=1	-1.55444	0.517767	-4.46031	0.0399671	-2.90587	0.108243			-8.92062	0.665977
M0R0Y2	-1.55444	0.517767	-4.46031	0.0399671	-2.90587	0.108243			-8.92062	0.665977
ALS2 C-terminal like, isoform CRA_c OS=Homo sapiens OX=9606 GN=ALS2CL PE=4 SV=1			-666	0.277483	-666	0.277483			-1332	0.554966
A0A024R2U1			-666	0.277483	-666	0.277483			-1332	0.554966
Alternative protein AJAP1 OS=Homo sapiens OX=9606 GN=AJAP1 PE=4 SV=1	-666	0.165518	-666	0.467671	0.784109	0.349181			-1331.22	0.98237
L8E8W6	-666	0.165518	-666	0.467671	0.784109	0.349181			-1331.22	0.98237
Alternative protein ANKRD11 OS=Homo sapiens OX=9606 GN=ANKRD11 PE=4 SV=1	666	0.0791609	666	0.0255868					1332	0.104748
L0R6C4	666	0.0791609	666	0.0255868					1332	0.104748
Alternative protein ARHGAP21 OS=Homo sapiens OX=9606 GN=ARHGAP21 PE=4 SV=1	666	0.0791609	2.3086	0.0996883	-666	0.467671			2.3086	0.646521
L8EB25	666	0.0791609	2.3086	0.0996883	-666	0.467671			2.3086	0.646521
Alternative protein CHST15 OS=Homo sapiens OX=9606 GN=CHST15 PE=4 SV=1	-0.394264	0.434637	2.24832	0.016418	2.64259	0.00195264			4.49665	0.453007
L8EAU1	-0.394264	0.434637	2.24832	0.016418	2.64259	0.00195264			4.49665	0.453007
Alternative protein CSF2RB OS=Homo sapiens OX=9606 GN=CSF2RB PE=4 SV=1	0.108547	0.701247	0.263324	0.0953555	0.154777	0.00557863			0.526648	0.802181
L0R5A1	0.108547	0.701247	0.263324	0.0953555	0.154777	0.00557863			0.526648	0.802181
Alternative protein NCL OS=Homo sapiens OX=9606 GN=NCL PE=4 SV=1	-0.201917	1	666	0.226104	666	0.226104			1331.8	1.45221
L8EAF1	-0.201917	1	666	0.226104	666	0.226104			1331.8	1.45221
Alternative protein POTEM OS=Homo sapiens OX=9606 GN=POTEM PE=3 SV=1	666	0.355967	666	0.226104					1332	0.582071
L0R5C4	666	0.355967	666	0.226104					1332	0.582071
Alternative protein PURG OS=Homo sapiens OX=9606 GN=PURG PE=4 SV=1	-666	0.355967			666	0.226104			0	0.582071
L8E8I6	-666	0.355967			666	0.226104			0	0.582071
Alternative protein SYT7 OS=Homo sapiens OX=9606 GN=SYT7 PE=2 SV=1	1.38317	0.286384	666	0.00278355	666	0.0255868			1333.38	0.314754
B4DGK4	1.38317	0.286384	666	0.00278355	666	0.0255868			1333.38	0.314754
Amine oxidase OS=Homo sapiens OX=9606 GN=IL4I1 PE=2 SV=1			-666	0.467671	-666	0.467671			-1332	0.935343
A2RRH1			-666	0.467671	-666	0.467671			-1332	0.935343
Aminoacyl tRNA synthase complex-interacting multifunctional protein 2 OS=Homo sapiens OX=9606 GN=JTV1 PE=4 SV=1			-666	0.0657066	-666	0.0657066			-1332	0.131413
A0A024QZY1			-666	0.0657066	-666	0.0657066			-1332	0.131413
Aminopeptidase (Fragment) OS=Homo sapiens OX=9606 GN=ERAP1 PE=2 SV=1	-1.48355	0.55104	-3.6123	0.0902367	-2.12876	0.306143			-7.22461	0.947419
A0A0A7E7X3	-1.48355	0.55104	-3.6123	0.0902367	-2.12876	0.306143			-7.22461	0.947419
Aminopeptidase (Fragment) OS=Homo sapiens OX=9606 PE=2 SV=1	0.78963	0.376378	-1.5353	0.134117	-2.32493	0.0168592			-3.07059	0.527355
Q59E93	0.78963	0.376378	-1.5353	0.134117	-2.32493	0.0168592			-3.07059	0.527355
Aminopeptidase B OS=Homo sapiens OX=9606 GN=RNPEP PE=1 SV=2	-0.806285	0.227097	-0.847666	0.714984	-0.0413811	0.271506			-1.69533	1.21359
Q9H4A4	-0.806285	0.227097	-0.847666	0.714984	-0.0413811	0.271506			-1.69533	1.21359
Aminopeptidase OS=Homo sapiens OX=9606 GN=NPEPPS PE=1 SV=1	0.770251	0.162094	-0.359041	0.344554	-1.12929	0.519691			-0.718081	1.02634
E9PLK3	0.770251	0.162094	-0.359041	0.344554	-1.12929	0.519691			-0.718081	1.02634
AMP deaminase OS=Homo sapiens OX=9606 GN=AMPD2 PE=1 SV=2	-0.202947	0.967438	0.30082	0.349181	0.503767	0.349181			0.601641	1.6658
H0Y360	-0.202947	0.967438	0.30082	0.349181	0.503767	0.349181			0.601641	1.6658
Amyloid-beta A4 protein OS=Homo sapiens OX=9606 GN=APP PE=3 SV=1	-0.577736	0.237883	-1.48858	0.0232198	-0.910844	0.287564			-2.97716	0.548667
A0A218KGR2	-0.577736	0.237883	-1.48858	0.0232198	-0.910844	0.287564			-2.97716	0.548667
Angiopoietin-like 2, isoform CRA_a OS=Homo sapiens OX=9606 GN=ANGPTL2 PE=4 SV=1	-666	0.355967	-666	0.277483	-3.46036	0.828956			-1335.46	1.46241
A0A024R868	-666	0.355967	-666	0.277483	-3.46036	0.828956			-1335.46	1.46241
Angiopoietin-related protein 4 OS=Homo sapiens OX=9606 GN=ANGPTL4 PE=1 SV=2	-2.59251	0.136092	-1.5545	0.568748	1.03801	0.209984			-3.109	0.914823
Q9BY76	-2.59251	0.136092	-1.5545	0.568748	1.03801	0.209984			-3.109	0.914823
Angiotensin 1-10 OS=Homo sapiens OX=9606 GN=AGT PE=1 SV=1	-666	0.165518	-666	0.277483	0.470932	0.634849			-1331.53	1.07785
A0A7P0T8D1	-666	0.165518	-666	0.277483	0.470932	0.634849			-1331.53	1.07785
ANKRD18B OS=Homo sapiens OX=9606 GN=ANKRD18B PE=2 SV=1	-1.05938	0.57931	666	0.226104	666	0.0749084			1330.94	0.880323
A0A0F6MY87	-1.05938	0.57931	666	0.226104	666	0.0749084			1330.94	0.880323
Ankyrin repeat domain-containing protein 20B OS=Homo sapiens OX=9606 GN=ANKRD20A8P PE=2 SV=2	-0.310212	0.530587	666	0.0255868	666	0.00278355			1331.69	0.558957
Q5CZ79	-0.310212	0.530587	666	0.0255868	666	0.00278355			1331.69	0.558957
Ankyrin repeat domain-containing protein 36A OS=Homo sapiens OX=9606 GN=ANKRD36 PE=2 SV=4			-666	0.17123	-666	0.17123			-1332	0.342461
A6QL64			-666	0.17123	-666	0.17123			-1332	0.342461
Annexin (Fragment) OS=Homo sapiens OX=9606 GN=ANXA4 PE=1 SV=1	666	0.355967	-3.8504	0.120071	-666	0.0400827			-3.8504	0.516121
Q6LES2	666	0.355967	-3.8504	0.120071	-666	0.0400827			-3.8504	0.516121
Annexin (Fragment) OS=Homo sapiens OX=9606 GN=ANXA6 PE=2 SV=1	-0.742931	0.215642	-2.60013	0.00120038	-1.8572	0.0106042			-5.20026	0.227447
A0A0S2Z2Z6	-0.742931	0.215642	-2.60013	0.00120038	-1.8572	0.0106042			-5.20026	0.227447
Annexin (Fragment) OS=Homo sapiens OX=9606 PE=2 SV=1	1.39587	2	661.468	0.237983	660.816	0.237983			1323.68	2.47597
Q53FB5	0.743912	1	666	0.226104	666	0.226104			1332.74	1.45221
Q53HM8	0.651954	1	-4.53237	0.0118785	-5.18433	0.0118785			-9.06475	1.02376
Annexin A1 OS=Homo sapiens OX=9606 GN=ANXA1 PE=1 SV=2	-0.0250289	0.919734	0.00118006	0.00136824	0.0262089	0.0197061			0.00236013	0.940809
P04083	-0.0250289	0.919734	0.00118006	0.00136824	0.0262089	0.0197061			0.00236013	0.940809
Annexin A5 OS=Homo sapiens OX=9606 GN=ANXA5 PE=1 SV=2	0.0308896	0.762311	-0.125621	0.0104094	-0.156511	0.0291957			-0.251243	0.801916
P08758	0.0308896	0.762311	-0.125621	0.0104094	-0.156511	0.0291957			-0.251243	0.801916
Annexin OS=Homo sapiens OX=9606 GN=ANXA2 PE=2 SV=1	0.245602	0.203542	-0.100926	0.00516222	-0.346529	0.0217922			-0.201853	0.230496
A0A024R5Z7	0.245602	0.203542	-0.100926	0.00516222	-0.346529	0.0217922			-0.201853	0.230496
Annexin OS=Homo sapiens OX=9606 PE=2 SV=1			-666	0.467671	-666	0.467671			-1332	0.935343
B4DPJ2			-666	0.467671	-666	0.467671			-1332	0.935343
Anoctamin OS=Homo sapiens OX=9606 GN=ANO4 PE=1 SV=1	666	0.355967	-1.53612	0.885479	-666	0.277483			-1.53612	1.51893
A0A2R8Y532	666	0.355967	-1.53612	0.885479	-666	0.277483			-1.53612	1.51893
Anthrax toxin receptor 1 OS=Homo sapiens OX=9606 GN=ANTXR1 PE=1 SV=2	-666	0.355967	-666	0.17123	-3.09864	0.526591			-1335.1	1.05379
Q9H6X2	-666	0.355967	-666	0.17123	-3.09864	0.526591			-1335.1	1.05379
Anti-RhD monoclonal T125 kappa light chain OS=Homo sapiens OX=9606 PE=2 SV=1			-666	1.29256e-05	-666	1.29256e-05			-1332	2.58512e-05
Q5EFE6			-666	1.29256e-05	-666	1.29256e-05			-1332	2.58512e-05
Antithrombin-III OS=Homo sapiens OX=9606 GN=ATIII-R2 PE=2 SV=1	0.153548	0.441444	-1.81859	0.00456265	-1.97213	0.00409515			-3.63717	0.450102
A0A2S0BDD1	0.153548	0.441444	-1.81859	0.00456265	-1.97213	0.00409515			-3.63717	0.450102
AP complex subunit beta OS=Homo sapiens OX=9606 GN=DKFZp781K0743 PE=2 SV=1	-2.1325	1	-6.02756	0.00149274	-3.89506	0.0033046			-12.0551	1.0048
Q68DI0	-2.1325	1	-6.02756	0.00149274	-3.89506	0.0033046			-12.0551	1.0048
AP complex subunit sigma OS=Homo sapiens OX=9606 GN=AP2S1 PE=1 SV=1	-666	0.355967	-666	0.106374	-3.5748	0.328211			-1335.57	0.790553
M0QYZ2	-666	0.355967	-666	0.106374	-3.5748	0.328211			-1335.57	0.790553
AP-1 complex subunit beta-1 OS=Homo sapiens OX=9606 GN=AP1B1 PE=1 SV=2			-666	0.0657066	-666	0.0657066			-1332	0.131413
Q10567			-666	0.0657066	-666	0.0657066			-1332	0.131413
AP2-associated protein kinase 1 OS=Homo sapiens OX=9606 GN=AAK1 PE=1 SV=2			-666	0.467671	-666	0.467671			-1332	0.935343
A0A096LP25			-666	0.467671	-666	0.467671			-1332	0.935343
Apolipoprotein A-I, isoform CRA_a OS=Homo sapiens OX=9606 GN=APOA1 PE=2 SV=1	0.432756	0.286858	-1.25014	0.944309	-1.6829	0.420352			-2.50029	1.65152
A0A024R3E3	0.432756	0.286858	-1.25014	0.944309	-1.6829	0.420352			-2.50029	1.65152
Apolipoprotein A-II OS=Homo sapiens OX=9606 GN=APOA2 PE=1 SV=1			-666	0.106374	-666	0.106374			-1332	0.212749
V9GYM3			-666	0.106374	-666	0.106374			-1332	0.212749
Apolipoprotein A-IV OS=Homo sapiens OX=9606 GN=APOA4 PE=1 SV=4			-666	0.106374	-666	0.106374			-1332	0.212749
P06727			-666	0.106374	-666	0.106374			-1332	0.212749
Apolipoprotein B (Including Ag(X) antigen) OS=Homo sapiens OX=9606 GN=APOB PE=4 SV=1	-0.217607	0.390577	-0.436597	0.884025	-0.218991	0.159744			-0.873195	1.43435
C0JYY2	-0.217607	0.390577	-0.436597	0.884025	-0.218991	0.159744			-0.873195	1.43435
Apolipoprotein C-II OS=Homo sapiens OX=9606 GN=APOC4-APOC2 PE=1 SV=1			-666	0.17123	-666	0.17123			-1332	0.342461
K7ER74			-666	0.17123	-666	0.17123			-1332	0.342461
Apolipoprotein C-III OS=Homo sapiens OX=9606 GN=APOC3 PE=1 SV=1	1.47091	0.34849	-0.29864	0.681206	-1.76956	0.51448			-0.597281	1.54418
B0YIW2	1.47091	0.34849	-0.29864	0.681206	-1.76956	0.51448			-0.597281	1.54418
Apolipoprotein D OS=Homo sapiens OX=9606 GN=APOD PE=1 SV=1			-666	0.277483	-666	0.277483			-1332	0.554966
P05090			-666	0.277483	-666	0.277483			-1332	0.554966
Apolipoprotein E isoform 1 (Fragment) OS=Homo sapiens OX=9606 GN=APOE PE=2 SV=1	0.502369	0.262773	-1.1069	0.798515	-1.60927	0.269429			-2.2138	1.33072
A0A0S2Z3D5	0.502369	0.262773	-1.1069	0.798515	-1.60927	0.269429			-2.2138	1.33072
Apolipoprotein H OS=Homo sapiens OX=9606 GN=APOH PE=2 SV=1	2.16751	0.28852	-3.49784	0.00242648	-5.66536	0.000307284			-6.99568	0.291253
A0A384NKM6	2.16751	0.28852	-3.49784	0.00242648	-5.66536	0.000307284			-6.99568	0.291253
Apolipoprotein M OS=Homo sapiens OX=9606 PE=3 SV=1	0.629974	0.654766	-2.49806	0.465181	-3.12803	0.262795			-4.99611	1.38274
A0A1U9X793	0.629974	0.654766	-2.49806	0.465181	-3.12803	0.262795			-4.99611	1.38274
Apoptosis regulator BAX OS=Homo sapiens OX=9606 GN=BAX PE=1 SV=1	-666	0.355967	-666	0.17123	-2.09618	0.526591			-1334.1	1.05379
Q07812	-666	0.355967	-666	0.17123	-2.09618	0.526591			-1334.1	1.05379
Apoptosis-associated speck-like protein containing a CARD OS=Homo sapiens OX=9606 GN=PYCARD PE=1 SV=2	-0.988733	0.601895	-2.7957	0.262795	-1.80697	0.583859			-5.59141	1.44855
Q9ULZ3	-0.988733	0.601895	-2.7957	0.262795	-1.80697	0.583859			-5.59141	1.44855
Apoptosis-inducing factor 1, mitochondrial OS=Homo sapiens OX=9606 GN=AIFM1 PE=1 SV=1	-1.04038	1	666	0.226104	666	0.226104			1330.96	1.45221
A0A6Q8PFS4	-1.04038	1	666	0.226104	666	0.226104			1330.96	1.45221
ArfGAP with FG repeats 1 isoform 4 (Fragment) OS=Homo sapiens OX=9606 GN=AGFG1 PE=2 SV=1			-666	0.0240394	-666	0.0240394			-1332	0.0480788
A0A0S2Z3Y3			-666	0.0240394	-666	0.0240394			-1332	0.0480788
Arginase-1 OS=Homo sapiens OX=9606 GN=ARG1 PE=1 SV=2	-666	0.355967	-666	0.467671	-1.89282	0.794372			-1333.89	1.61801
P05089	-666	0.355967	-666	0.467671	-1.89282	0.794372			-1333.89	1.61801
Arginine/proline rich coiled-coil 1, isoform CRA_b OS=Homo sapiens OX=9606 GN=MAP7D1 PE=3 SV=1			-666	0.277483	-666	0.277483			-1332	0.554966
D3DPS3			-666	0.277483	-666	0.277483			-1332	0.554966
Argininosuccinate synthase OS=Homo sapiens OX=9606 PE=2 SV=1	666	0.355967	-1.28858	0.828956	-666	0.277483			-1.28858	1.46241
A8KAP9	666	0.355967	-1.28858	0.828956	-666	0.277483			-1.28858	1.46241
Arylsulfatase A, isoform CRA_a OS=Homo sapiens OX=9606 GN=ARSA PE=3 SV=1	1.18658	0.511527	-0.591666	0.538312	-1.77824	0.168245			-1.18333	1.21808
A0A024R509	1.18658	0.511527	-0.591666	0.538312	-1.77824	0.168245			-1.18333	1.21808
Arylsulfatase B, isoform CRA_a OS=Homo sapiens OX=9606 GN=ARSB PE=3 SV=1	0.678574	0.205181	-0.0446125	0.67592	-0.723186	0.209984			-0.0892249	1.09108
A0A024RAJ9	0.678574	0.205181	-0.0446125	0.67592	-0.723186	0.209984			-0.0892249	1.09108
Asparagine synthetase [glutamine-hydrolyzing] OS=Homo sapiens OX=9606 GN=ASNS PE=1 SV=4			-666	0.467671	-666	0.467671			-1332	0.935343
P08243			-666	0.467671	-666	0.467671			-1332	0.935343
Asparagine--tRNA ligase, cytoplasmic OS=Homo sapiens OX=9606 GN=NARS1 PE=1 SV=1	1.28109	0.55104	-2.77195	0.0887423	-4.05304	0.0293723			-5.5439	0.669155
O43776	1.28109	0.55104	-2.77195	0.0887423	-4.05304	0.0293723			-5.5439	0.669155
Asparaginyl endopeptidase OS=Homo sapiens OX=9606 PE=2 SV=1	0.645193	0.110666	-1.41664	0.0334234	-2.06184	0.00176624			-2.83329	0.145856
A8K669	0.645193	0.110666	-1.41664	0.0334234	-2.06184	0.00176624			-2.83329	0.145856
Aspartate aminotransferase OS=Homo sapiens OX=9606 GN=GOT2 PE=3 SV=1	0.00528635	0.875164	1.08614	0.0258205	1.08086	0.00781462			2.17228	0.908799
A0A024R6W0	0.00528635	0.875164	1.08614	0.0258205	1.08086	0.00781462			2.17228	0.908799
Aspartate aminotransferase OS=Homo sapiens OX=9606 PE=2 SV=1	0.162037	0.835121	1.02268	0.150044	0.860644	0.00353003			2.04536	0.988695
A0A140VK69	0.162037	0.835121	1.02268	0.150044	0.860644	0.00353003			2.04536	0.988695
Aspartate carbamoyltransferase OS=Homo sapiens OX=9606 GN=CAD PE=1 SV=1	-0.223674	1	-0.279395	0.794372	-0.0557206	0.794372			-0.55879	2.58874
F8VPD4	-0.223674	1	-0.279395	0.794372	-0.0557206	0.794372			-0.55879	2.58874
Aspartyl aminopeptidase OS=Homo sapiens OX=9606 GN=DNPEP PE=3 SV=1	0.571098	1	666	0.0749084	666	0.0749084			1332.57	1.14982
A0A024R443	0.571098	1	666	0.0749084	666	0.0749084			1332.57	1.14982
Ataxin-10 OS=Homo sapiens OX=9606 GN=ATXN10 PE=1 SV=1			-666	0.467671	-666	0.467671			-1332	0.935343
A0A1W2PQD2			-666	0.467671	-666	0.467671			-1332	0.935343
Atlastin-3 OS=Homo sapiens OX=9606 GN=ATL3 PE=1 SV=1			-666	0.467671	-666	0.467671			-1332	0.935343
Q6DD88			-666	0.467671	-666	0.467671			-1332	0.935343
ATP synthase subunit alpha, mitochondrial OS=Homo sapiens OX=9606 GN=ATP5F1A PE=1 SV=1	2.08955	0.517767	-2.95342	0.140446	-5.04297	0.0399671			-5.90683	0.698181
P25705	2.08955	0.517767	-2.95342	0.140446	-5.04297	0.0399671			-5.90683	0.698181
ATP synthase subunit beta, mitochondrial OS=Homo sapiens OX=9606 GN=ATP5F1B PE=1 SV=3	0.253158	0.717082	-2.79308	0.00396544	-3.04624	0.00243805			-5.58616	0.723486
P06576	0.253158	0.717082	-2.79308	0.00396544	-3.04624	0.00243805			-5.58616	0.723486
ATP synthase subunit d, mitochondrial OS=Homo sapiens OX=9606 GN=ATP5PD PE=1 SV=3			-666	0.277483	-666	0.277483			-1332	0.554966
O75947			-666	0.277483	-666	0.277483			-1332	0.554966
ATP synthase subunit delta, mitochondrial OS=Homo sapiens OX=9606 GN=ATP5F1D PE=1 SV=2			-666	0.277483	-666	0.277483			-1332	0.554966
P30049			-666	0.277483	-666	0.277483			-1332	0.554966
ATP synthase-coupling factor 6, mitochondrial OS=Homo sapiens OX=9606 GN=ATP5PF PE=1 SV=1			-666	0.277483	-666	0.277483			-1332	0.554966
P18859			-666	0.277483	-666	0.277483			-1332	0.554966
ATP5MF-PTCD1 readthrough OS=Homo sapiens OX=9606 GN=ATP5MF-PTCD1 PE=4 SV=1			-666	0.467671	-666	0.467671			-1332	0.935343
G3V325			-666	0.467671	-666	0.467671			-1332	0.935343
ATPase family AAA domain-containing protein 5 OS=Homo sapiens OX=9606 GN=ATAD5 PE=1 SV=4	0.512012	0.769768	1.84425	0.0189677	1.33224	0.021857			3.68849	0.810593
Q96QE3	0.512012	0.769768	1.84425	0.0189677	1.33224	0.021857			3.68849	0.810593
ATPase GET3 OS=Homo sapiens OX=9606 GN=GET3 PE=1 SV=2			-666	0.17123	-666	0.17123			-1332	0.342461
O43681			-666	0.17123	-666	0.17123			-1332	0.342461
ATPase H(+)-transporting lysosomal accessory protein 2 OS=Homo sapiens OX=9606 GN=ATP6AP2 PE=1 SV=1	-666	0.165518	-666	0.00453613	-3.47959	0.0361297			-1335.48	0.206184
A0A1B0GVB9	-666	0.165518	-666	0.00453613	-3.47959	0.0361297			-1335.48	0.206184
ATPase inhibitor, mitochondrial OS=Homo sapiens OX=9606 GN=ATP5IF1 PE=1 SV=1	-1.028	0.57931	666	0.226104	666	0.0749084			1330.97	0.880323
Q9UII2	-1.028	0.57931	666	0.226104	666	0.0749084			1330.97	0.880323
ATPase_AAA_core domain-containing protein OS=Homo sapiens OX=9606 PE=2 SV=1	666	0.355967	666	0.226104					1332	0.582071
Q05C31	666	0.355967	666	0.226104					1332	0.582071
ATP-binding cassette sub-family G member 2 OS=Homo sapiens OX=9606 GN=ABCG2 PE=3 SV=1	666	0.0791609	666	0.0255868					1332	0.104748
A1LUE4	666	0.0791609	666	0.0255868					1332	0.104748
ATP-citrate (pro-S-)-lyase (Fragment) OS=Homo sapiens OX=9606 GN=ACLY variant protein PE=2 SV=1	0.0878336	0.662857	-0.232062	0.114515	-0.319896	0.511751			-0.464124	1.28912
Q4LE36	0.0878336	0.662857	-0.232062	0.114515	-0.319896	0.511751			-0.464124	1.28912
ATP-dependent dihydroxyacetone kinase OS=Homo sapiens OX=9606 GN=DAK PE=4 SV=1	0.106731	1	-2.04486	0.526591	-2.15159	0.526591			-4.08972	2.05318
A0A024R529	0.106731	1	-2.04486	0.526591	-2.15159	0.526591			-4.08972	2.05318
ATP-dependent DNA helicase 2 subunit 1 OS=Homo sapiens OX=9606 GN=XRCC6 PE=3 SV=1	0.583205	0.889535	-1.51726	0.194695	-2.10047	0.105014			-3.03452	1.18924
A0A024R1N4	0.583205	0.889535	-1.51726	0.194695	-2.10047	0.105014			-3.03452	1.18924
ATP-dependent RNA helicase A OS=Homo sapiens OX=9606 GN=DHX9 PE=1 SV=4	666	0.355967	0.475018	0.728203	-666	0.467671			0.475018	1.55184
Q08211	666	0.355967	0.475018	0.728203	-666	0.467671			0.475018	1.55184
ATP-dependent RNA helicase DDX1 OS=Homo sapiens OX=9606 GN=DDX1 PE=1 SV=1	-1.34805	0.57931	666	0.226104	666	0.0749084			1330.65	0.880323
A0A7I2V2M5	-1.34805	0.57931	666	0.226104	666	0.0749084			1330.65	0.880323
ATP-dependent RNA helicase DDX3X (Fragment) OS=Homo sapiens OX=9606 GN=DDX3X PE=1 SV=2			-666	0.277483	-666	0.277483			-1332	0.554966
A0A087WVZ1			-666	0.277483	-666	0.277483			-1332	0.554966
AT-rich interactive domain-containing protein 2 OS=Homo sapiens OX=9606 GN=ARID2 PE=1 SV=2	-666	0.355967			666	0.226104			0	0.582071
Q68CP9	-666	0.355967			666	0.226104			0	0.582071
Attractin OS=Homo sapiens OX=9606 GN=ATRN PE=1 SV=2	0.183426	1	-5.08686	0.00171042	-5.27028	0.00149274			-10.1737	1.0032
O75882	0.183426	1	-5.08686	0.00171042	-5.27028	0.00149274			-10.1737	1.0032
Autoantigen La (Fragment) OS=Homo sapiens OX=9606 GN=SSB PE=2 SV=1	666	0.165518	-3.09966	0.00800634	-666	0.000663728			-3.09966	0.174188
B5BUB5	666	0.165518	-3.09966	0.00800634	-666	0.000663728			-3.09966	0.174188
Axin-1 (Fragment) OS=Homo sapiens OX=9606 GN=AXIN1 PE=4 SV=1	-666	0.355967			666	0.226104			0	0.582071
H0Y830	-666	0.355967			666	0.226104			0	0.582071
BAG family molecular chaperone regulator 3 OS=Homo sapiens OX=9606 GN=BAG3 PE=1 SV=3	-0.170535	0.944635	-1.65902	0.567288	-1.48849	0.659909			-3.31805	2.17183
O95817	-0.170535	0.944635	-1.65902	0.567288	-1.48849	0.659909			-3.31805	2.17183
Band 4.1-like protein 2 OS=Homo sapiens OX=9606 GN=EPB41L2 PE=1 SV=1			-666	0.17123	-666	0.17123			-1332	0.342461
O43491			-666	0.17123	-666	0.17123			-1332	0.342461
Band 4.1-like protein 3 OS=Homo sapiens OX=9606 GN=EPB41L3 PE=1 SV=1			-666	0.467671	-666	0.467671			-1332	0.935343
A0A0A0MSA4			-666	0.467671	-666	0.467671			-1332	0.935343
Barrier to autointegration factor 1, isoform CRA_a OS=Homo sapiens OX=9606 GN=BANF1 PE=4 SV=1	0.628928	0.521024	-1.43615	0.442814	-2.06508	0.149498			-2.8723	1.11334
A0A024R5H0	0.628928	0.521024	-1.43615	0.442814	-2.06508	0.149498			-2.8723	1.11334
Basal cell adhesion molecule (Lutheran blood group) OS=Homo sapiens OX=9606 GN=BCAM PE=4 SV=1			-666	0.467671	-666	0.467671			-1332	0.935343
A0A068W6H0			-666	0.467671	-666	0.467671			-1332	0.935343
Basement membrane-specific heparan sulfate proteoglycan core protein variant (Fragment) OS=Homo sapiens OX=9606 PE=2 SV=1	0.236364	1	-1.53374	0.885479	-1.77011	0.885479			-3.06749	2.77096
Q59EG0	0.236364	1	-1.53374	0.885479	-1.77011	0.885479			-3.06749	2.77096
Basic salivary proline-rich protein 2 OS=Homo sapiens OX=9606 GN=PRB2 PE=1 SV=3	-666	0.355967			666	0.226104			0	0.582071
P02812	-666	0.355967			666	0.226104			0	0.582071
Basigin OS=Homo sapiens OX=9606 GN=BSG PE=1 SV=1	-1.10227	0.57931	-0.0996313	0.794372	1.00264	0.313362			-0.199263	1.68704
A0A7P0T8A7	-1.10227	0.57931	-0.0996313	0.794372	1.00264	0.313362			-0.199263	1.68704
Basigin OS=Homo sapiens OX=9606 PE=2 SV=1	-1.69195	0.889535	-2.14357	0.249622	-0.451621	0.495092			-4.28714	1.63425
B4DNE1	-1.69195	0.889535	-2.14357	0.249622	-0.451621	0.495092			-4.28714	1.63425
B-cell receptor-associated protein (Fragment) OS=Homo sapiens OX=9606 PE=2 SV=1	0.396602	0.644086	666	0.226104	666	0.0749084			1332.4	0.945099
Q53HT6	0.396602	0.644086	666	0.226104	666	0.0749084			1332.4	0.945099
BCKDHB protein OS=Homo sapiens OX=9606 GN=BCKDHB PE=4 SV=1	666	0.355967	666	0.226104					1332	0.582071
A0A0K2GN21	666	0.355967	666	0.226104					1332	0.582071
BCL2-associated athanogene 6 OS=Homo sapiens OX=9606 GN=BAG6 PE=1 SV=1			-666	0.277483	-666	0.277483			-1332	0.554966
A0A0G2JK23			-666	0.277483	-666	0.277483			-1332	0.554966
Bcl-2-like protein 13 OS=Homo sapiens OX=9606 GN=BCL2L13 PE=1 SV=1			-666	0.467671	-666	0.467671			-1332	0.935343
A0A087WX97			-666	0.467671	-666	0.467671			-1332	0.935343
Benzodiazepine receptor ligand OS=Homo sapiens OX=9606 GN=BRL PE=2 SV=1			-666	0.277483	-666	0.277483			-1332	0.554966
Q71U42			-666	0.277483	-666	0.277483			-1332	0.554966
Beta actin (Fragment) OS=Homo sapiens OX=9606 PE=4 SV=1			-666	0.467671	-666	0.467671			-1332	0.935343
K4ENJ5			-666	0.467671	-666	0.467671			-1332	0.935343
Beta globin chain (Fragment) OS=Homo sapiens OX=9606 GN=HBB PE=3 SV=1			-666	0.467671	-666	0.467671			-1332	0.935343
Q4TWB7			-666	0.467671	-666	0.467671			-1332	0.935343
Beta tropomyosin isoform OS=Homo sapiens OX=9606 GN=TPM2 PE=1 SV=1			-666	0.0240394	-666	0.0240394			-1332	0.0480788
A7XZE4			-666	0.0240394	-666	0.0240394			-1332	0.0480788
Beta-1 metal-binding globulin OS=Homo sapiens OX=9606 GN=HEL-S-71p PE=2 SV=1	666	0.355967	666	0.226104					1332	0.582071
A0A0K0K1H8	666	0.355967	666	0.226104					1332	0.582071
Beta-1,4-glucuronyltransferase 1 OS=Homo sapiens OX=9606 GN=B3GNT6 PE=3 SV=1	0.59459	0.424505	-1.31617	0.310995	-1.91076	0.114643			-2.63233	0.850142
A0A024R5F9	0.59459	0.424505	-1.31617	0.310995	-1.91076	0.114643			-2.63233	0.850142
Beta-2-microglobulin (Fragment) OS=Homo sapiens OX=9606 GN=B2M PE=1 SV=1	-0.110718	0.956944	666	0.000251681	666	0.000251681			1331.89	0.957447
H0YLF3	-0.110718	0.956944	666	0.000251681	666	0.000251681			1331.89	0.957447
Beta-2-microglobulin OS=Homo sapiens OX=9606 GN=B2M PE=1 SV=1	-0.059147	1	-1.3236	0.0265247	-1.26445	0.024061			-2.64719	1.05059
P61769	-0.059147	1	-1.3236	0.0265247	-1.26445	0.024061			-2.64719	1.05059
Beta-2-microglobulin OS=Homo sapiens OX=9606 PE=2 SV=1	0.47724	0.502417	4.75411	5.15779e-05	4.27687	4.10741e-06			9.50822	0.502473
A6XND9	0.47724	0.502417	4.75411	5.15779e-05	4.27687	4.10741e-06			9.50822	0.502473
Beta-actin-like protein 2 OS=Homo sapiens OX=9606 GN=ACTBL2 PE=1 SV=2	-0.810045	0.0699392	2.3128	0.0389742	3.12284	3.89553e-05			4.62559	0.108952
Q562R1	-0.810045	0.0699392	2.3128	0.0389742	3.12284	3.89553e-05			4.62559	0.108952
Beta-defensin 112 OS=Homo sapiens OX=9606 GN=DEFB112 PE=1 SV=1	-0.730735	0.644086	666	0.226104	666	0.0749084			1331.27	0.945099
A0A494C1K0	-0.730735	0.644086	666	0.226104	666	0.0749084			1331.27	0.945099
Beta-galactosidase OS=Homo sapiens OX=9606 PE=2 SV=1	0.875669	0.379968	-0.307537	0.678183	-1.18321	0.537858			-0.615075	1.59601
B7Z6Q5	0.875669	0.379968	-0.307537	0.678183	-1.18321	0.537858			-0.615075	1.59601
Beta-globin OS=Homo sapiens OX=9606 GN=HBB PE=3 SV=1	0.542009	0.222568	0.161199	0.0116268	-0.380809	0.205116			0.322398	0.43931
C8C504	0.542009	0.222568	0.161199	0.0116268	-0.380809	0.205116			0.322398	0.43931
Beta-glucuronidase OS=Homo sapiens OX=9606 PE=2 SV=1	-666	0.355967			666	0.226104			0	0.582071
B2R6X2	-666	0.355967			666	0.226104			0	0.582071
Beta-hexosaminidase OS=Homo sapiens OX=9606 GN=HEXB PE=2 SV=1	0.261396	0.537605	-0.44106	0.619689	-0.702455	0.500606			-0.882119	1.6579
A0A024RAJ6	0.261396	0.537605	-0.44106	0.619689	-0.702455	0.500606			-0.882119	1.6579
Beta-hexosaminidase OS=Homo sapiens OX=9606 PE=2 SV=1	0.893674	0.178211	-1.06167	0.0880799	-1.95535	0.0111004			-2.12335	0.277392
B4DVA7	0.893674	0.178211	-1.06167	0.0880799	-1.95535	0.0111004			-2.12335	0.277392
Beta-mannosidase OS=Homo sapiens OX=9606 GN=MANBA PE=1 SV=3	0.475484	0.435085	-1.25128	0.237865	-1.72676	0.0681274			-2.50255	0.741077
O00462	0.475484	0.435085	-1.25128	0.237865	-1.72676	0.0681274			-2.50255	0.741077
Beta-N-acetylhexosaminidase (Fragment) OS=Homo sapiens OX=9606 GN=HEXA PE=2 SV=1			-666	0.106374	-666	0.106374			-1332	0.212749
A0A0S2Z3W3			-666	0.106374	-666	0.106374			-1332	0.212749
Beta-N-acetylhexosaminidase OS=Homo sapiens OX=9606 GN=HEXD PE=1 SV=1	-666	0.355967			666	0.226104			0	0.582071
J3QKL0	-666	0.355967			666	0.226104			0	0.582071
BH3-interacting domain death agonist OS=Homo sapiens OX=9606 PE=2 SV=1	-666	0.165518			666	0.0749084			0	0.240426
B3KT21	-666	0.165518			666	0.0749084			0	0.240426
BICD family-like cargo adapter 1 OS=Homo sapiens OX=9606 GN=BICDL1 PE=2 SV=2	666	0.355967	666	0.226104					1332	0.582071
Q6ZP65	666	0.355967	666	0.226104					1332	0.582071
Bifunctional glutamate/proline--tRNA ligase OS=Homo sapiens OX=9606 GN=EPRS1 PE=1 SV=5	2.10703	0.517767	-2.70075	0.12898	-4.80778	0.0399671			-5.4015	0.686715
P07814	2.10703	0.517767	-2.70075	0.12898	-4.80778	0.0399671			-5.4015	0.686715
Biglycan (Fragment) OS=Homo sapiens OX=9606 GN=BGN PE=1 SV=1	-0.531138	0.529735	1.72051	0.00343064	2.25165	0.000646857			3.44103	0.533813
C9JKG1	-0.531138	0.529735	1.72051	0.00343064	2.25165	0.000646857			3.44103	0.533813
Biglycan OS=Homo sapiens OX=9606 PE=2 SV=1	-0.136915	0.61387	-0.439228	0.0648094	-0.302314	0.0596507			-0.878456	0.73833
A6NLG9	-0.136915	0.61387	-0.439228	0.0648094	-0.302314	0.0596507			-0.878456	0.73833
Biliverdin reductase A OS=Homo sapiens OX=9606 PE=2 SV=1			-666	0.277483	-666	0.277483			-1332	0.554966
A0A140VJF4			-666	0.277483	-666	0.277483			-1332	0.554966
Biorientation of chromosomes in cell division protein 1-like 1 OS=Homo sapiens OX=9606 GN=BOD1L1 PE=1 SV=2	666	0.0791609	666	0.0255868					1332	0.104748
Q8NFC6	666	0.0791609	666	0.0255868					1332	0.104748
Biotinidase OS=Homo sapiens OX=9606 GN=BTD PE=1 SV=2	-1.12705	0.107359	-1.87552	0.040608	-0.748468	0.872482			-3.75103	1.02045
P43251	-1.12705	0.107359	-1.87552	0.040608	-0.748468	0.872482			-3.75103	1.02045
Bleomycin hydrolase OS=Homo sapiens OX=9606 GN=BLMH PE=1 SV=1	666	0.355967	-4.61013	0.000691955	-666	0.000326952			-4.61013	0.356986
Q13867	666	0.355967	-4.61013	0.000691955	-666	0.000326952			-4.61013	0.356986
BolA-like protein 2 OS=Homo sapiens OX=9606 GN=BOLA2 PE=1 SV=1	-0.0322595	0.94766	-1.80738	0.70838	-1.77512	0.493536			-3.61476	2.14957
Q9H3K6	-0.0322595	0.94766	-1.80738	0.70838	-1.77512	0.493536			-3.61476	2.14957
Bone morphogenetic protein 1 OS=Homo sapiens OX=9606 GN=BMP1 PE=1 SV=2	-0.826034	0.122649	-1.87279	0.0117359	-1.04676	0.287343			-3.74559	0.421728
P13497	-0.826034	0.122649	-1.87279	0.0117359	-1.04676	0.287343			-3.74559	0.421728
Bradykinin OS=Homo sapiens OX=9606 GN=KNG1 PE=2 SV=1	-0.116506	0.4685	0.775527	0.16035	0.892034	0.00773229			1.55105	0.636582
B4E1C2	-0.116506	0.4685	0.775527	0.16035	0.892034	0.00773229			1.55105	0.636582
Brain acid soluble protein 1 OS=Homo sapiens OX=9606 GN=BASP1 PE=1 SV=2	0.445023	0.242784	0.57517	0.00408808	0.130147	0.00492811			1.15034	0.2518
P80723	0.445023	0.242784	0.57517	0.00408808	0.130147	0.00492811			1.15034	0.2518
Branched-chain-amino-acid aminotransferase OS=Homo sapiens OX=9606 GN=BCAT1 PE=3 SV=1	0.322577	0.672475	666	0.00278355	666	0.00859253			1332.32	0.683851
A0A024RAV0	0.322577	0.672475	666	0.00278355	666	0.00859253			1332.32	0.683851
BRCA2 and CDKN1A-interacting protein OS=Homo sapiens OX=9606 GN=BCCIP PE=1 SV=1			-666	0.467671	-666	0.467671			-1332	0.935343
Q9P287			-666	0.467671	-666	0.467671			-1332	0.935343
Breakpoint cluster region, isoform CRA_c OS=Homo sapiens OX=9606 GN=BCR PE=4 SV=1	-666	0.355967			666	0.226104			0	0.582071
A0A024R1B9	-666	0.355967			666	0.226104			0	0.582071
BRISC and BRCA1-A complex member 1 (Fragment) OS=Homo sapiens OX=9606 GN=BABAM1 PE=1 SV=1	-666	0.355967	-666	0.467671	-0.0557206	0.794372			-1332.06	1.61801
M0R2I2	-666	0.355967	-666	0.467671	-0.0557206	0.794372			-1332.06	1.61801
Bromodomain and WD repeat-containing protein 3 OS=Homo sapiens OX=9606 GN=BRWD3 PE=1 SV=2			-666	0.106374	-666	0.106374			-1332	0.212749
Q6RI45			-666	0.106374	-666	0.106374			-1332	0.212749
Bromodomain-containing protein 8 (Fragment) OS=Homo sapiens OX=9606 GN=BRD8 PE=1 SV=1	-666	0.165518			666	0.0749084			0	0.240426
C9JV05	-666	0.165518			666	0.0749084			0	0.240426
BTB/POZ domain-containing protein KCTD18 OS=Homo sapiens OX=9606 GN=KCTD18 PE=2 SV=2	-666	0.355967	-666	0.0657066	-4.13216	0.200641			-1336.13	0.622315
Q6PI47	-666	0.355967	-666	0.0657066	-4.13216	0.200641			-1336.13	0.622315
C10orf54 protein (Fragment) OS=Homo sapiens OX=9606 GN=C10orf54 PE=2 SV=1			-666	0.106374	-666	0.106374			-1332	0.212749
Q2TA85			-666	0.106374	-666	0.106374			-1332	0.212749
C1QTNF3-AMACR readthrough (NMD candidate) OS=Homo sapiens OX=9606 GN=C1QTNF3-AMACR PE=4 SV=1	2.38443	0.517767	0.414613	0.634849	-1.96982	0.828956			0.829225	1.98157
E9PGA6	2.38443	0.517767	0.414613	0.634849	-1.96982	0.828956			0.829225	1.98157
C-1-tetrahydrofolate synthase, cytoplasmic (Fragment) OS=Homo sapiens OX=9606 GN=MTHFD1 PE=1 SV=1			-666	0.467671	-666	0.467671			-1332	0.935343
A0A494C1T2			-666	0.467671	-666	0.467671			-1332	0.935343
C3/C5 convertase OS=Homo sapiens OX=9606 PE=1 SV=1	1.21385	0.334125	-0.402364	0.62675	-1.61621	0.701159			-0.804728	1.66204
B4E1Z4	1.21385	0.334125	-0.402364	0.62675	-1.61621	0.701159			-0.804728	1.66204
C4b-binding protein alpha chain OS=Homo sapiens OX=9606 GN=C4BPA PE=1 SV=2			-666	0.467671	-666	0.467671			-1332	0.935343
P04003			-666	0.467671	-666	0.467671			-1332	0.935343
C75F OS=Homo sapiens OX=9606 PE=2 SV=1			-666	0.467671	-666	0.467671			-1332	0.935343
Q71N00			-666	0.467671	-666	0.467671			-1332	0.935343
CAD protein (Fragment) OS=Homo sapiens OX=9606 GN=CAD PE=1 SV=8	0.648768	0.36914	666	0.0255868	666	0.226104			1332.65	0.620831
H7BZB3	0.648768	0.36914	666	0.0255868	666	0.226104			1332.65	0.620831
Cadherin (Fragment) OS=Homo sapiens OX=9606 GN=ME5 PE=2 SV=1			-666	0.106374	-666	0.106374			-1332	0.212749
Q9UEJ6			-666	0.106374	-666	0.106374			-1332	0.212749
Cadherin 11, type 2 isoform 1 preproprotein variant (Fragment) OS=Homo sapiens OX=9606 PE=2 SV=1	-0.738964	0.208819	-2.43849	0.0231396	-1.69952	0.200823			-4.87697	0.432781
Q59EQ1	-0.738964	0.208819	-2.43849	0.0231396	-1.69952	0.200823			-4.87697	0.432781
Cadherin EGF LAG seven-pass G-type receptor 1 OS=Homo sapiens OX=9606 GN=CELSR1 PE=1 SV=2	0.183426	1	666	0.226104	666	0.226104			1332.18	1.45221
A0A6I8PRU0	0.183426	1	666	0.226104	666	0.226104			1332.18	1.45221
Cadherin EGF LAG seven-pass G-type receptor 2 OS=Homo sapiens OX=9606 GN=CELSR2 PE=1 SV=1	666	0.355967	666	0.226104					1332	0.582071
Q9HCU4	666	0.355967	666	0.226104					1332	0.582071
Cadherin-1 OS=Homo sapiens OX=9606 GN=CDH1 PE=4 SV=1	1.4363	0.57931	1.67431	0.28005	0.238013	0.728203			3.34863	1.58756
A0A0E3XJU3	1.4363	0.57931	1.67431	0.28005	0.238013	0.728203			3.34863	1.58756
Cadherin-11 OS=Homo sapiens OX=9606 GN=CDH11 PE=1 SV=2			-666	0.277483	-666	0.277483			-1332	0.554966
P55287			-666	0.277483	-666	0.277483			-1332	0.554966
Cadherin-13 OS=Homo sapiens OX=9606 PE=2 SV=1	0.2852	0.185689	0.0576925	0.00272915	-0.227507	0.0197061			0.115385	0.208124
B7Z9B1	0.2852	0.185689	0.0576925	0.00272915	-0.227507	0.0197061			0.115385	0.208124
Cadherin-2 OS=Homo sapiens OX=9606 GN=CDH2 PE=4 SV=1	-0.307934	0.544604	-1.55475	0.00238763	-1.24681	0.0265247			-3.10949	0.573517
A0A024RC42	-0.307934	0.544604	-1.55475	0.00238763	-1.24681	0.0265247			-3.10949	0.573517
Cadherin-5 OS=Homo sapiens OX=9606 GN=CDH5 PE=1 SV=5	-666	0.355967	-666	0.467671	-0.678776	0.794372			-1332.68	1.61801
P33151	-666	0.355967	-666	0.467671	-0.678776	0.794372			-1332.68	1.61801
Cadherin-6 OS=Homo sapiens OX=9606 GN=CDH6 PE=1 SV=1	0.221749	0.826269	-0.0969308	0.851877	-0.31868	0.950371			-0.193862	2.62852
P55285	0.221749	0.826269	-0.0969308	0.851877	-0.31868	0.950371			-0.193862	2.62852
Calcium binding protein 39, isoform CRA_a OS=Homo sapiens OX=9606 GN=CAB39 PE=3 SV=1	-666	0.355967	-666	0.106374	-3.63333	0.328211			-1335.63	0.790553
A0A024R496	-666	0.355967	-666	0.106374	-3.63333	0.328211			-1335.63	0.790553
Calcium/calmodulin-dependent protein kinase OS=Homo sapiens OX=9606 GN=CAMK2D PE=1 SV=1	-0.0160655	1	-5.2575	0.00309281	-5.24144	0.00309281			-10.515	1.00619
E9PBG7	-0.0160655	1	-5.2575	0.00309281	-5.24144	0.00309281			-10.515	1.00619
Calcium-activated neutral proteinase 1 OS=Homo sapiens OX=9606 GN=CAPN1 PE=3 SV=1	-1.36596	0.465889	-0.855226	0.851953	0.510733	0.4896			-1.71045	1.80744
A0A024R580	-1.36596	0.465889	-0.855226	0.851953	0.510733	0.4896			-1.71045	1.80744
Calcium-activated neutral proteinase 2 (Fragment) OS=Homo sapiens OX=9606 PE=2 SV=1	-0.344849	0.925056	-2.49535	0.0160025	-2.1505	0.0315993			-4.99071	0.972658
Q59EF6	-0.344849	0.925056	-2.49535	0.0160025	-2.1505	0.0315993			-4.99071	0.972658
Calcium-activated neutral proteinase small subunit OS=Homo sapiens OX=9606 GN=CAPNS1 PE=1 SV=1	-0.672863	0.654766	-3.37457	0.04983	-2.70171	0.124712			-6.74914	0.829308
A0A0C4DGQ5	-0.672863	0.654766	-3.37457	0.04983	-2.70171	0.124712			-6.74914	0.829308
Calcium-regulated heat-stable protein 1 OS=Homo sapiens OX=9606 GN=CARHSP1 PE=1 SV=2	-666	0.165518	-666	0.00810914	-2.75165	0.0606359			-1334.75	0.234263
Q9Y2V2	-666	0.165518	-666	0.00810914	-2.75165	0.0606359			-1334.75	0.234263
Calcyclin-binding protein OS=Homo sapiens OX=9606 GN=CACYBP PE=4 SV=1	0.155202	1	-3.5307	0.328211	-3.6859	0.328211			-7.0614	1.65642
A0A024R904	0.155202	1	-3.5307	0.328211	-3.6859	0.328211			-7.0614	1.65642
Caldesmon 1, isoform CRA_i OS=Homo sapiens OX=9606 GN=CALD1 PE=2 SV=1	-0.0023574	0.448301	0.294115	1.86727e-05	0.296473	0.00136824			0.58823	0.449688
A0A140VKA0	-0.0023574	0.448301	0.294115	1.86727e-05	0.296473	0.00136824			0.58823	0.449688
Caldesmon OS=Homo sapiens OX=9606 GN=CALD1 PE=1 SV=3	0.849562	1	666	0.226104	666	0.226104			1332.85	1.45221
Q05682	0.849562	1	666	0.226104	666	0.226104			1332.85	1.45221
Calmodulin 1 (Phosphorylase kinase, delta), isoform CRA_a OS=Homo sapiens OX=9606 GN=HEL-S-72 PE=1 SV=1	0.178888	0.918253	-1.65366	0.0175699	-1.83255	0.00102145			-3.30732	0.936845
B4DJ51	0.178888	0.918253	-1.65366	0.0175699	-1.83255	0.00102145			-3.30732	0.936845
Calmodulin-like protein 4 OS=Homo sapiens OX=9606 GN=CALML4 PE=2 SV=3	666	0.355967	666	0.226104					1332	0.582071
Q96GE6	666	0.355967	666	0.226104					1332	0.582071
Calmodulin-like skin protein variant (Fragment) OS=Homo sapiens OX=9606 PE=2 SV=1	-666	0.355967	-666	0.0657066	-3.54127	0.200641			-1335.54	0.622315
Q53H37	-666	0.355967	-666	0.0657066	-3.54127	0.200641			-1335.54	0.622315
Calmodulin-regulated spectrin-associated protein 2 OS=Homo sapiens OX=9606 GN=CAMSAP2 PE=1 SV=3	-666	0.355967			666	0.226104			0	0.582071
Q08AD1	-666	0.355967			666	0.226104			0	0.582071
Calnexin OS=Homo sapiens OX=9606 GN=CANX PE=1 SV=1	0.287984	1	-2.14265	0.105167	-2.43063	0.0963238			-4.28529	1.20149
A0A7P0TAE9	0.287984	1	-2.14265	0.105167	-2.43063	0.0963238			-4.28529	1.20149
Calpain inhibitor (Fragment) OS=Homo sapiens OX=9606 PE=2 SV=1	0.727937	0.36914	2.30728	0.113411	1.57934	0.728203			4.61455	1.21075
Q59HE3	0.727937	0.36914	2.30728	0.113411	1.57934	0.728203			4.61455	1.21075
Calponin OS=Homo sapiens OX=9606 GN=CNN2 PE=1 SV=1	-1.0647	0.364988	-4.14186	0.000374117	-3.07716	0.0024784			-8.28371	0.36784
B4DDF4	-1.0647	0.364988	-4.14186	0.000374117	-3.07716	0.0024784			-8.28371	0.36784
Calponin-1 OS=Homo sapiens OX=9606 GN=CNN1 PE=1 SV=2	-0.0304326	1	-2.9208	0.145894	-2.89037	0.145894			-5.84161	1.29179
P51911	-0.0304326	1	-2.9208	0.145894	-2.89037	0.145894			-5.84161	1.29179
Calponin-3 OS=Homo sapiens OX=9606 GN=CNN3 PE=1 SV=1	-0.437073	0.319745	-2.7307	0.00124674	-2.29362	0.0019587			-5.4614	0.32295
Q15417	-0.437073	0.319745	-2.7307	0.00124674	-2.29362	0.0019587			-5.4614	0.32295
Calreticulin (Fragment) OS=Homo sapiens OX=9606 GN=CALR PE=4 SV=1	-666	0.355967			666	0.226104			0	0.582071
A0A142IKA2	-666	0.355967			666	0.226104			0	0.582071
Calreticulin OS=Homo sapiens OX=9606 GN=CALR PE=1 SV=1	0.562542	0.310733	-0.367007	0.111593	-0.929549	0.779848			-0.734013	1.20217
P27797	0.562542	0.310733	-0.367007	0.111593	-0.929549	0.779848			-0.734013	1.20217
Calsyntenin-2 OS=Homo sapiens OX=9606 GN=CLSTN2 PE=1 SV=2	-666	0.355967			666	0.226104			0	0.582071
B3KU27	-666	0.355967			666	0.226104			0	0.582071
cAMP-dependent protein kinase OS=Homo sapiens OX=9606 GN=PRKACA PE=3 SV=1	0.452463	1	666	0.226104	666	0.226104			1332.45	1.45221
A0A024R7J0	0.452463	1	666	0.226104	666	0.226104			1332.45	1.45221
cAMP-regulated phosphoprotein 19 (Fragment) OS=Homo sapiens OX=9606 GN=ARPP19 PE=1 SV=1			-666	0.467671	-666	0.467671			-1332	0.935343
H3BTD3			-666	0.467671	-666	0.467671			-1332	0.935343
CAP-Gly domain-containing linker protein 2 OS=Homo sapiens OX=9606 GN=CLIP2 PE=1 SV=1			-666	0.467671	-666	0.467671			-1332	0.935343
Q9UDT6			-666	0.467671	-666	0.467671			-1332	0.935343
Caprin-1 OS=Homo sapiens OX=9606 GN=CAPRIN1 PE=1 SV=2	-666	0.355967	-666	0.00810914	-4.80084	0.0221257			-1336.8	0.386202
Q14444	-666	0.355967	-666	0.00810914	-4.80084	0.0221257			-1336.8	0.386202
Carbohydrate sulfotransferase 14 OS=Homo sapiens OX=9606 GN=CHST14 PE=1 SV=2	-666	0.355967	-666	0.277483	-0.883665	0.885479			-1332.88	1.51893
Q8NCH0	-666	0.355967	-666	0.277483	-0.883665	0.885479			-1332.88	1.51893
Carbohydrate sulfotransferase 3 OS=Homo sapiens OX=9606 GN=CHST3 PE=1 SV=3	-666	0.355967	-666	0.00453613	-4.96683	0.0118785			-1336.97	0.372382
Q7LGC8	-666	0.355967	-666	0.00453613	-4.96683	0.0118785			-1336.97	0.372382
Carbohydrate sulfotransferase OS=Homo sapiens OX=9606 GN=CHST11 PE=3 SV=1			-666	0.467671	-666	0.467671			-1332	0.935343
A0A024RBL0			-666	0.467671	-666	0.467671			-1332	0.935343
Carbonic anhydrase 12 OS=Homo sapiens OX=9606 GN=CA12 PE=1 SV=1	1.09128	0.385352	-2.83977	0.0095958	-3.93105	0.001054			-5.67954	0.396002
O43570	1.09128	0.385352	-2.83977	0.0095958	-3.93105	0.001054			-5.67954	0.396002
Carbonic anhydrase 2 OS=Homo sapiens OX=9606 GN=CA2 PE=1 SV=2	-666	0.355967	-666	0.467671	4.14646	0.728203			-1327.85	1.55184
P00918	-666	0.355967	-666	0.467671	4.14646	0.728203			-1327.85	1.55184
Carbonyl reductase [NADPH] 3 OS=Homo sapiens OX=9606 GN=CBR3 PE=1 SV=3			-666	0.0240394	-666	0.0240394			-1332	0.0480788
O75828			-666	0.0240394	-666	0.0240394			-1332	0.0480788
Carboxypeptidase A2 isoform 1 (Fragment) OS=Homo sapiens OX=9606 GN=CPA2 PE=2 SV=1	666	0.355967	666	0.226104					1332	0.582071
A0A0S2Z3K5	666	0.355967	666	0.226104					1332	0.582071
Carboxypeptidase A4 OS=Homo sapiens OX=9606 GN=CPA4 PE=2 SV=1	-0.407344	0.402098	0.114602	0.738731	0.521945	0.185926			0.229203	1.32675
A4D1M3	-0.407344	0.402098	0.114602	0.738731	0.521945	0.185926			0.229203	1.32675
Carboxypeptidase D OS=Homo sapiens OX=9606 GN=CPD PE=1 SV=2			-666	0.467671	-666	0.467671			-1332	0.935343
O75976			-666	0.467671	-666	0.467671			-1332	0.935343
Carboxypeptidase E OS=Homo sapiens OX=9606 PE=2 SV=1	-1.82597	0.31395	-1.83734	0.689219	-0.0113725	0.520033			-3.67469	1.5232
A0A384N679	-1.82597	0.31395	-1.83734	0.689219	-0.0113725	0.520033			-3.67469	1.5232
Carboxypeptidase N catalytic chain OS=Homo sapiens OX=9606 GN=CPN1 PE=1 SV=1	-666	0.355967	-666	0.0141258	-3.25884	0.0612754			-1335.26	0.431368
P15169	-666	0.355967	-666	0.0141258	-3.25884	0.0612754			-1335.26	0.431368
Carboxypeptidase OS=Homo sapiens OX=9606 PE=2 SV=1	666	0.355967	-0.213044	0.794372	-666	0.467671			-0.213044	1.61801
B4DP22	666	0.355967	-0.213044	0.794372	-666	0.467671			-0.213044	1.61801
Carboxypeptidase Q OS=Homo sapiens OX=9606 GN=PGCP PE=4 SV=1	1.42495	0.0259777	0.167206	0.107495	-1.25774	0.269033			0.334412	0.402505
A0A024R9B8	1.42495	0.0259777	0.167206	0.107495	-1.25774	0.269033			0.334412	0.402505
Cartilage oligomeric matrix protein OS=Homo sapiens OX=9606 GN=COMP PE=1 SV=1	-0.259141	0.796954	-2.37035	0.00504841	-2.11121	0.0106639			-4.74071	0.812666
G3XAP6	-0.259141	0.796954	-2.37035	0.00504841	-2.11121	0.0106639			-4.74071	0.812666
Caspase 14, apoptosis-related cysteine peptidase OS=Homo sapiens OX=9606 GN=CASP14 PE=2 SV=1	1.33897	0.327219	-1.2887	0.6313	-2.62766	0.568748			-2.57739	1.52727
B2CIS9	1.33897	0.327219	-1.2887	0.6313	-2.62766	0.568748			-2.57739	1.52727
Caspase-3 OS=Homo sapiens OX=9606 GN=CASP3 PE=1 SV=2	1.31147	0.517767	-1.04003	1	-2.35151	0.526591			-2.08007	2.04436
P42574	1.31147	0.517767	-1.04003	1	-2.35151	0.526591			-2.08007	2.04436
Catalase OS=Homo sapiens OX=9606 PE=2 SV=1	1.82004	0.148678	-0.783564	0.66982	-2.6036	0.352784			-1.56713	1.17128
A0A384P5Q0	1.82004	0.148678	-0.783564	0.66982	-2.6036	0.352784			-1.56713	1.17128
Catechol O-methyltransferase OS=Homo sapiens OX=9606 GN=COMT PE=1 SV=1			-666	0.00810914	-666	0.00810914			-1332	0.0162183
A0A7I2V370			-666	0.00810914	-666	0.00810914			-1332	0.0162183
Catenin beta-1 OS=Homo sapiens OX=9606 GN=CTNNB1 PE=1 SV=1	-1.70121	0.28852	-4.10225	0.0221257	-2.40103	0.146418			-8.20449	0.457063
A0A2R8Y7Z0	-1.70121	0.28852	-4.10225	0.0221257	-2.40103	0.146418			-8.20449	0.457063
Catenin delta-1 OS=Homo sapiens OX=9606 GN=CTNND1 PE=1 SV=1	-666	0.355967	-666	0.277483	-1.02714	0.828956			-1333.03	1.46241
O60716	-666	0.355967	-666	0.277483	-1.02714	0.828956			-1333.03	1.46241
Cathepsin B (Fragment) OS=Homo sapiens OX=9606 PE=2 SV=1			-666	0.00453613	-666	0.00453613			-1332	0.00907227
Q6LAF9			-666	0.00453613	-666	0.00453613			-1332	0.00907227
Cathepsin B OS=Homo sapiens OX=9606 GN=CTSB PE=1 SV=1	-0.457921	0.654766	0.895056	0.313362	1.35298	0.128581			1.79011	1.09671
A0A7I2V668	-0.457921	0.654766	0.895056	0.313362	1.35298	0.128581			1.79011	1.09671
Cathepsin B OS=Homo sapiens OX=9606 GN=CTSB PE=2 SV=1	0.675616	0.286858	-0.336211	0.649474	-1.01183	0.0177912			-0.672422	0.954123
A0A024R374	0.675616	0.286858	-0.336211	0.649474	-1.01183	0.0177912			-0.672422	0.954123
Cathepsin B OS=Homo sapiens OX=9606 PE=2 SV=1	0.922777	0.414933	2.52467	0.0351986	1.60189	0.274504			5.04934	0.724636
B4DL49	0.922777	0.414933	2.52467	0.0351986	1.60189	0.274504			5.04934	0.724636
Cathepsin C OS=Homo sapiens OX=9606 GN=CTSC PE=1 SV=1	-0.108667	0.709427	-1.22101	0.547352	-1.11234	0.924074			-2.44202	2.18085
A0A7I2V466	-0.108667	0.709427	-1.22101	0.547352	-1.11234	0.924074			-2.44202	2.18085
Cathepsin D OS=Homo sapiens OX=9606 GN=CTSD PE=1 SV=1	0.843759	0.0119745	0.430695	0.000470694	-0.413064	0.400303			0.86139	0.412748
A0A1B0GVD5	0.843759	0.0119745	0.430695	0.000470694	-0.413064	0.400303			0.86139	0.412748
Cathepsin D OS=Homo sapiens OX=9606 GN=CTSD PE=1 SV=2	666	0.165518	666	0.0749084					1332	0.240426
F8W787	666	0.165518	666	0.0749084					1332	0.240426
Cathepsin F OS=Homo sapiens OX=9606 GN=CTSF PE=1 SV=9	-1.25887	0.57931	-3.61225	0.200641	-2.35338	0.422373			-7.22451	1.20232
H0YD65	-1.25887	0.57931	-3.61225	0.200641	-2.35338	0.422373			-7.22451	1.20232
Cathepsin K OS=Homo sapiens OX=9606 GN=CTSK PE=1 SV=1	-666	0.165518	-666	0.17123	-0.528441	0.954136			-1332.53	1.29088
A0A7I2V5Y6	-666	0.165518	-666	0.17123	-0.528441	0.954136			-1332.53	1.29088
Cathepsin L, isoform CRA_a OS=Homo sapiens OX=9606 GN=CTSL PE=3 SV=1	0.843967	0.0453526	-0.27796	0.195495	-1.12193	0.546258			-0.555919	0.787105
A0A024R276	0.843967	0.0453526	-0.27796	0.195495	-1.12193	0.546258			-0.555919	0.787105
Cathepsin L2 OS=Homo sapiens OX=9606 GN=CTSV PE=1 SV=1			-666	0.106374	-666	0.106374			-1332	0.212749
A0A7P0T983			-666	0.106374	-666	0.106374			-1332	0.212749
Cathepsin O OS=Homo sapiens OX=9606 GN=CTSO PE=1 SV=1	-666	0.355967			666	0.226104			0	0.582071
A0A7P0T996	-666	0.355967			666	0.226104			0	0.582071
Cathepsin S OS=Homo sapiens OX=9606 GN=CTSS PE=1 SV=3	-666	0.355967			666	0.226104			0	0.582071
P25774	-666	0.355967			666	0.226104			0	0.582071
Cathepsin X OS=Homo sapiens OX=9606 GN=CTSZ PE=1 SV=1	0.573098	0.329547	-0.620992	1	-1.19409	0.228096			-1.24198	1.55764
A0A7P0T8I6	0.573098	0.329547	-0.620992	1	-1.19409	0.228096			-1.24198	1.55764
Cation-dependent mannose-6-phosphate receptor (Fragment) OS=Homo sapiens OX=9606 GN=M6PR PE=1 SV=1			-666	0.17123	-666	0.17123			-1332	0.342461
H0YF90			-666	0.17123	-666	0.17123			-1332	0.342461
Cation-independent mannose-6-phosphate receptor OS=Homo sapiens OX=9606 GN=IGF2R PE=1 SV=3	-1.098	0.57931	-4.35154	0.000549268	-3.25354	0.00215393			-8.70308	0.582014
P11717	-1.098	0.57931	-4.35154	0.000549268	-3.25354	0.00215393			-8.70308	0.582014
Caveolae-associated protein 1 OS=Homo sapiens OX=9606 GN=CAVIN1 PE=1 SV=1	1.90841	0.315679	-3.77094	0.00193717	-5.67935	0.000374117			-7.54188	0.317991
Q6NZI2	1.90841	0.315679	-3.77094	0.00193717	-5.67935	0.000374117			-7.54188	0.317991
Caveolae-associated protein 3 OS=Homo sapiens OX=9606 GN=CAVIN3 PE=1 SV=1	1.17495	0.615998	1.37725	0.0286423	0.202303	0.0814043			2.75451	0.726044
E9PIE3	1.17495	0.615998	1.37725	0.0286423	0.202303	0.0814043			2.75451	0.726044
Caveolin-1 OS=Homo sapiens OX=9606 GN=CAV1 PE=1 SV=4			-666	0.467671	-666	0.467671			-1332	0.935343
Q03135			-666	0.467671	-666	0.467671			-1332	0.935343
C-C motif chemokine 2 OS=Homo sapiens OX=9606 GN=CCL2 PE=1 SV=1	-0.508138	0.522224	2.45595	0.00677311	2.96409	0.000154119			4.91191	0.529152
P13500	-0.508138	0.522224	2.45595	0.00677311	2.96409	0.000154119			4.91191	0.529152
C-C motif chemokine OS=Homo sapiens OX=9606 PE=2 SV=1	666	0.355967	0.773686	0.728203	-666	0.467671			0.773686	1.55184
B2R5J8	666	0.355967	0.773686	0.728203	-666	0.467671			0.773686	1.55184
CCHC-type zinc finger nucleic acid binding protein isoform 3 (Fragment) OS=Homo sapiens OX=9606 GN=CNBP PE=2 SV=1	1.45246	1	666	0.226104	666	0.226104			1333.45	1.45221
A0A0S2Z4K2	1.45246	1	666	0.226104	666	0.226104			1333.45	1.45221
CCN family member 1 OS=Homo sapiens OX=9606 GN=CCN1 PE=1 SV=1	-0.5371	0.1369	-0.652956	0.831361	-0.115856	0.110663			-1.30591	1.07892
O00622	-0.5371	0.1369	-0.652956	0.831361	-0.115856	0.110663			-1.30591	1.07892
CCN family member 5 OS=Homo sapiens OX=9606 GN=CCN5 PE=1 SV=1	-666	0.165518	-666	0.0240394	-2.70421	0.21778			-1334.7	0.407337
O76076	-666	0.165518	-666	0.0240394	-2.70421	0.21778			-1334.7	0.407337
CCR4-NOT transcription complex subunit 1 OS=Homo sapiens OX=9606 GN=CNOT1 PE=1 SV=2	-666	0.355967			666	0.226104			0	0.582071
A5YKK6	-666	0.355967			666	0.226104			0	0.582071
CD109 antigen OS=Homo sapiens OX=9606 GN=CD109 PE=1 SV=2	0.189279	0.658276	-2.36701	0.000575729	-2.55629	0.000324766			-4.73402	0.659177
Q6YHK3	0.189279	0.658276	-2.36701	0.000575729	-2.55629	0.000324766			-4.73402	0.659177
CD166 antigen OS=Homo sapiens OX=9606 GN=ALCAM PE=1 SV=2	0.268909	0.692145	-2.81529	0.000425859	-3.0842	0.000246488			-5.63058	0.692818
Q13740	0.268909	0.692145	-2.81529	0.000425859	-3.0842	0.000246488			-5.63058	0.692818
CD276 antigen OS=Homo sapiens OX=9606 GN=CD276 PE=1 SV=1			-666	0.00453613	-666	0.00453613			-1332	0.00907227
A0A0C4DGH0			-666	0.00453613	-666	0.00453613			-1332	0.00907227
CD59 glycoprotein (Fragment) OS=Homo sapiens OX=9606 GN=CD59 PE=1 SV=1	2.34853	0.084608	-0.667002	0.655756	-3.01553	0.170877			-1.334	0.911241
A0A2U3TZL5	2.34853	0.084608	-0.667002	0.655756	-3.01553	0.170877			-1.334	0.911241
CD81 antigen OS=Homo sapiens OX=9606 GN=CD81 PE=1 SV=1	1.31147	0.517767	-2.9606	0.0902367	-4.27207	0.0399671			-5.92119	0.647971
E9PIF1	1.31147	0.517767	-2.9606	0.0902367	-4.27207	0.0399671			-5.92119	0.647971
CD82 antigen (Fragment) OS=Homo sapiens OX=9606 GN=CD82 PE=1 SV=1	-666	0.355967			666	0.226104			0	0.582071
E9PJC7	-666	0.355967			666	0.226104			0	0.582071
cDNA FLJ10273 fis, clone HEMBB1001137, highly similar to SEC23-interacting protein OS=Homo sapiens OX=9606 PE=2 SV=1			-666	0.277483	-666	0.277483			-1332	0.554966
B3KM47			-666	0.277483	-666	0.277483			-1332	0.554966
cDNA FLJ10518 fis, clone NT2RP2000814, highly similar to Abnormal spindle-like microcephaly-associated protein (Fragment) OS=Homo sapiens OX=9606 PE=2 SV=1	-666	0.355967			666	0.226104			0	0.582071
B3KM85	-666	0.355967			666	0.226104			0	0.582071
cDNA FLJ10528 fis, clone NT2RP2000943, highly similar to Protein transport protein Sec24D OS=Homo sapiens OX=9606 PE=2 SV=1	-666	0.355967	-666	0.00810914	-4.86291	0.0221257			-1336.86	0.386202
B3KM89	-666	0.355967	-666	0.00810914	-4.86291	0.0221257			-1336.86	0.386202
cDNA FLJ12651 fis, clone NT2RM4002062, moderately similar to ASPARTYL-TRNA SYNTHETASE OS=Homo sapiens OX=9606 PE=2 SV=1			-666	0.106374	-666	0.106374			-1332	0.212749
Q9H9M6			-666	0.106374	-666	0.106374			-1332	0.212749
cDNA FLJ13673 fis, clone PLACE1011858, highly similar to BAG family molecular chaperone regulator 2 OS=Homo sapiens OX=9606 PE=2 SV=1	0.289579	0.693672	-1.69849	0.394973	-1.98807	0.249622			-3.39698	1.33827
B3KN59	0.289579	0.693672	-1.69849	0.394973	-1.98807	0.249622			-3.39698	1.33827
cDNA FLJ14249 fis, clone OVARC1001200, weakly similar to Mus musculus HS1 binding protein 3 OS=Homo sapiens OX=9606 PE=2 SV=1			-666	0.277483	-666	0.277483			-1332	0.554966
Q9H7U7			-666	0.277483	-666	0.277483			-1332	0.554966
cDNA FLJ14473 fis, clone MAMMA1001080, highly similar to Homo sapiens SNC73 protein (SNC73) mRNA OS=Homo sapiens OX=9606 PE=2 SV=1	666	0.355967	-4.234	0.00894514	-666	0.00246659			-4.234	0.367379
Q96K68	666	0.355967	-4.234	0.00894514	-666	0.00246659			-4.234	0.367379
cDNA FLJ14484 fis, clone MAMMA1002485, highly similar to Stanniocalcin-2 OS=Homo sapiens OX=9606 PE=2 SV=1	-0.209616	0.362158	-1.43211	0.046125	-1.22249	0.111593			-2.86421	0.519876
B3KNF2	-0.209616	0.362158	-1.43211	0.046125	-1.22249	0.111593			-2.86421	0.519876
cDNA FLJ14670 fis, clone NT2RP2003272, highly similar to Ubiquilin-1 OS=Homo sapiens OX=9606 PE=2 SV=1			-666	0.0657066	-666	0.0657066			-1332	0.131413
B3KNI8			-666	0.0657066	-666	0.0657066			-1332	0.131413
cDNA FLJ16452 fis, clone BRAWH3002467, highly similar to RAB GDP DISSOCIATION INHIBITOR BETA OS=Homo sapiens OX=9606 PE=2 SV=1	-666	0.0791609			666	0.0255868			0	0.104748
B3KVE3	-666	0.0791609			666	0.0255868			0	0.104748
cDNA FLJ23862 fis, clone LNG08564 OS=Homo sapiens OX=9606 PE=2 SV=1			-666	1.29256e-05	-666	1.29256e-05			-1332	2.58512e-05
Q8TCI0			-666	1.29256e-05	-666	1.29256e-05			-1332	2.58512e-05
cDNA FLJ31382 fis, clone NHNPC2000187, highly similar to Docking protein 1 (Downstream of tyrosine kinase 1) OS=Homo sapiens OX=9606 PE=2 SV=1			-666	0.277483	-666	0.277483			-1332	0.554966
B3KP83			-666	0.277483	-666	0.277483			-1332	0.554966
cDNA FLJ31712 fis, clone NT2RI2006445, highly similar to Insulin-like growth factor-binding protein 3 OS=Homo sapiens OX=9606 PE=2 SV=1	666	0.355967	666	0.226104					1332	0.582071
B3KPF0	666	0.355967	666	0.226104					1332	0.582071
cDNA FLJ32087 fis, clone OCBBF2000467, highly similar to Leucine-rich repeat transmembrane protein FLRT2 OS=Homo sapiens OX=9606 PE=2 SV=1			-666	0.17123	-666	0.17123			-1332	0.342461
B3KPR2			-666	0.17123	-666	0.17123			-1332	0.342461
cDNA FLJ33834 fis, clone CTONG2004264, moderately similar to NEUROBLAST DIFFERENTIATION ASSOCIATED PROTEIN AHNAK OS=Homo sapiens OX=9606 PE=2 SV=1	-0.103362	0.717082	0.865712	0.128593	0.969075	0.0635472			1.73142	0.909222
Q8N274	-0.103362	0.717082	0.865712	0.128593	0.969075	0.0635472			1.73142	0.909222
cDNA FLJ33863 fis, clone CTONG2006393, highly similar to Rho-GTPase-activating protein 12 OS=Homo sapiens OX=9606 PE=2 SV=1	666	0.165518	666	0.0749084					1332	0.240426
B3KR88	666	0.165518	666	0.0749084					1332	0.240426
cDNA FLJ34453 fis, clone HLUNG2002429, highly similar to Homo sapiens cartilage-associated protein OS=Homo sapiens OX=9606 PE=2 SV=1	1.08974	0.55104	-1.77456	0.239899	-2.86429	0.0441698			-3.54912	0.835109
Q8NB01	1.08974	0.55104	-1.77456	0.239899	-2.86429	0.0441698			-3.54912	0.835109
cDNA FLJ34459 fis, clone HLUNG2002916, highly similar to SRC SUBSTRATE CORTACTIN OS=Homo sapiens OX=9606 PE=2 SV=1			-666	0.467671	-666	0.467671			-1332	0.935343
B3KRK4			-666	0.467671	-666	0.467671			-1332	0.935343
cDNA FLJ36241 fis, clone THYMU2001622, highly similar to Inositol polyphosphate 1-phosphatase OS=Homo sapiens OX=9606 PE=2 SV=1			-666	0.17123	-666	0.17123			-1332	0.342461
B3KSH8			-666	0.17123	-666	0.17123			-1332	0.342461
cDNA FLJ36535 fis, clone TRACH2004521 OS=Homo sapiens OX=9606 PE=2 SV=1			-666	0.467671	-666	0.467671			-1332	0.935343
B3KSL3			-666	0.467671	-666	0.467671			-1332	0.935343
cDNA FLJ36545 fis, clone TRACH2006670, highly similar to RNA-binding protein Luc7-like 2 OS=Homo sapiens OX=9606 PE=2 SV=1			-666	0.0141258	-666	0.0141258			-1332	0.0282516
B3KSL5			-666	0.0141258	-666	0.0141258			-1332	0.0282516
cDNA FLJ37034 fis, clone BRACE2011478 OS=Homo sapiens OX=9606 GN=FLJ37034 PE=2 SV=1			-666	0.467671	-666	0.467671			-1332	0.935343
Q8N9J7			-666	0.467671	-666	0.467671			-1332	0.935343
cDNA FLJ38139 fis, clone D9OST2002397, weakly similar to Chitinase-3-like protein 1 OS=Homo sapiens OX=9606 PE=2 SV=1	-666	0.355967			666	0.226104			0	0.582071
B3KTE6	-666	0.355967			666	0.226104			0	0.582071
cDNA FLJ38613 fis, clone HEART2006334, highly similar to Homo sapiens DiGeorge syndrome critical region gene 13 (DGCR13), mRNA OS=Homo sapiens OX=9606 PE=2 SV=1			-666	0.277483	-666	0.277483			-1332	0.554966
B3KTQ8			-666	0.277483	-666	0.277483			-1332	0.554966
cDNA FLJ38868 fis, clone MESAN2013211, highly similar to Protein FAM98A OS=Homo sapiens OX=9606 PE=2 SV=1			-666	0.106374	-666	0.106374			-1332	0.212749
B3KTW4			-666	0.106374	-666	0.106374			-1332	0.212749
cDNA FLJ39125 fis, clone NTONG2007034, highly similar to Homo sapiens collagen, type XXI, alpha 1 (COL21A1), mRNA OS=Homo sapiens OX=9606 PE=2 SV=1	0.630214	0.967438	666	0.0749084	666	0.0749084			1332.63	1.11725
B3KU30	0.630214	0.967438	666	0.0749084	666	0.0749084			1332.63	1.11725
cDNA FLJ39945 fis, clone SPLEN2023977, highly similar to Homo sapiens CD97 antigen (CD97), transcript variant 2, mRNA OS=Homo sapiens OX=9606 PE=2 SV=1			-666	0.467671	-666	0.467671			-1332	0.935343
B3KUI0			-666	0.467671	-666	0.467671			-1332	0.935343
cDNA FLJ41463 fis, clone BRSTN2017237 OS=Homo sapiens OX=9606 PE=2 SV=1	666	0.355967	666	0.226104					1332	0.582071
B3KVU5	666	0.355967	666	0.226104					1332	0.582071
cDNA FLJ43122 fis, clone CTONG3003737, highly similar to Leucine-rich repeat-containing protein 15 OS=Homo sapiens OX=9606 PE=2 SV=1			-666	0.17123	-666	0.17123			-1332	0.342461
B3KWI4			-666	0.17123	-666	0.17123			-1332	0.342461
cDNA FLJ43230 fis, clone HCHON2001269, highly similar to Connective tissue growth factor OS=Homo sapiens OX=9606 PE=2 SV=1	-666	0.017088			666	0.00278355			0	0.0198716
B3KWK5	-666	0.017088			666	0.00278355			0	0.0198716
cDNA FLJ43443 fis, clone OCBBF2031167, highly similar to ADAM 22 (A disintegrin and metalloproteinase domain 22) (Fragment) OS=Homo sapiens OX=9606 PE=2 SV=1	-666	0.355967			666	0.226104			0	0.582071
B3KWN4	-666	0.355967			666	0.226104			0	0.582071
cDNA FLJ44107 fis, clone TESTI4044296 OS=Homo sapiens OX=9606 PE=2 SV=1	-666	0.355967	-666	0.467671	0.788878	0.728203			-1331.21	1.55184
Q6ZTZ0	-666	0.355967	-666	0.467671	0.788878	0.728203			-1331.21	1.55184
cDNA FLJ44703 fis, clone BRACE3016788 OS=Homo sapiens OX=9606 PE=2 SV=1	666	0.355967	666	0.226104					1332	0.582071
Q6ZTF7	666	0.355967	666	0.226104					1332	0.582071
cDNA FLJ46534 fis, clone THYMU3037052, weakly similar to Homo sapiens HIV TAT specific factor 1 (HTATSF1) OS=Homo sapiens OX=9606 PE=2 SV=1	-0.883379	0.31789	0.935154	0.0267058	1.81853	0.00297544			1.87031	0.347571
Q6ZR97	-0.883379	0.31789	0.935154	0.0267058	1.81853	0.00297544			1.87031	0.347571
cDNA FLJ46846 fis, clone UTERU3004635, moderately similar to Neuroblast differentiation associated protein AHNAK (Fragment) OS=Homo sapiens OX=9606 PE=2 SV=1	-1.08073	0.305659	-1.38505	0.330747	-0.304324	0.696558			-2.7701	1.33296
Q6ZQN2	-1.08073	0.305659	-1.38505	0.330747	-0.304324	0.696558			-2.7701	1.33296
cDNA FLJ50464, highly similar to ICOS ligand OS=Homo sapiens OX=9606 PE=2 SV=1	3.00635	0.253031	-0.54198	0.733016	-3.54833	0.0399671			-1.08396	1.02601
B7Z1W8	3.00635	0.253031	-0.54198	0.733016	-3.54833	0.0399671			-1.08396	1.02601
cDNA FLJ50671, highly similar to Periostin OS=Homo sapiens OX=9606 PE=2 SV=1	0.0561036	1	-3.03776	0.0804255	-3.09387	0.0733154			-6.07553	1.15374
B7Z6G1	0.0561036	1	-3.03776	0.0804255	-3.09387	0.0733154			-6.07553	1.15374
cDNA FLJ51136, weakly similar to Aquaporin-7 OS=Homo sapiens OX=9606 PE=2 SV=1	-0.0997797	0.718692	3.16621	4.25095e-05	3.26598	1.09052e-05			6.33241	0.718745
B7Z7F6	-0.0997797	0.718692	3.16621	4.25095e-05	3.26598	1.09052e-05			6.33241	0.718745
cDNA FLJ51647, highly similar to Homo sapiens regeneration associated muscle protease, transcript variant 2, mRNA OS=Homo sapiens OX=9606 PE=2 SV=1			-666	0.0400827	-666	0.0400827			-1332	0.0801655
B7Z4A8			-666	0.0400827	-666	0.0400827			-1332	0.0801655
cDNA FLJ51896, highly similar to Glia-derived nexin OS=Homo sapiens OX=9606 PE=2 SV=1	0.0748211	0.479323	-0.313602	0.096168	-0.388423	0.462122			-0.627204	1.03761
B4DMR3	0.0748211	0.479323	-0.313602	0.096168	-0.388423	0.462122			-0.627204	1.03761
cDNA FLJ52057, highly similar to Periostin OS=Homo sapiens OX=9606 PE=2 SV=1	666	0.165518	666	0.0749084					1332	0.240426
B4E3A7	666	0.165518	666	0.0749084					1332	0.240426
cDNA FLJ52153, highly similar to Transmembrane emp24 domain-containing protein 2 OS=Homo sapiens OX=9606 PE=2 SV=1			-666	0.0400827	-666	0.0400827			-1332	0.0801655
B4DP27			-666	0.0400827	-666	0.0400827			-1332	0.0801655
cDNA FLJ52248, highly similar to Deoxycytidylate deaminase OS=Homo sapiens OX=9606 PE=2 SV=1			-666	0.467671	-666	0.467671			-1332	0.935343
B4DDC2			-666	0.467671	-666	0.467671			-1332	0.935343
cDNA FLJ52457, highly similar to Protein NOV homolog OS=Homo sapiens OX=9606 PE=2 SV=1	666	0.355967	-0.452961	0.942591	-666	0.277483			-0.452961	1.57604
B4DFW1	666	0.355967	-0.452961	0.942591	-666	0.277483			-0.452961	1.57604
cDNA FLJ52558, highly similar to Keratin, type I cytoskeletal 13 OS=Homo sapiens OX=9606 PE=2 SV=1	-666	0.355967	-666	0.467671	-0.71496	0.794372			-1332.71	1.61801
B4DL17	-666	0.355967	-666	0.467671	-0.71496	0.794372			-1332.71	1.61801
cDNA FLJ52573, highly similar to Elongation factor 1-alpha 1 OS=Homo sapiens OX=9606 PE=2 SV=1	-666	0.355967			666	0.226104			0	0.582071
B4DNE0	-666	0.355967			666	0.226104			0	0.582071
cDNA FLJ52710, highly similar to Abhydrolase domain-containing protein 14B OS=Homo sapiens OX=9606 PE=2 SV=1	0.0563328	1	-2.27007	0.0418602	-2.3264	0.0418602			-4.54014	1.08372
B4DNR3	0.0563328	1	-2.27007	0.0418602	-2.3264	0.0418602			-4.54014	1.08372
cDNA FLJ52994, highly similar to Guanidinoacetate N-methyltransferase (EC2.1.1.2) OS=Homo sapiens OX=9606 PE=2 SV=1			-666	0.467671	-666	0.467671			-1332	0.935343
B4DMJ3			-666	0.467671	-666	0.467671			-1332	0.935343
cDNA FLJ53041, highly similar to Serine hydrolase-like protein OS=Homo sapiens OX=9606 PE=2 SV=1			-666	0.467671	-666	0.467671			-1332	0.935343
B4DHQ4			-666	0.467671	-666	0.467671			-1332	0.935343
cDNA FLJ53110 OS=Homo sapiens OX=9606 PE=2 SV=1	-2.72847	0.117576	666	0.226104	666	0.00859253			1329.27	0.352273
B7Z7D5	-2.72847	0.117576	666	0.226104	666	0.00859253			1329.27	0.352273
cDNA FLJ53112, highly similar to HLA class I histocompatibility antigen, alpha chain F OS=Homo sapiens OX=9606 PE=2 SV=1	0.887775	1	666	0.226104	666	0.226104			1332.89	1.45221
B4DYG3	0.887775	1	666	0.226104	666	0.226104			1332.89	1.45221
cDNA FLJ53367, highly similar to Transmembrane glycoprotein NMB OS=Homo sapiens OX=9606 PE=2 SV=1	-666	0.165518	-666	0.00810914	-3.3778	0.04983			-1335.38	0.223457
B4DN79	-666	0.165518	-666	0.00810914	-3.3778	0.04983			-1335.38	0.223457
cDNA FLJ53481, highly similar to Nucleolar autoantigen No55 OS=Homo sapiens OX=9606 PE=2 SV=1			-666	0.467671	-666	0.467671			-1332	0.935343
B4DVZ5			-666	0.467671	-666	0.467671			-1332	0.935343
cDNA FLJ53536, highly similar to Nucleolar complex protein 2 homolog OS=Homo sapiens OX=9606 PE=2 SV=1	-666	0.165518			666	0.0749084			0	0.240426
B4DM71	-666	0.165518			666	0.0749084			0	0.240426
cDNA FLJ53573, highly similar to Myosin Ic OS=Homo sapiens OX=9606 PE=2 SV=1			-666	0.467671	-666	0.467671			-1332	0.935343
B7Z3E5			-666	0.467671	-666	0.467671			-1332	0.935343
cDNA FLJ53963, highly similar to Leukocyte elastase inhibitor OS=Homo sapiens OX=9606 PE=2 SV=1	-0.28631	0.819549	-1.88697	0.161065	-1.60066	0.233957			-3.77394	1.21457
B4E3A8	-0.28631	0.819549	-1.88697	0.161065	-1.60066	0.233957			-3.77394	1.21457
cDNA FLJ54018, highly similar to PDZ and LIM domain protein 5 OS=Homo sapiens OX=9606 PE=2 SV=1			-666	0.277483	-666	0.277483			-1332	0.554966
B7Z481			-666	0.277483	-666	0.277483			-1332	0.554966
cDNA FLJ54109, weakly similar to DNA polymerase lambda OS=Homo sapiens OX=9606 PE=2 SV=1	-1.88405	0.0955727	666	0.226104	666	0.00278355			1330.12	0.324461
B7Z1M4	-1.88405	0.0955727	666	0.226104	666	0.00278355			1330.12	0.324461
cDNA FLJ54136, highly similar to Proactivator polypeptide OS=Homo sapiens OX=9606 PE=2 SV=1	3.0535	0.517767	666	0.0749084	666	0.226104			1335.05	0.81878
B4DRB7	3.0535	0.517767	666	0.0749084	666	0.226104			1335.05	0.81878
cDNA FLJ54170, highly similar to Cytosolic nonspecific dipeptidase OS=Homo sapiens OX=9606 PE=2 SV=1	-0.51318	0.279141	1.98827	0.0319224	2.50145	0.000310036			3.97653	0.311374
B4DV28	-0.51318	0.279141	1.98827	0.0319224	2.50145	0.000310036			3.97653	0.311374
cDNA FLJ54186, highly similar to Nuclear receptor-binding protein OS=Homo sapiens OX=9606 PE=2 SV=1	-666	0.355967	-666	0.467671	-0.800738	0.794372			-1332.8	1.61801
B4DW31	-666	0.355967	-666	0.467671	-0.800738	0.794372			-1332.8	1.61801
cDNA FLJ54228, highly similar to Leucine-rich alpha-2-glycoprotein OS=Homo sapiens OX=9606 PE=2 SV=1			-666	0.467671	-666	0.467671			-1332	0.935343
B4E1I8			-666	0.467671	-666	0.467671			-1332	0.935343
cDNA FLJ54492, highly similar to Eukaryotic translation initiation factor 4B OS=Homo sapiens OX=9606 PE=2 SV=1	0.556345	0.411031	0.807531	0.0568195	0.251186	0.253831			1.61506	0.721681
B4DRM3	0.556345	0.411031	0.807531	0.0568195	0.251186	0.253831			1.61506	0.721681
cDNA FLJ54590, highly similar to KH domain-containing, RNA-binding, signaltransduction-associated protein 1 OS=Homo sapiens OX=9606 PE=2 SV=1	-666	0.355967	-666	0.467671	-0.00189144	0.794372			-1332	1.61801
B4DDX2	-666	0.355967	-666	0.467671	-0.00189144	0.794372			-1332	1.61801
cDNA FLJ54602, highly similar to Syntaxin-binding protein 1 OS=Homo sapiens OX=9606 PE=2 SV=1			-666	0.467671	-666	0.467671			-1332	0.935343
B7Z2V7			-666	0.467671	-666	0.467671			-1332	0.935343
cDNA FLJ55002, highly similar to Alpha-centractin OS=Homo sapiens OX=9606 PE=2 SV=1			-666	0.00453613	-666	0.00453613			-1332	0.00907227
B4DM97			-666	0.00453613	-666	0.00453613			-1332	0.00907227
cDNA FLJ55158, highly similar to Thioredoxin, mitochondrial OS=Homo sapiens OX=9606 PE=2 SV=1			-666	0.0141258	-666	0.0141258			-1332	0.0282516
B4DX69			-666	0.0141258	-666	0.0141258			-1332	0.0282516
cDNA FLJ55253, highly similar to Actin, cytoplasmic 1 OS=Homo sapiens OX=9606 PE=2 SV=1	0.127517	0.335834	0.504099	0.000581364	0.376583	0.0022881			1.0082	0.338703
B4DW52	0.127517	0.335834	0.504099	0.000581364	0.376583	0.0022881			1.0082	0.338703
cDNA FLJ55496, highly similar to Aminopeptidase N OS=Homo sapiens OX=9606 PE=2 SV=1	-666	0.355967			666	0.226104			0	0.582071
B4DPH5	-666	0.355967			666	0.226104			0	0.582071
cDNA FLJ55665, highly similar to A-kinase anchor protein 2 OS=Homo sapiens OX=9606 PE=2 SV=1			-666	0.17123	-666	0.17123			-1332	0.342461
B4E2K2			-666	0.17123	-666	0.17123			-1332	0.342461
cDNA FLJ55712, highly similar to F-box-like/WD repeat protein TBL1XR1 OS=Homo sapiens OX=9606 PE=2 SV=1	-666	0.355967			666	0.226104			0	0.582071
B7Z475	-666	0.355967			666	0.226104			0	0.582071
cDNA FLJ55809 OS=Homo sapiens OX=9606 PE=2 SV=1	-0.294968	0.628991	-2.30625	0.12639	-2.01128	0.242036			-4.61249	0.997417
B4DN31	-0.294968	0.628991	-2.30625	0.12639	-2.01128	0.242036			-4.61249	0.997417
cDNA FLJ55910, highly similar to Keratin, type II cuticular Hb6 OS=Homo sapiens OX=9606 PE=2 SV=1	666	0.165518	666	0.0749084					1332	0.240426
B4DN72	666	0.165518	666	0.0749084					1332	0.240426
cDNA FLJ56074, highly similar to 150 kDa oxygen-regulated protein (Orp150) OS=Homo sapiens OX=9606 PE=2 SV=1	0.15304	0.819549	-2.27086	0.0539688	-2.42389	0.074779			-4.54171	0.948297
B7Z2N4	0.15304	0.819549	-2.27086	0.0539688	-2.42389	0.074779			-4.54171	0.948297
cDNA FLJ56479, highly similar to Eukaryotic translation initiation factor 4 gamma 1 OS=Homo sapiens OX=9606 PE=2 SV=1	1.18001	0.205181	-1.49783	0.351292	-2.67784	0.0584686			-2.99566	0.614941
B4DGF1	1.18001	0.205181	-1.49783	0.351292	-2.67784	0.0584686			-2.99566	0.614941
cDNA FLJ56490, highly similar to Serpin I2 OS=Homo sapiens OX=9606 PE=2 SV=1			-666	0.277483	-666	0.277483			-1332	0.554966
B4DDY9			-666	0.277483	-666	0.277483			-1332	0.554966
cDNA FLJ56510, highly similar to Tumor suppressor p53-binding protein 1 OS=Homo sapiens OX=9606 PE=2 SV=1			-666	0.467671	-666	0.467671			-1332	0.935343
B7Z3E7			-666	0.467671	-666	0.467671			-1332	0.935343
cDNA FLJ56582, highly similar to NKG2D ligand 2 OS=Homo sapiens OX=9606 PE=2 SV=1	0.805115	0.20453	0.451942	0.0668229	-0.353174	0.490865			0.903883	0.762218
B4DSS7	0.805115	0.20453	0.451942	0.0668229	-0.353174	0.490865			0.903883	0.762218
cDNA FLJ56620 OS=Homo sapiens OX=9606 PE=2 SV=1			-666	0.467671	-666	0.467671			-1332	0.935343
B4DJ06			-666	0.467671	-666	0.467671			-1332	0.935343
cDNA FLJ56625, highly similar to Mus musculus armadillo repeat containing 5 (Armc5), mRNA OS=Homo sapiens OX=9606 PE=2 SV=1	-666	0.165518			666	0.0749084			0	0.240426
B4DIU9	-666	0.165518			666	0.0749084			0	0.240426
cDNA FLJ56768, highly similar to Glycoprotein Xg OS=Homo sapiens OX=9606 PE=2 SV=1	-666	0.355967			666	0.226104			0	0.582071
B4E289	-666	0.355967			666	0.226104			0	0.582071
cDNA FLJ56880 OS=Homo sapiens OX=9606 PE=2 SV=1	-0.816174	0.385352	-1.08441	0.58123	-0.26824	0.61559			-2.16883	1.58217
B7Z6C1	-0.816174	0.385352	-1.08441	0.58123	-0.26824	0.61559			-2.16883	1.58217
cDNA FLJ57007, highly similar to Microtubule-associated protein 9 OS=Homo sapiens OX=9606 PE=2 SV=1	-0.112225	1	666	0.226104	666	0.226104			1331.89	1.45221
B4DVG9	-0.112225	1	666	0.226104	666	0.226104			1331.89	1.45221
cDNA FLJ57046, highly similar to Lysosomal alpha-glucosidase OS=Homo sapiens OX=9606 PE=2 SV=1			-666	0.277483	-666	0.277483			-1332	0.554966
B7Z5V6			-666	0.277483	-666	0.277483			-1332	0.554966
cDNA FLJ57132, highly similar to Exostosin-like 2 OS=Homo sapiens OX=9606 PE=2 SV=1	-0.906808	0.116362	-0.358492	0.72558	0.548316	0.114845			-0.716984	0.956787
B4DNZ2	-0.906808	0.116362	-0.358492	0.72558	0.548316	0.114845			-0.716984	0.956787
cDNA FLJ57258, highly similar to Neurotrimin OS=Homo sapiens OX=9606 PE=2 SV=1	-2.06342	0.253031	-5.83495	0.00149274	-3.77153	0.00641055			-11.6699	0.260934
B7Z1I4	-2.06342	0.253031	-5.83495	0.00149274	-3.77153	0.00641055			-11.6699	0.260934
cDNA FLJ57321, moderately similar to Moesin OS=Homo sapiens OX=9606 PE=2 SV=1	-2.15316	0.517767	666	0.226104	666	0.0749084			1329.85	0.81878
B7Z4C7	-2.15316	0.517767	666	0.226104	666	0.0749084			1329.85	0.81878
cDNA FLJ57415 OS=Homo sapiens OX=9606 PE=2 SV=1	0.820897	0.57931	666	0.0749084	666	0.226104			1332.82	0.880323
B4DPD9	0.820897	0.57931	666	0.0749084	666	0.226104			1332.82	0.880323
cDNA FLJ57441, highly similar to Homo sapiens scavenger receptor class A, member 5 (SCARA5), mRNA OS=Homo sapiens OX=9606 PE=2 SV=1	-666	0.355967			666	0.226104			0	0.582071
B4DVB2	-666	0.355967			666	0.226104			0	0.582071
cDNA FLJ57590, highly similar to Collagen triple helix repeat-containing protein 1 OS=Homo sapiens OX=9606 PE=2 SV=1			-666	0.467671	-666	0.467671			-1332	0.935343
B4DTM1			-666	0.467671	-666	0.467671			-1332	0.935343
cDNA FLJ58075, highly similar to Ceruloplasmin OS=Homo sapiens OX=9606 PE=2 SV=1	-0.371747	0.36914	-3.18381	0.1052	-2.81206	0.333001			-6.36762	0.807341
B7Z5Q2	-0.371747	0.36914	-3.18381	0.1052	-2.81206	0.333001			-6.36762	0.807341
cDNA FLJ58078, highly similar to Tyrosine-protein phosphatase non-receptortype 23 OS=Homo sapiens OX=9606 PE=2 SV=1			-666	0.467671	-666	0.467671			-1332	0.935343
B4DST5			-666	0.467671	-666	0.467671			-1332	0.935343
cDNA FLJ58087, highly similar to Alpha-actinin-4 OS=Homo sapiens OX=9606 PE=2 SV=1			-666	0.467671	-666	0.467671			-1332	0.935343
B4E337			-666	0.467671	-666	0.467671			-1332	0.935343
cDNA FLJ58780, highly similar to Homo sapiens lysosomal-associated membrane protein 2 (LAMP2), transcript variant LAMP2B, mRNA OS=Homo sapiens OX=9606 PE=2 SV=1	0.502286	0.281185	0.644843	0.000504622	0.142557	0.0142135			1.28969	0.295904
B4E2S7	0.502286	0.281185	0.644843	0.000504622	0.142557	0.0142135			1.28969	0.295904
cDNA FLJ58863, highly similar to Protein NipSnap3A OS=Homo sapiens OX=9606 PE=2 SV=1	-666	0.355967	-666	0.17123	-2.59992	0.526591			-1334.6	1.05379
B4DW81	-666	0.355967	-666	0.17123	-2.59992	0.526591			-1334.6	1.05379
cDNA FLJ59072 OS=Homo sapiens OX=9606 PE=2 SV=1	666	0.355967	666	0.226104					1332	0.582071
B4DYP0	666	0.355967	666	0.226104					1332	0.582071
cDNA FLJ59175, weakly similar to Ubiquitin-like protein 4A OS=Homo sapiens OX=9606 PE=2 SV=1	-666	0.355967			666	0.226104			0	0.582071
B4DDK5	-666	0.355967			666	0.226104			0	0.582071
cDNA FLJ59194, moderately similar to Dynein light chain 2A, cytoplasmic OS=Homo sapiens OX=9606 PE=2 SV=1	-0.109328	0.816412	-0.297766	0.38146	-0.188438	0.243232			-0.595532	1.4411
B4DFR2	-0.109328	0.816412	-0.297766	0.38146	-0.188438	0.243232			-0.595532	1.4411
cDNA FLJ59240, highly similar to Far upstream element-binding protein 1 OS=Homo sapiens OX=9606 PE=2 SV=1	0.106731	1	-4.33922	0.0221257	-4.44595	0.0221257			-8.67844	1.04425
B4DWL1	0.106731	1	-4.33922	0.0221257	-4.44595	0.0221257			-8.67844	1.04425
cDNA FLJ59374, highly similar to Homo sapiens caldesmon 1 (CALD1), transcript variant 2, mRNA OS=Homo sapiens OX=9606 PE=2 SV=1	-666	0.355967			666	0.226104			0	0.582071
B4DPW5	-666	0.355967			666	0.226104			0	0.582071
cDNA FLJ59622 OS=Homo sapiens OX=9606 PE=2 SV=1	-666	0.165518			666	0.0749084			0	0.240426
B4DHC8	-666	0.165518			666	0.0749084			0	0.240426
cDNA FLJ59893, highly similar to Dickkopf-related protein 3 OS=Homo sapiens OX=9606 PE=2 SV=1	666	0.165518	-2.58098	0.954136	-666	0.17123			-2.58098	1.29088
B4DI69	666	0.165518	-2.58098	0.954136	-666	0.17123			-2.58098	1.29088
cDNA FLJ60127, highly similar to Ubiquilin-2 OS=Homo sapiens OX=9606 PE=2 SV=1			-666	0.467671	-666	0.467671			-1332	0.935343
B4DM19			-666	0.467671	-666	0.467671			-1332	0.935343
cDNA FLJ60304, highly similar to Rab GTPase-binding effector protein 1 OS=Homo sapiens OX=9606 PE=2 SV=1			-666	0.106374	-666	0.106374			-1332	0.212749
B4DMM4			-666	0.106374	-666	0.106374			-1332	0.212749
cDNA FLJ60397, highly similar to Lysosomal protective protein OS=Homo sapiens OX=9606 PE=2 SV=1	0.903089	0.154722	-1.13867	0.316584	-2.04176	0.00962101			-2.27734	0.480927
B4E324	0.903089	0.154722	-1.13867	0.316584	-2.04176	0.00962101			-2.27734	0.480927
cDNA FLJ60455 OS=Homo sapiens OX=9606 PE=2 SV=1	-666	0.355967			666	0.226104			0	0.582071
B4DF06	-666	0.355967			666	0.226104			0	0.582071
cDNA FLJ60713, highly similar to Homo sapiens heterogeneous nuclear ribonucleoprotein A/B (HNRPAB), transcript variant 1, mRNA OS=Homo sapiens OX=9606 PE=2 SV=1	0.15049	0.933288	-0.151198	0.418435	-0.301688	0.520119			-0.302396	1.87184
B4DMY3	0.15049	0.933288	-0.151198	0.418435	-0.301688	0.520119			-0.302396	1.87184
cDNA FLJ61108, highly similar to Plastin-3 OS=Homo sapiens OX=9606 PE=2 SV=1	-0.855897	0.57931	666	0.226104	666	0.0749084			1331.14	0.880323
B4DG31	-0.855897	0.57931	666	0.226104	666	0.0749084			1331.14	0.880323
cDNA FLJ61158, highly similar to ADP-ribosylation factor-like protein 8B OS=Homo sapiens OX=9606 PE=2 SV=1			-666	0.467671	-666	0.467671			-1332	0.935343
B4DQT8			-666	0.467671	-666	0.467671			-1332	0.935343
cDNA FLJ61541, highly similar to Homo sapiens PDZ and LIM domain 5 (PDLIM5), transcript variant 2, mRNA OS=Homo sapiens OX=9606 PE=2 SV=1	-0.547537	1	-3.34491	0.200641	-2.79738	0.220046			-6.68983	1.42069
B7Z8X5	-0.547537	1	-3.34491	0.200641	-2.79738	0.220046			-6.68983	1.42069
cDNA FLJ61564, highly similar to Plexin domain-containing protein 2 OS=Homo sapiens OX=9606 PE=2 SV=1	-666	0.165518	-666	7.07266e-05	-4.1957	0.000403542			-1336.2	0.165992
B4E367	-666	0.165518	-666	7.07266e-05	-4.1957	0.000403542			-1336.2	0.165992
cDNA FLJ61580, highly similar to Calsyntenin-1 OS=Homo sapiens OX=9606 PE=2 SV=1	-0.0993107	0.724146	-1.35543	0.0385835	-1.25612	0.111593			-2.71087	0.874322
B4E3Q1	-0.0993107	0.724146	-1.35543	0.0385835	-1.25612	0.111593			-2.71087	0.874322
cDNA FLJ61651, highly similar to Protein transport protein Sec24A OS=Homo sapiens OX=9606 PE=2 SV=1	-666	0.355967			666	0.226104			0	0.582071
B4E205	-666	0.355967			666	0.226104			0	0.582071
cDNA FLJ61701 OS=Homo sapiens OX=9606 PE=2 SV=1	-666	0.355967			666	0.226104			0	0.582071
B7Z8Z0	-666	0.355967			666	0.226104			0	0.582071
cDNA FLJ75055 OS=Homo sapiens OX=9606 PE=2 SV=1			-666	0.277483	-666	0.277483			-1332	0.554966
A8K5C2			-666	0.277483	-666	0.277483			-1332	0.554966
cDNA FLJ75299, highly similar to Xenopus laevis proteasome (prosome, macropain) 26S subunit, ATPase 3, mRNA OS=Homo sapiens OX=9606 PE=2 SV=1	-1.05079	0.57931	-4.35918	0.0221257	-3.3084	0.0550121			-8.71837	0.656448
A8K781	-1.05079	0.57931	-4.35918	0.0221257	-3.3084	0.0550121			-8.71837	0.656448
cDNA FLJ75365, highly similar to Homo sapiens SUGT1B (SUGT1) mRNA OS=Homo sapiens OX=9606 PE=2 SV=1			-666	0.0657066	-666	0.0657066			-1332	0.131413
A8K5T7			-666	0.0657066	-666	0.0657066			-1332	0.131413
cDNA FLJ75416, highly similar to Homo sapiens complement factor H (CFH), mRNA OS=Homo sapiens OX=9606 PE=2 SV=1	666	0.355967	-0.772386	0.794372	-666	0.467671			-0.772386	1.61801
A8K5T0	666	0.355967	-0.772386	0.794372	-666	0.467671			-0.772386	1.61801
cDNA FLJ75548, highly similar to Homo sapiens microfibrillar associated protein 5 (MFAP5), mRNA OS=Homo sapiens OX=9606 PE=2 SV=1	-0.437936	0.680584	-0.510868	0.56821	-0.0729321	0.496764			-1.02174	1.74556
A8K3H0	-0.437936	0.680584	-0.510868	0.56821	-0.0729321	0.496764			-1.02174	1.74556
cDNA FLJ75699, highly similar to Homo sapiens osteoclast stimulating factor 1 (OSTF1), mRNA OS=Homo sapiens OX=9606 PE=2 SV=1	-666	0.355967	-666	0.0141258	-4.38852	0.0399671			-1336.39	0.41006
A8K646	-666	0.355967	-666	0.0141258	-4.38852	0.0399671			-1336.39	0.41006
cDNA FLJ75725, highly similar to Homo sapiens vesicle transport through interaction with t-SNAREs homolog 1B (yeast) (VTI1B), mRNA OS=Homo sapiens OX=9606 PE=2 SV=1			-666	0.467671	-666	0.467671			-1332	0.935343
A8K6M4			-666	0.467671	-666	0.467671			-1332	0.935343
cDNA FLJ75849, highly similar to Homo sapiens zinc finger protein 239 (ZNF239), mRNA OS=Homo sapiens OX=9606 PE=2 SV=1	1.51554	0.967438	0.765775	0.634849	-0.749769	0.680639			1.53155	2.28293
A8K7J8	1.51554	0.967438	0.765775	0.634849	-0.749769	0.680639			1.53155	2.28293
cDNA FLJ76000, highly similar to Homo sapiens zinc finger protein 311 (ZNF311), mRNA OS=Homo sapiens OX=9606 PE=2 SV=1	-666	0.355967			666	0.226104			0	0.582071
A8K1G6	-666	0.355967			666	0.226104			0	0.582071
cDNA FLJ76071, highly similar to Homo sapiens filamin A interacting protein 1 (FILIP1), mRNA OS=Homo sapiens OX=9606 PE=2 SV=1	-666	0.355967			666	0.226104			0	0.582071
A8K2G7	-666	0.355967			666	0.226104			0	0.582071
cDNA FLJ76257, highly similar to Homo sapiens DIP13 beta (DIP13B), mRNA OS=Homo sapiens OX=9606 PE=2 SV=1			-666	0.467671	-666	0.467671			-1332	0.935343
A8K3E7			-666	0.467671	-666	0.467671			-1332	0.935343
cDNA FLJ76304, highly similar to Homo sapiens ADAM metallopeptidase with thrombospondin type 1 motif, 4 (ADAMTS4), mRNA OS=Homo sapiens OX=9606 PE=2 SV=1			-666	0.17123	-666	0.17123			-1332	0.342461
A8K6A8			-666	0.17123	-666	0.17123			-1332	0.342461
cDNA FLJ76387, highly similar to Homo sapiens splicing factor, arginine/serine-rich 9 (SFRS9), mRNA OS=Homo sapiens OX=9606 PE=2 SV=1			-666	0.467671	-666	0.467671			-1332	0.935343
A8K3M9			-666	0.467671	-666	0.467671			-1332	0.935343
cDNA FLJ76489, highly similar to Homo sapiens sortilin 1 (SORT1), mRNA OS=Homo sapiens OX=9606 PE=2 SV=1	666	0.355967	-4.2273	0.0399671	-666	0.0141258			-4.2273	0.41006
A8KAQ3	666	0.355967	-4.2273	0.0399671	-666	0.0141258			-4.2273	0.41006
cDNA FLJ76790 OS=Homo sapiens OX=9606 PE=2 SV=1			-666	0.277483	-666	0.277483			-1332	0.554966
A8K4A1			-666	0.277483	-666	0.277483			-1332	0.554966
cDNA FLJ76863, highly similar to Homo sapiens stress-induced-phosphoprotein 1 (Hsp70/Hsp90-organizing protein) (STIP1), mRNA OS=Homo sapiens OX=9606 PE=2 SV=1	-0.310465	0.737364	-1.13689	0.556181	-0.826427	0.734725			-2.27378	2.02827
A8K690	-0.310465	0.737364	-1.13689	0.556181	-0.826427	0.734725			-2.27378	2.02827
cDNA FLJ76897, highly similar to Homo sapiens lectin, mannose-binding, 1 like (LMAN1L), mRNA OS=Homo sapiens OX=9606 PE=2 SV=1	0.904217	0.414933	2.32695	0.0141745	1.42273	0.113411			4.6539	0.542519
A8K704	0.904217	0.414933	2.32695	0.0141745	1.42273	0.113411			4.6539	0.542519
cDNA FLJ77177, highly similar to Homo sapiens arginine-rich, mutated in early stage tumors (ARMET), mRNA OS=Homo sapiens OX=9606 PE=1 SV=1	0.404693	0.787201	-1.71893	0.119166	-2.12362	0.069993			-3.43785	0.97636
A8K878	0.404693	0.787201	-1.71893	0.119166	-2.12362	0.069993			-3.43785	0.97636
cDNA FLJ77316, highly similar to Homo sapiens interferon, gamma-inducible protein 30 (IFI30), mRNA OS=Homo sapiens OX=9606 PE=2 SV=1			-666	0.17123	-666	0.17123			-1332	0.342461
A8K686			-666	0.17123	-666	0.17123			-1332	0.342461
cDNA FLJ77398, highly similar to Homo sapiens UDP-glucose ceramide glucosyltransferase-like 1, transcript variant 2, mRNA OS=Homo sapiens OX=9606 PE=2 SV=1	-666	0.165518	-666	0.106374	-2.54866	0.689219			-1334.55	0.961112
A8KAK1	-666	0.165518	-666	0.106374	-2.54866	0.689219			-1334.55	0.961112
cDNA FLJ77482, highly similar to Human atrial natriuretic peptide clearance receptor (ANP C-receptor) mRNA OS=Homo sapiens OX=9606 PE=2 SV=1	666	0.355967	-3.92038	0.120071	-666	0.0400827			-3.92038	0.516121
A8K4A5	666	0.355967	-3.92038	0.120071	-666	0.0400827			-3.92038	0.516121
cDNA FLJ77564 OS=Homo sapiens OX=9606 PE=2 SV=1	-0.690803	0.36914	-3.70206	0.00482064	-3.01126	0.00719647			-7.40413	0.381157
A8K6G4	-0.690803	0.36914	-3.70206	0.00482064	-3.01126	0.00719647			-7.40413	0.381157
cDNA FLJ77574, highly similar to Homo sapiens iduronidase, alpha-L- (IDUA), mRNA OS=Homo sapiens OX=9606 PE=2 SV=1	-0.1325	1	-1.53956	0.828956	-1.40706	0.828956			-3.07912	2.65791
A8K701	-0.1325	1	-1.53956	0.828956	-1.40706	0.828956			-3.07912	2.65791
cDNA FLJ77762, highly similar to Homo sapiens cullin-associated and neddylation-dissociated 1 (CAND1), mRNA OS=Homo sapiens OX=9606 PE=2 SV=1	-0.412621	0.510753	-1.25477	0.465382	-0.84215	0.795315			-2.50954	1.77145
A8K8U1	-0.412621	0.510753	-1.25477	0.465382	-0.84215	0.795315			-2.50954	1.77145
cDNA FLJ77771, highly similar to Homo sapiens replication initiator 1, mRNA OS=Homo sapiens OX=9606 PE=2 SV=1	-0.8151	0.36914	-0.731026	0.794372	0.0840741	0.145282			-1.46205	1.30879
A8K9F5	-0.8151	0.36914	-0.731026	0.794372	0.0840741	0.145282			-1.46205	1.30879
cDNA FLJ77869 OS=Homo sapiens OX=9606 PE=2 SV=1	-0.113553	0.693672	666	0.0255868	666	0.00859253			1331.89	0.727851
A8K5P4	-0.113553	0.693672	666	0.0255868	666	0.00859253			1331.89	0.727851
cDNA FLJ77880, highly similar to Homo sapiens angiopoietin-like 3, mRNA OS=Homo sapiens OX=9606 PE=2 SV=1			-666	0.277483	-666	0.277483			-1332	0.554966
A8K061			-666	0.277483	-666	0.277483			-1332	0.554966
cDNA FLJ78129, highly similar to Homo sapiens reversion-inducing-cysteine-rich protein with kazal motifs (RECK), mRNA OS=Homo sapiens OX=9606 PE=2 SV=1			-666	0.106374	-666	0.106374			-1332	0.212749
A8K9D8			-666	0.106374	-666	0.106374			-1332	0.212749
cDNA FLJ78246, highly similar to Homo sapiens splicing factor 3a, subunit 3, 60kDa (SF3A3), mRNA OS=Homo sapiens OX=9606 PE=2 SV=1	-666	0.355967			666	0.226104			0	0.582071
A8K566	-666	0.355967			666	0.226104			0	0.582071
cDNA FLJ78260, highly similar to Homo sapiens RNA binding motif protein 4, mRNA OS=Homo sapiens OX=9606 PE=2 SV=1			-666	0.467671	-666	0.467671			-1332	0.935343
A8K9U0			-666	0.467671	-666	0.467671			-1332	0.935343
cDNA FLJ78268, highly similar to Homo sapiens fusion (involved in t(12;16) in malignant liposarcoma), transcript variant 1, mRNA OS=Homo sapiens OX=9606 PE=2 SV=1	-666	0.355967	-666	0.00130076	-5.22455	0.00309281			-1337.22	0.360361
A8K4H1	-666	0.355967	-666	0.00130076	-5.22455	0.00309281			-1337.22	0.360361
cDNA FLJ78417, highly similar to Homo sapiens low density lipoprotein receptor-related protein associated protein 1 (LRPAP1), mRNA OS=Homo sapiens OX=9606 PE=2 SV=1			-666	0.106374	-666	0.106374			-1332	0.212749
A8K8F6			-666	0.106374	-666	0.106374			-1332	0.212749
cDNA FLJ78503, highly similar to Homo sapiens keratin 13 (KRT13), transcript variant 1, mRNA OS=Homo sapiens OX=9606 PE=2 SV=1	-666	0.165518	-666	0.467671	1.34792	0.313362			-1330.65	0.946551
A8K2H9	-666	0.165518	-666	0.467671	1.34792	0.313362			-1330.65	0.946551
cDNA FLJ78640, highly similar to Homo sapiens TSPY-like 2 (TSPYL2), mRNA OS=Homo sapiens OX=9606 PE=2 SV=1	-666	0.355967	-666	0.467671	-0.669871	0.794372			-1332.67	1.61801
A8K8U7	-666	0.355967	-666	0.467671	-0.669871	0.794372			-1332.67	1.61801
cDNA FLJ78677, highly similar to Homo sapiens splicing factor 3b, subunit 3, 130kDa (SF3B3), mRNA OS=Homo sapiens OX=9606 PE=2 SV=1	666	0.355967	-2.0269	0.828956	-666	0.277483			-2.0269	1.46241
A8K6V3	666	0.355967	-2.0269	0.828956	-666	0.277483			-2.0269	1.46241
cDNA FLJ78760, highly similar to Homo sapiens integrin, alpha 11 (ITGA11), transcript variant 1, mRNA OS=Homo sapiens OX=9606 PE=2 SV=1	-666	0.355967	-666	0.277483	-2.15787	0.828956			-1334.16	1.46241
A8K8T0	-666	0.355967	-666	0.277483	-2.15787	0.828956			-1334.16	1.46241
cDNA PSEC0048 fis, clone NT2RP2000028, highly similar to Serine protease 23 OS=Homo sapiens OX=9606 PE=2 SV=1	-0.498657	0.440974	-1.84051	0.0144	-1.34185	0.214496			-3.68101	0.669871
B3KQQ9	-0.498657	0.440974	-1.84051	0.0144	-1.34185	0.214496			-3.68101	0.669871
cDNA PSEC0172 fis, clone PLACE1011835, highly similar to Procollagen C-endopeptidase enhancer 2 OS=Homo sapiens OX=9606 PE=2 SV=1			-666	0.467671	-666	0.467671			-1332	0.935343
B3KQT8			-666	0.467671	-666	0.467671			-1332	0.935343
cDNA, FLJ78974, highly similar to Cytohesin-1 OS=Homo sapiens OX=9606 PE=2 SV=1	-0.989857	0.55104	0.0566415	0.349181	1.0465	0.145282			0.113283	1.0455
B7Z9W0	-0.989857	0.55104	0.0566415	0.349181	1.0465	0.145282			0.113283	1.0455
cDNA, FLJ79124, highly similar to Plasminogen activator inhibitor 1 OS=Homo sapiens OX=9606 PE=2 SV=1	-1.77865	1	666	0.0255868	666	0.0255868			1330.22	1.05117
B7ZAB0	-1.77865	1	666	0.0255868	666	0.0255868			1330.22	1.05117
cDNA, FLJ79289, highly similar to Extracellular matrix protein 1 OS=Homo sapiens OX=9606 PE=2 SV=1			-666	0.106374	-666	0.106374			-1332	0.212749
B7ZAS5			-666	0.106374	-666	0.106374			-1332	0.212749
cDNA, FLJ79447, highly similar to Nucleosome assembly protein 1-like 4 OS=Homo sapiens OX=9606 PE=2 SV=1	-1.09327	0.153932	-2.14488	0.0806463	-1.0516	0.911475			-4.28975	1.14605
B7ZB83	-1.09327	0.153932	-2.14488	0.0806463	-1.0516	0.911475			-4.28975	1.14605
cDNA, FLJ79471, highly similar to WNT1-inducible signaling pathway protein 1precursor OS=Homo sapiens OX=9606 PE=2 SV=1			-666	0.277483	-666	0.277483			-1332	0.554966
B0AZN1			-666	0.277483	-666	0.277483			-1332	0.554966
cDNA, FLJ92044, highly similar to Homo sapiens death-associated protein (DAP), mRNA OS=Homo sapiens OX=9606 PE=2 SV=1	-0.473013	0.53468	3.2038	0.00363311	3.67682	0.000260497			6.40761	0.538573
B2R4C9	-0.473013	0.53468	3.2038	0.00363311	3.67682	0.000260497			6.40761	0.538573
cDNA, FLJ92068, highly similar to Homo sapiens Rho GDP dissociation inhibitor (GDI) beta (ARHGDIB),mRNA OS=Homo sapiens OX=9606 PE=2 SV=1	-666	0.165518	-666	0.467671	3.23494	0.313362			-1328.77	0.946551
B2R4F3	-666	0.165518	-666	0.467671	3.23494	0.313362			-1328.77	0.946551
cDNA, FLJ92374, highly similar to Homo sapiens C-type lectin domain family 3, member B (CLEC3B), mRNA OS=Homo sapiens OX=9606 PE=2 SV=1	0.0927785	1	-1.34325	0.0699529	-1.43603	0.0599561			-2.68651	1.12991
B2R582	0.0927785	1	-1.34325	0.0699529	-1.43603	0.0599561			-2.68651	1.12991
cDNA, FLJ92608, highly similar to Homo sapiens aldehyde dehydrogenase 1 family, member A3 (ALDH1A3), mRNA OS=Homo sapiens OX=9606 PE=2 SV=1	-666	0.355967	-666	0.0657066	-3.47825	0.200641			-1335.48	0.622315
B2R5T2	-666	0.355967	-666	0.0657066	-3.47825	0.200641			-1335.48	0.622315
cDNA, FLJ92803, highly similar to Homo sapiens hydroxysteroid (17-beta) dehydrogenase 4 (HSD17B4), mRNA OS=Homo sapiens OX=9606 PE=2 SV=1			-666	0.277483	-666	0.277483			-1332	0.554966
B2R659			-666	0.277483	-666	0.277483			-1332	0.554966
cDNA, FLJ92965, highly similar to Homo sapiens stanniocalcin 1 (STC1), mRNA OS=Homo sapiens OX=9606 PE=2 SV=1			-666	0.467671	-666	0.467671			-1332	0.935343
B2R6I6			-666	0.467671	-666	0.467671			-1332	0.935343
cDNA, FLJ93141, highly similar to Homo sapiens coagulation factor XIII, A1 polypeptide (F13A1), mRNA OS=Homo sapiens OX=9606 PE=2 SV=1			-666	0.106374	-666	0.106374			-1332	0.212749
B2R6V9			-666	0.106374	-666	0.106374			-1332	0.212749
cDNA, FLJ93202, Homo sapiens protease inhibitor 16 (PI16), mRNA OS=Homo sapiens OX=9606 PE=2 SV=1	666	0.355967	666	0.226104					1332	0.582071
B2R701	666	0.355967	666	0.226104					1332	0.582071
cDNA, FLJ93390, highly similar to Homo sapiens RALBP1 associated Eps domain containing 1 (REPS1),mRNA OS=Homo sapiens OX=9606 PE=2 SV=1			-666	0.467671	-666	0.467671			-1332	0.935343
B2R7D3			-666	0.467671	-666	0.467671			-1332	0.935343
cDNA, FLJ93532, highly similar to Homo sapiens osteomodulin (OMD), mRNA OS=Homo sapiens OX=9606 PE=2 SV=1	666	0.355967	-3.24073	0.200641	-666	0.0657066			-3.24073	0.622315
B2R7N9	666	0.355967	-3.24073	0.200641	-666	0.0657066			-3.24073	0.622315
cDNA, FLJ93632, highly similar to Homo sapiens heterogeneous nuclear ribonucleoprotein R (HNRPR), mRNA OS=Homo sapiens OX=9606 PE=2 SV=1			-666	0.106374	-666	0.106374			-1332	0.212749
B2R7W4			-666	0.106374	-666	0.106374			-1332	0.212749
cDNA, FLJ93654, highly similar to Homo sapiens serpin peptidase inhibitor, clade B (ovalbumin), member 2 (SERPINB2), mRNA OS=Homo sapiens OX=9606 PE=2 SV=1	0.26803	0.737364	0.923222	0.0124204	0.655192	0.0372232			1.84644	0.787008
B2R7Y0	0.26803	0.737364	0.923222	0.0124204	0.655192	0.0372232			1.84644	0.787008
cDNA, FLJ93865, highly similar to Homo sapiens glucosaminyl (N-acetyl) transferase 1, core 2 (beta-1,6-N-acetylglucosaminyltransferase) (GCNT1), mRNA OS=Homo sapiens OX=9606 PE=2 SV=1			-666	0.277483	-666	0.277483			-1332	0.554966
B2R8E9			-666	0.277483	-666	0.277483			-1332	0.554966
cDNA, FLJ93949, highly similar to Homo sapiens NIMA (never in mitosis gene a)-related kinase 7 (NEK7), mRNA OS=Homo sapiens OX=9606 PE=2 SV=1			-666	0.17123	-666	0.17123			-1332	0.342461
B2R8K8			-666	0.17123	-666	0.17123			-1332	0.342461
cDNA, FLJ94092 OS=Homo sapiens OX=9606 PE=2 SV=1			-666	0.17123	-666	0.17123			-1332	0.342461
B2R8W4			-666	0.17123	-666	0.17123			-1332	0.342461
cDNA, FLJ94187, highly similar to Homo sapiens CD99 antigen (CD99), mRNA OS=Homo sapiens OX=9606 PE=2 SV=1	0.091287	1	0.626316	0.634849	0.535029	0.634849			1.25263	2.2697
B2R932	0.091287	1	0.626316	0.634849	0.535029	0.634849			1.25263	2.2697
cDNA, FLJ94213, highly similar to Homo sapiens pregnancy-zone protein (PZP), mRNA OS=Homo sapiens OX=9606 PE=2 SV=1			-666	3.09156e-05	-666	3.09156e-05			-1332	6.18312e-05
B2R950			-666	3.09156e-05	-666	3.09156e-05			-1332	6.18312e-05
cDNA, FLJ94230, highly similar to Homo sapiens thioredoxin-like 1 (TXNL1), mRNA OS=Homo sapiens OX=9606 PE=2 SV=1	0.246383	1	-2.12444	0.0582362	-2.37082	0.0174436			-4.24887	1.07568
B2R960	0.246383	1	-2.12444	0.0582362	-2.37082	0.0174436			-4.24887	1.07568
cDNA, FLJ94734, Homo sapiens CHMP1.5 protein (CHMP1.5), mRNA OS=Homo sapiens OX=9606 PE=2 SV=1			-666	0.17123	-666	0.17123			-1332	0.342461
B2RA72			-666	0.17123	-666	0.17123			-1332	0.342461
cDNA, FLJ94965, highly similar to Homo sapiens leucyl/cystinyl aminopeptidase (LNPEP), mRNA OS=Homo sapiens OX=9606 PE=2 SV=1	2.45317	0.517767	-0.993076	0.769315	-3.44624	0.328211			-1.98615	1.61529
B2RAK1	2.45317	0.517767	-0.993076	0.769315	-3.44624	0.328211			-1.98615	1.61529
cDNA, FLJ95014, highly similar to Homo sapiens vanin 1 (VNN1), mRNA OS=Homo sapiens OX=9606 PE=2 SV=1	0.475278	0.654766	-3.12942	0.200831	-3.6047	0.098913			-6.25884	0.95451
B2RAN2	0.475278	0.654766	-3.12942	0.200831	-3.6047	0.098913			-6.25884	0.95451
cDNA, FLJ95068, highly similar to Homo sapiens eukaryotic translation elongation factor 1 delta (guanine nucleotide exchange protein) (EEF1D), transcript variant 1, mRNA OS=Homo sapiens OX=9606 PE=2 SV=1	-0.112683	0.938315	-0.573064	0.787773	-0.460381	0.529911			-1.14613	2.256
B2RAR6	-0.112683	0.938315	-0.573064	0.787773	-0.460381	0.529911			-1.14613	2.256
cDNA, FLJ95265, highly similar to Homo sapiens acetyl-Coenzyme A acyltransferase 2 (mitochondrial 3-oxoacyl-Coenzyme A thiolase) (ACAA2), nuclear gene encoding mitochondrial protein, mRNA OS=Homo sapiens OX=9606 PE=2 SV=1	-666	0.165518			666	0.0749084			0	0.240426
B2RB23	-666	0.165518			666	0.0749084			0	0.240426
cDNA, FLJ95483, highly similar to Homo sapiens chitobiase, di-N-acetyl- (CTBS), mRNA OS=Homo sapiens OX=9606 PE=2 SV=1	-2.32267	0.253031	-4.44705	0.0399671	-2.12438	0.306143			-8.8941	0.59914
B2RBF5	-2.32267	0.253031	-4.44705	0.0399671	-2.12438	0.306143			-8.8941	0.59914
cDNA, FLJ95870, highly similar to Homo sapiens growth differentiation factor 2 (GDF2), mRNA OS=Homo sapiens OX=9606 PE=2 SV=1			-666	0.467671	-666	0.467671			-1332	0.935343
B2RC63			-666	0.467671	-666	0.467671			-1332	0.935343
cDNA, FLJ96114, highly similar to Homo sapiens bromodomain and WD repeat domain containing 2 (BRWD2), mRNA OS=Homo sapiens OX=9606 PE=2 SV=1	-1.03472	0.209592	0.670958	0.157646	1.70567	0.00810914			1.34192	0.375348
B2RCJ6	-1.03472	0.209592	0.670958	0.157646	1.70567	0.00810914			1.34192	0.375348
cDNA, FLJ96222, highly similar to Homo sapiens betaine-homocysteine methyltransferase (BHMT), mRNA OS=Homo sapiens OX=9606 PE=2 SV=1			-666	0.467671	-666	0.467671			-1332	0.935343
B2RCQ6			-666	0.467671	-666	0.467671			-1332	0.935343
cDNA, FLJ96580, highly similar to Homo sapiens hepatoma-derived growth factor (high-mobility group protein 1-like) (HDGF), mRNA OS=Homo sapiens OX=9606 PE=2 SV=1	0.704958	0.63127	-1.36757	0.152512	-2.07253	0.0216071			-2.73515	0.805388
B2RDE8	0.704958	0.63127	-1.36757	0.152512	-2.07253	0.0216071			-2.73515	0.805388
cDNA, FLJ96895, highly similar to Homo sapiens TBC1 domain family, member 22A (TBC1D22A), mRNA OS=Homo sapiens OX=9606 PE=2 SV=1			-666	0.106374	-666	0.106374			-1332	0.212749
B2RE30			-666	0.106374	-666	0.106374			-1332	0.212749
cDNA, FLJ96916, highly similar to Homo sapiens netrin 4 (NTN4), mRNA OS=Homo sapiens OX=9606 PE=2 SV=1			-666	0.277483	-666	0.277483			-1332	0.554966
B2RE43			-666	0.277483	-666	0.277483			-1332	0.554966
cDNA: FLJ21065 fis, clone CAS01339 OS=Homo sapiens OX=9606 PE=2 SV=1	1.02501	1	666	0.226104	666	0.226104			1333.03	1.45221
Q9H7C1	1.02501	1	666	0.226104	666	0.226104			1333.03	1.45221
Cell adhesion molecule 1 (Fragment) OS=Homo sapiens OX=9606 GN=CADM1 PE=1 SV=1			-666	0.0400827	-666	0.0400827			-1332	0.0801655
A0A0A0MTJ8			-666	0.0400827	-666	0.0400827			-1332	0.0801655
Cell division control protein 42 homolog OS=Homo sapiens OX=9606 GN=CDC42 PE=3 SV=1	-0.670467	0.645859	-1.92005	0.0560229	-1.24958	0.273849			-3.84009	0.97573
A0A024RAA5	-0.670467	0.645859	-1.92005	0.0560229	-1.24958	0.273849			-3.84009	0.97573
Cell growth regulator with EF hand domain protein 1 OS=Homo sapiens OX=9606 GN=CGREF1 PE=1 SV=1	-2.88951	0.253031	-1.65627	0.794372	1.23324	0.128581			-3.31254	1.17598
A0A4W8W4R1	-2.88951	0.253031	-1.65627	0.794372	1.23324	0.128581			-3.31254	1.17598
Cell migration-inducing and hyaluronan-binding protein OS=Homo sapiens OX=9606 GN=CEMIP PE=1 SV=2	-0.702745	0.381688	-1.28341	0.283254	-0.580661	0.985825			-2.56681	1.65077
Q8WUJ3	-0.702745	0.381688	-1.28341	0.283254	-0.580661	0.985825			-2.56681	1.65077
Cell proliferation-inducing protein 41 OS=Homo sapiens OX=9606 PE=2 SV=1	-0.423084	0.168978	-0.681192	0.722969	-0.258108	0.375492			-1.36238	1.26744
A1KY36	-0.423084	0.168978	-0.681192	0.722969	-0.258108	0.375492			-1.36238	1.26744
Cellular repressor of E1A-stimulated genes 1, isoform CRA_a OS=Homo sapiens OX=9606 GN=CREG1 PE=1 SV=1	2.85714	0.253031	-0.578545	0.579364	-3.43568	0.0445964			-1.15709	0.876991
A0A3B3IRL2	2.85714	0.253031	-0.578545	0.579364	-3.43568	0.0445964			-1.15709	0.876991
Cellular retinoic acid-binding protein 2 OS=Homo sapiens OX=9606 GN=CRABP2 PE=1 SV=2			-666	0.17123	-666	0.17123			-1332	0.342461
P29373			-666	0.17123	-666	0.17123			-1332	0.342461
Centrin-2 OS=Homo sapiens OX=9606 GN=CETN2 PE=1 SV=1	666	0.355967	-3.23948	0.328211	-666	0.106374			-3.23948	0.790553
P41208	666	0.355967	-3.23948	0.328211	-666	0.106374			-3.23948	0.790553
Centrosomal protein of 112 kDa OS=Homo sapiens OX=9606 GN=CEP112 PE=1 SV=2	-0.0694122	0.644086	666	0.226104	666	0.0749084			1331.93	0.945099
Q8N8E3	-0.0694122	0.644086	666	0.226104	666	0.0749084			1331.93	0.945099
Centrosomal protein of 170 kDa OS=Homo sapiens OX=9606 GN=CEP170 PE=1 SV=1	666	0.355967	-0.645536	0.794372	-666	0.467671			-0.645536	1.61801
Q5SW79	666	0.355967	-0.645536	0.794372	-666	0.467671			-0.645536	1.61801
Cerebellin-4 OS=Homo sapiens OX=9606 GN=CBLN4 PE=1 SV=1			-666	0.277483	-666	0.277483			-1332	0.554966
Q9NTU7			-666	0.277483	-666	0.277483			-1332	0.554966
Ceroid-lipofuscinosis, neuronal 5, isoform CRA_a OS=Homo sapiens OX=9606 GN=CLN5 PE=1 SV=1	0.549271	0.264429	0.469546	0.45442	-0.0797254	0.763516			0.939092	1.48237
A0A024R644	0.549271	0.264429	0.469546	0.45442	-0.0797254	0.763516			0.939092	1.48237
CGI-111 protein OS=Homo sapiens OX=9606 PE=2 SV=1			-666	0.106374	-666	0.106374			-1332	0.212749
Q9Y3B5			-666	0.106374	-666	0.106374			-1332	0.212749
Chaperonin containing TCP1, subunit 6A (Zeta 1), isoform CRA_a OS=Homo sapiens OX=9606 GN=CCT6A PE=3 SV=1	0.523317	0.530587	-1.83382	0.0920569	-2.35713	0.0286343			-3.66763	0.651278
A0A024RDL1	0.523317	0.530587	-1.83382	0.0920569	-2.35713	0.0286343			-3.66763	0.651278
Charged multivesicular body protein 1a OS=Homo sapiens OX=9606 GN=CHMP1A PE=4 SV=1	-0.490161	0.46816	666	0.00278355	666	0.000251681			1331.51	0.471195
A0A6Q8PGV2	-0.490161	0.46816	666	0.00278355	666	0.000251681			1331.51	0.471195
Charged multivesicular body protein 3 OS=Homo sapiens OX=9606 GN=CHMP3 PE=1 SV=3	0.155202	1	-3.16326	0.328211	-3.31847	0.328211			-6.32653	1.65642
Q9Y3E7	0.155202	1	-3.16326	0.328211	-3.31847	0.328211			-6.32653	1.65642
Charged multivesicular body protein 4a OS=Homo sapiens OX=9606 GN=CHMP4A PE=1 SV=3	0.0582741	1	-0.528165	0.727638	-0.586439	0.727638			-1.05633	2.45528
Q9BY43	0.0582741	1	-0.528165	0.727638	-0.586439	0.727638			-1.05633	2.45528
Charged multivesicular body protein 4b OS=Homo sapiens OX=9606 GN=CHMP4B PE=1 SV=1	-0.589305	0.644086	-1.67859	0.612454	-1.08928	1			-3.35718	2.25654
Q9H444	-0.589305	0.644086	-1.67859	0.612454	-1.08928	1			-3.35718	2.25654
Charged multivesicular body protein 5 OS=Homo sapiens OX=9606 GN=CHMP5 PE=1 SV=1	666	0.355967	-3.72877	0.070179	-666	0.0240394			-3.72877	0.450185
Q9NZZ3	666	0.355967	-3.72877	0.070179	-666	0.0240394			-3.72877	0.450185
Chemerin OS=Homo sapiens OX=9606 GN=RARRES2 PE=4 SV=1	0.405554	0.90253	-0.636756	0.936251	-1.04231	0.769315			-1.27351	2.6081
A0A090N7U9	0.405554	0.90253	-0.636756	0.936251	-1.04231	0.769315			-1.27351	2.6081
Chitinase-3-like protein 1 OS=Homo sapiens OX=9606 GN=CHI3L1 PE=3 SV=1	0.388341	0.176087	-0.193123	0.803934	-0.581463	0.0805094			-0.386245	1.06053
A0A024R969	0.388341	0.176087	-0.193123	0.803934	-0.581463	0.0805094			-0.386245	1.06053
Chloride channel, nucleotide sensitive 1A OS=Homo sapiens OX=9606 GN=CLNS1A PE=1 SV=1			-666	0.106374	-666	0.106374			-1332	0.212749
E9PMI6			-666	0.106374	-666	0.106374			-1332	0.212749
Chloride intracellular channel protein 1 OS=Homo sapiens OX=9606 GN=CLIC1 PE=1 SV=4			-666	0.277483	-666	0.277483			-1332	0.554966
O00299			-666	0.277483	-666	0.277483			-1332	0.554966
Chloride intracellular channel protein OS=Homo sapiens OX=9606 GN=CLIC4 PE=2 SV=1	-0.0951231	0.544604	-2.32248	0.000260936	-2.22735	0.000668077			-4.64496	0.545533
Q6FIC5	-0.0951231	0.544604	-2.32248	0.000260936	-2.22735	0.000668077			-4.64496	0.545533
Chloride intracellular channel protein OS=Homo sapiens OX=9606 PE=3 SV=1	0.0193877	0.643845	-2.38407	0.000656076	-2.40346	0.000575729			-4.76814	0.645077
A0A1U9X8Y4	0.0193877	0.643845	-2.38407	0.000656076	-2.40346	0.000575729			-4.76814	0.645077
Cholecystokinin-12 OS=Homo sapiens OX=9606 PE=2 SV=1	666	0.355967	-2.71799	0.526591	-666	0.17123			-2.71799	1.05379
B7Z6Q9	666	0.355967	-2.71799	0.526591	-666	0.17123			-2.71799	1.05379
Chondroitin sulfate proteoglycan 2 (Versican), isoform CRA_b OS=Homo sapiens OX=9606 GN=CSPG2 PE=3 SV=1	-0.364113	0.310733	-0.483369	0.700635	-0.119256	0.024061			-0.966738	1.03543
A0A024RAQ9	-0.364113	0.310733	-0.483369	0.700635	-0.119256	0.024061			-0.966738	1.03543
Chondroitin sulfate proteoglycan 4 OS=Homo sapiens OX=9606 GN=CSPG4 PE=1 SV=2	-0.413693	0.793447	-3.26473	0.0016463	-2.85104	0.00602449			-6.52946	0.801117
Q6UVK1	-0.413693	0.793447	-3.26473	0.0016463	-2.85104	0.00602449			-6.52946	0.801117
Chondroitin sulfate synthase 2 OS=Homo sapiens OX=9606 GN=CHPF PE=1 SV=2			-666	0.467671	-666	0.467671			-1332	0.935343
Q8IZ52			-666	0.467671	-666	0.467671			-1332	0.935343
Chondroitinsulfatase OS=Homo sapiens OX=9606 PE=2 SV=1	0.729083	0.654766	-2.03395	0.170901	-2.76303	0.0733154			-4.0679	0.898982
B2R6P1	0.729083	0.654766	-2.03395	0.170901	-2.76303	0.0733154			-4.0679	0.898982
Christmas factor OS=Homo sapiens OX=9606 GN=factor IX F9 PE=2 SV=1			-666	0.106374	-666	0.106374			-1332	0.212749
F2RM35			-666	0.106374	-666	0.106374			-1332	0.212749
Chromobox homolog 3 (HP1 gamma homolog, Drosophila) OS=Homo sapiens OX=9606 GN=CBX3 PE=4 SV=1	666	0.355967	-1.86352	0.828956	-666	0.277483			-1.86352	1.46241
A4D177	666	0.355967	-1.86352	0.828956	-666	0.277483			-1.86352	1.46241
Chromobox protein homolog 1 (Fragment) OS=Homo sapiens OX=9606 GN=CBX1 PE=1 SV=8	-666	0.165518	-666	0.00453613	-3.43201	0.0293723			-1335.43	0.199426
J3KS05	-666	0.165518	-666	0.00453613	-3.43201	0.0293723			-1335.43	0.199426
Chromobox protein homolog 6 OS=Homo sapiens OX=9606 GN=CBX6 PE=1 SV=1			-666	0.467671	-666	0.467671			-1332	0.935343
O95503			-666	0.467671	-666	0.467671			-1332	0.935343
Chromodomain-helicase-DNA-binding protein 6 OS=Homo sapiens OX=9606 GN=CHD6 PE=1 SV=4			-666	0.106374	-666	0.106374			-1332	0.212749
Q8TD26			-666	0.106374	-666	0.106374			-1332	0.212749
Chromodomain-helicase-DNA-binding protein 7 OS=Homo sapiens OX=9606 GN=CHD7 PE=1 SV=3	0.0280013	0.974986	1.37954	0.0577049	1.35154	0.0577049			2.75909	1.0904
Q9P2D1	0.0280013	0.974986	1.37954	0.0577049	1.35154	0.0577049			2.75909	1.0904
Chromosome 1 open reading frame 198, isoform CRA_a OS=Homo sapiens OX=9606 GN=C1orf198 PE=4 SV=1			-666	0.17123	-666	0.17123			-1332	0.342461
A1NYL2			-666	0.17123	-666	0.17123			-1332	0.342461
Chromosome 14 open reading frame 48, isoform CRA_b OS=Homo sapiens OX=9606 GN=CCDC197 PE=4 SV=1	-666	0.355967			666	0.226104			0	0.582071
A0A1B0GUF5	-666	0.355967			666	0.226104			0	0.582071
Chromosome 17 open reading frame 49 OS=Homo sapiens OX=9606 GN=C17orf49 PE=1 SV=1			-666	0.467671	-666	0.467671			-1332	0.935343
F8W038			-666	0.467671	-666	0.467671			-1332	0.935343
Chromosome 6 open reading frame 55, isoform CRA_b OS=Homo sapiens OX=9606 GN=VTA1 PE=1 SV=1	-666	0.0791609	-666	0.277483	0.546076	0.300559			-1331.45	0.657203
A0A087WY55	-666	0.0791609	-666	0.277483	0.546076	0.300559			-1331.45	0.657203
Chromosome segregation 1-like protein OS=Homo sapiens OX=9606 PE=2 SV=1			-666	0.17123	-666	0.17123			-1332	0.342461
A0A384NKW7			-666	0.17123	-666	0.17123			-1332	0.342461
Chymotrypsinogen B2 OS=Homo sapiens OX=9606 GN=CTRB2 PE=1 SV=1			-666	0.467671	-666	0.467671			-1332	0.935343
A0A2R8YCR2			-666	0.467671	-666	0.467671			-1332	0.935343
Cilia- and flagella-associated protein 100 OS=Homo sapiens OX=9606 GN=CFAP100 PE=1 SV=1	-666	0.355967	-666	0.467671	0.00214643	0.728203			-1332	1.55184
Q494V2	-666	0.355967	-666	0.467671	0.00214643	0.728203			-1332	1.55184
Cilia- and flagella-associated protein 44 OS=Homo sapiens OX=9606 GN=CFAP44 PE=1 SV=2	-1.82716	0.0281718	-1.45305	0.568748	0.374116	0.0346704			-2.90609	0.63159
Q96MT7	-1.82716	0.0281718	-1.45305	0.568748	0.374116	0.0346704			-2.90609	0.63159
Cingulin-like protein 1 OS=Homo sapiens OX=9606 GN=CGNL1 PE=1 SV=2	666	0.165518	666	0.0749084					1332	0.240426
Q0VF96	666	0.165518	666	0.0749084					1332	0.240426
Citrate synthase OS=Homo sapiens OX=9606 GN=CS PE=3 SV=1	-666	0.355967	-666	0.106374	-2.32007	0.357463			-1334.32	0.819805
A0A024RB75	-666	0.355967	-666	0.106374	-2.32007	0.357463			-1334.32	0.819805
C-Jun-amino-terminal kinase-interacting protein 4 OS=Homo sapiens OX=9606 GN=SPAG9 PE=1 SV=4			-666	0.00246659	-666	0.00246659			-1332	0.00493319
O60271			-666	0.00246659	-666	0.00246659			-1332	0.00493319
Clathrin heavy chain 1 OS=Homo sapiens OX=9606 GN=CLTC PE=1 SV=5	-0.166296	0.644186	-1.78444	0.0144	-1.61814	0.0555865			-3.56887	0.714172
Q00610	-0.166296	0.644186	-1.78444	0.0144	-1.61814	0.0555865			-3.56887	0.714172
Clathrin light chain OS=Homo sapiens OX=9606 GN=CLTB PE=3 SV=1	0.443867	0.930033	3.54796	0.0333383	3.10409	0.00363311			7.09591	0.967004
A0A024R7S3	0.443867	0.930033	3.54796	0.0333383	3.10409	0.00363311			7.09591	0.967004
Claudin OS=Homo sapiens OX=9606 PE=2 SV=1			-666	0.277483	-666	0.277483			-1332	0.554966
B4DLC3			-666	0.277483	-666	0.277483			-1332	0.554966
Cleavage and polyadenylation specificity factor subunit 5 OS=Homo sapiens OX=9606 GN=NUDT21 PE=3 SV=1			-666	0.467671	-666	0.467671			-1332	0.935343
A0A024R6W2			-666	0.467671	-666	0.467671			-1332	0.935343
Coagulation factor V OS=Homo sapiens OX=9606 GN=F5 PE=1 SV=1	-0.0851435	0.765626	-2.34451	0.0165778	-2.25937	0.0111537			-4.68902	0.793358
A0A0A0MRJ7	-0.0851435	0.765626	-2.34451	0.0165778	-2.25937	0.0111537			-4.68902	0.793358
Coagulation factor X OS=Homo sapiens OX=9606 GN=F10 PE=1 SV=2	-666	0.017088	-666	0.00453613	-0.615688	0.937833			-1332.62	0.959457
P00742	-666	0.017088	-666	0.00453613	-0.615688	0.937833			-1332.62	0.959457
Coatomer subunit alpha OS=Homo sapiens OX=9606 GN=COPA PE=1 SV=2	-0.265281	0.856226	-2.39876	0.0690398	-2.13348	0.107447			-4.79752	1.03271
P53621	-0.265281	0.856226	-2.39876	0.0690398	-2.13348	0.107447			-4.79752	1.03271
Coatomer subunit beta OS=Homo sapiens OX=9606 GN=COPB1 PE=1 SV=3	-0.608327	0.693672	-4.36421	0.0125668	-3.75588	0.0223439			-8.72841	0.728583
P53618	-0.608327	0.693672	-4.36421	0.0125668	-3.75588	0.0223439			-8.72841	0.728583
Coatomer subunit beta' OS=Homo sapiens OX=9606 GN=COPB2 PE=1 SV=2	-0.850607	0.599466	-3.65873	0.00399252	-2.80812	0.0174436			-7.31746	0.620902
H0Y938	-0.850607	0.599466	-3.65873	0.00399252	-2.80812	0.0174436			-7.31746	0.620902
Coatomer subunit delta OS=Homo sapiens OX=9606 GN=ARCN1 PE=1 SV=1	-0.271715	0.53468	-1.53962	0.123521	-1.2679	0.34151			-3.07923	0.99971
B0YIW6	-0.271715	0.53468	-1.53962	0.123521	-1.2679	0.34151			-3.07923	0.99971
Coatomer subunit epsilon OS=Homo sapiens OX=9606 GN=COPE PE=1 SV=3	-1.41874	0.0741336	-2.80391	0.010003	-1.38517	0.295821			-5.60782	0.379958
O14579	-1.41874	0.0741336	-2.80391	0.010003	-1.38517	0.295821			-5.60782	0.379958
Coatomer subunit gamma-1 OS=Homo sapiens OX=9606 GN=COPG1 PE=1 SV=1	-3.136	0.117576	-6.51044	0.00149274	-3.37444	0.0153416			-13.0209	0.13441
Q9Y678	-3.136	0.117576	-6.51044	0.00149274	-3.37444	0.0153416			-13.0209	0.13441
Coatomer subunit zeta OS=Homo sapiens OX=9606 GN=COPZ1 PE=3 SV=1	-1.56366	0.517767	-4.96448	0.000151968	-3.40082	0.001054			-9.92896	0.518973
A0A024RB72	-1.56366	0.517767	-4.96448	0.000151968	-3.40082	0.001054			-9.92896	0.518973
Coatomer subunit zeta-2 OS=Homo sapiens OX=9606 GN=COPZ2 PE=2 SV=1			-666	0.17123	-666	0.17123			-1332	0.342461
Q9P299			-666	0.17123	-666	0.17123			-1332	0.342461
Cofactor required for Sp1 transcriptional activation subunit 6 OS=Homo sapiens OX=9606 PE=3 SV=1	0.452463	1	666	0.226104	666	0.226104			1332.45	1.45221
A0A1W2PRB8	0.452463	1	666	0.226104	666	0.226104			1332.45	1.45221
Cofilin 2 (Muscle), isoform CRA_a OS=Homo sapiens OX=9606 GN=CFL2 PE=1 SV=1	-0.25438	0.823087	-4.86567	4.42079e-05	-4.61129	5.74942e-05			-9.73134	0.823189
Q549N0	-0.25438	0.823087	-4.86567	4.42079e-05	-4.61129	5.74942e-05			-9.73134	0.823189
Cofilin-1 OS=Homo sapiens OX=9606 GN=CFL1 PE=1 SV=3	-0.18301	0.418413	-1.28418	0.0104094	-1.10117	0.111593			-2.56837	0.540416
P23528	-0.18301	0.418413	-1.28418	0.0104094	-1.10117	0.111593			-2.56837	0.540416
Coiled-coil domain containing 6, isoform CRA_a OS=Homo sapiens OX=9606 GN=CCDC6 PE=4 SV=1			-666	0.467671	-666	0.467671			-1332	0.935343
A0A024QZJ7			-666	0.467671	-666	0.467671			-1332	0.935343
Coiled-coil domain-containing protein 126 (Fragment) OS=Homo sapiens OX=9606 GN=CCDC126 PE=1 SV=8			-666	0.106374	-666	0.106374			-1332	0.212749
C9J0J0			-666	0.106374	-666	0.106374			-1332	0.212749
Coiled-coil domain-containing protein 58 (Fragment) OS=Homo sapiens OX=9606 GN=MIX23 PE=1 SV=1			-666	0.467671	-666	0.467671			-1332	0.935343
H7C525			-666	0.467671	-666	0.467671			-1332	0.935343
Coiled-coil domain-containing protein 9 OS=Homo sapiens OX=9606 GN=CCDC9 PE=1 SV=1			-666	0.106374	-666	0.106374			-1332	0.212749
A0A2R8Y4Z8			-666	0.106374	-666	0.106374			-1332	0.212749
COL6A2 protein OS=Homo sapiens OX=9606 PE=2 SV=1			-666	3.09156e-05	-666	3.09156e-05			-1332	6.18312e-05
Q9BUM6			-666	3.09156e-05	-666	3.09156e-05			-1332	6.18312e-05
COL6A3 protein OS=Homo sapiens OX=9606 GN=COL6A3 PE=2 SV=1	-666	0.355967			666	0.226104			0	0.582071
B7ZW00	-666	0.355967			666	0.226104			0	0.582071
Cold shock domain containing E1, RNA-binding, isoform CRA_a OS=Homo sapiens OX=9606 GN=CSDE1 PE=4 SV=1			-666	0.467671	-666	0.467671			-1332	0.935343
A0A024R0E2			-666	0.467671	-666	0.467671			-1332	0.935343
Cold shock domain protein A, isoform CRA_a OS=Homo sapiens OX=9606 GN=CSDA PE=4 SV=1	666	0.355967	-2.4454	0.526591	-666	0.17123			-2.4454	1.05379
A0A024RAQ1	666	0.355967	-2.4454	0.526591	-666	0.17123			-2.4454	1.05379
Cold-inducible RNA-binding protein OS=Homo sapiens OX=9606 GN=CIRBP PE=1 SV=1	666	0.165518	-3.94994	0.0187494	-666	0.00246659			-3.94994	0.186734
D6W5Y5	666	0.165518	-3.94994	0.0187494	-666	0.00246659			-3.94994	0.186734
Collagen alpha 1(I) chain (Fragment) OS=Homo sapiens OX=9606 GN=COL1A1 PE=4 SV=1	-666	0.355967			666	0.226104			0	0.582071
Q9UE86	-666	0.355967			666	0.226104			0	0.582071
Collagen alpha-1(I) chain OS=Homo sapiens OX=9606 GN=COL1A1 PE=1 SV=5	0.00192683	0.919734	-0.462252	0.192612	-0.464179	0.276196			-0.924504	1.38854
P02452	0.00192683	0.919734	-0.462252	0.192612	-0.464179	0.276196			-0.924504	1.38854
Collagen alpha-1(II) chain OS=Homo sapiens OX=9606 GN=COL2A1 PE=1 SV=3	666	0.165518	-2.52239	0.0963238	-666	0.00810914			-2.52239	0.269951
P02458	666	0.165518	-2.52239	0.0963238	-666	0.00810914			-2.52239	0.269951
Collagen alpha-1(III) chain OS=Homo sapiens OX=9606 GN=COL3A1 PE=1 SV=4	0.0835984	0.649848	0.152934	9.7228e-05	0.0693354	0.00136824			0.305868	0.651313
P02461	0.0835984	0.649848	0.152934	9.7228e-05	0.0693354	0.00136824			0.305868	0.651313
Collagen alpha-1(IV) chain OS=Homo sapiens OX=9606 GN=COL4A1 PE=1 SV=4	-0.138883	0.686632	-0.817502	0.506045	-0.678619	0.806801			-1.635	1.99948
P02462	-0.138883	0.686632	-0.817502	0.506045	-0.678619	0.806801			-1.635	1.99948
Collagen alpha-1(IX) chain OS=Homo sapiens OX=9606 GN=COL9A1 PE=1 SV=3	666	0.165518	-2.59263	0.422373	-666	0.0657066			-2.59263	0.653598
P20849	666	0.165518	-2.59263	0.422373	-666	0.0657066			-2.59263	0.653598
Collagen alpha-1(VII) chain OS=Homo sapiens OX=9606 GN=COL7A1 PE=1 SV=2	-0.382307	0.538803	-0.302332	0.932039	0.0799745	0.372629			-0.604665	1.84347
Q02388	-0.382307	0.538803	-0.302332	0.932039	0.0799745	0.372629			-0.604665	1.84347
Collagen alpha-1(VIII) chain OS=Homo sapiens OX=9606 GN=COL8A1 PE=1 SV=2	-0.280731	0.642415	1.60497	0.00157236	1.8857	9.63082e-05			3.20994	0.644084
P27658	-0.280731	0.642415	1.60497	0.00157236	1.8857	9.63082e-05			3.20994	0.644084
Collagen alpha-1(XII) chain OS=Homo sapiens OX=9606 GN=COL12A1 PE=1 SV=1	-0.192291	1	-2.22923	2.33108e-05	-2.03694	0.000338769			-4.45846	1.00036
D6RGG3	-0.192291	1	-2.22923	2.33108e-05	-2.03694	0.000338769			-4.45846	1.00036
Collagen alpha-1(XIII) chain OS=Homo sapiens OX=9606 GN=COL13A1 PE=1 SV=1	666	0.355967	666	0.226104					1332	0.582071
Q5TAT6	666	0.355967	666	0.226104					1332	0.582071
Collagen alpha-1(XIV) chain OS=Homo sapiens OX=9606 GN=COL14A1 PE=1 SV=3	1.03179	0.912718	-1.62702	0.0334264	-2.6588	0.00975612			-3.25403	0.955901
Q05707	1.03179	0.912718	-1.62702	0.0334264	-2.6588	0.00975612			-3.25403	0.955901
Collagen alpha-1(XV) chain OS=Homo sapiens OX=9606 GN=COL15A1 PE=1 SV=1	2.97759	0.517767	1.16685	0.818051	-1.81074	0.612454			2.3337	1.94827
A0A087X0K0	2.97759	0.517767	1.16685	0.818051	-1.81074	0.612454			2.3337	1.94827
Collagen alpha-1(XVI) chain OS=Homo sapiens OX=9606 GN=COL16A1 PE=1 SV=2	-1.04692	0.277	-3.41596	0.0682056	-2.36904	0.308938			-6.83192	0.654144
Q07092	-1.04692	0.277	-3.41596	0.0682056	-2.36904	0.308938			-6.83192	0.654144
Collagen alpha-1(XXIV) chain OS=Homo sapiens OX=9606 GN=COL24A1 PE=1 SV=2	666	0.355967	666	0.226104					1332	0.582071
Q17RW2	666	0.355967	666	0.226104					1332	0.582071
Collagen alpha-1(XXVIII) chain OS=Homo sapiens OX=9606 GN=COL28A1 PE=2 SV=2	666	0.165518	666	0.0749084					1332	0.240426
Q2UY09	666	0.165518	666	0.0749084					1332	0.240426
Collagen alpha-2(I) chain OS=Homo sapiens OX=9606 GN=COL1A2 PE=1 SV=1	0.275609	0.771541	-0.691782	0.699679	-0.967391	0.839868			-1.38356	2.31109
A0A087WTA8	0.275609	0.771541	-0.691782	0.699679	-0.967391	0.839868			-1.38356	2.31109
Collagen alpha-2(V) chain OS=Homo sapiens OX=9606 GN=COL5A2 PE=1 SV=3	-0.0526042	0.801042	-0.43051	0.246027	-0.377906	0.779848			-0.861021	1.82692
P05997	-0.0526042	0.801042	-0.43051	0.246027	-0.377906	0.779848			-0.861021	1.82692
Collagen alpha-2(VIII) chain OS=Homo sapiens OX=9606 GN=COL8A2 PE=1 SV=2	-666	0.0791609			666	0.0255868			0	0.104748
P25067	-666	0.0791609			666	0.0255868			0	0.104748
Collagen alpha-2(XI) chain (Fragment) OS=Homo sapiens OX=9606 GN=COL11A2 PE=1 SV=1	0.466959	0.36914	-0.131567	0.145282	-0.598526	0.794372			-0.263134	1.30879
A0A140T9I7	0.466959	0.36914	-0.131567	0.145282	-0.598526	0.794372			-0.263134	1.30879
Collagen alpha-3(IV) chain OS=Homo sapiens OX=9606 GN=COL4A3 PE=1 SV=3	666	0.165518	-0.744942	0.58123	-666	0.0657066			-0.744942	0.812455
Q01955	666	0.165518	-0.744942	0.58123	-666	0.0657066			-0.744942	0.812455
Collagen alpha-3(V) chain OS=Homo sapiens OX=9606 GN=COL5A3 PE=1 SV=3	-2.05068	0.34849	-2.10694	0.954136	-0.0562521	0.315915			-4.21387	1.61854
P25940	-2.05068	0.34849	-2.10694	0.954136	-0.0562521	0.315915			-4.21387	1.61854
Collagen alpha-4(IV) chain OS=Homo sapiens OX=9606 GN=COL4A4 PE=1 SV=3	0.743912	1	0.598164	0.728203	-0.145747	0.794372			1.19633	2.52257
P53420	0.743912	1	0.598164	0.728203	-0.145747	0.794372			1.19633	2.52257
Collagen alpha-5(VI) chain OS=Homo sapiens OX=9606 GN=COL6A5 PE=1 SV=1	0.60088	1	666	0.226104	666	0.226104			1332.6	1.45221
A8TX70	0.60088	1	666	0.226104	666	0.226104			1332.6	1.45221
Collagen and calcium-binding EGF domain-containing protein 1 OS=Homo sapiens OX=9606 GN=CCBE1 PE=1 SV=1	-666	0.355967	-666	0.467671	-2.45823	0.794372			-1334.46	1.61801
Q6UXH8	-666	0.355967	-666	0.467671	-2.45823	0.794372			-1334.46	1.61801
Collagen triple helix repeat-containing protein 1 OS=Homo sapiens OX=9606 GN=CTHRC1 PE=1 SV=1	-0.115341	0.634691	-1.09632	0.297912	-0.980982	0.6948			-2.19265	1.6274
Q96CG8	-0.115341	0.634691	-1.09632	0.297912	-0.980982	0.6948			-2.19265	1.6274
Collagen type IV alpha 5 transcript variant 2 OS=Homo sapiens OX=9606 GN=COL4A5 PE=2 SV=1	-0.637218	0.834965	-1.49262	1	-0.855401	0.841029			-2.98524	2.67599
A0A0A0U994	-0.637218	0.834965	-1.49262	1	-0.855401	0.841029			-2.98524	2.67599
Collagen type V alpha 1 OS=Homo sapiens OX=9606 GN=COL5A1 PE=2 SV=1			-666	0.00810914	-666	0.00810914			-1332	0.0162183
B2ZZ86			-666	0.00810914	-666	0.00810914			-1332	0.0162183
Collagen type X alpha 1 chain OS=Homo sapiens OX=9606 GN=COL10A1 PE=2 SV=1	-666	0.355967			666	0.226104			0	0.582071
A0A650AXN9	-666	0.355967			666	0.226104			0	0.582071
Collagen, type I, alpha 1, isoform CRA_a OS=Homo sapiens OX=9606 GN=COL1A1 PE=4 SV=1	0.144639	0.544604	-0.109216	0.047177	-0.253856	0.118899			-0.218433	0.71068
D3DTX7	0.144639	0.544604	-0.109216	0.047177	-0.253856	0.118899			-0.218433	0.71068
Collagen, type I, alpha 2, isoform CRA_c OS=Homo sapiens OX=9606 GN=COL1A2 PE=2 SV=1	0.158583	0.286858	-0.431445	0.0596507	-0.590028	0.779848			-0.862891	1.12636
A0A384MDU2	0.158583	0.286858	-0.431445	0.0596507	-0.590028	0.779848			-0.862891	1.12636
Collagen, type IV, alpha 2, isoform CRA_a OS=Homo sapiens OX=9606 GN=COL4A2 PE=4 SV=1	-0.0908727	0.840251	-0.611135	0.440962	-0.520262	0.343598			-1.22227	1.62481
A0A024RDW8	-0.0908727	0.840251	-0.611135	0.440962	-0.520262	0.343598			-1.22227	1.62481
Collagen, type V, alpha 1, isoform CRA_a OS=Homo sapiens OX=9606 GN=COL5A1 PE=4 SV=1	-0.0327505	1	-0.18911	0.0160363	-0.15636	0.0160363			-0.378221	1.03207
A0A024R8E5	-0.0327505	1	-0.18911	0.0160363	-0.15636	0.0160363			-0.378221	1.03207
Collagen, type VI, alpha 1, isoform CRA_b OS=Homo sapiens OX=9606 GN=COL6A1 PE=2 SV=1	-0.0443433	0.840251	-1.01303	0.00657018	-0.968691	0.0160363			-2.02607	0.862857
A0A384P5H7	-0.0443433	0.840251	-1.01303	0.00657018	-0.968691	0.0160363			-2.02607	0.862857
Collagen, type VI, alpha 3 OS=Homo sapiens OX=9606 GN=COL6A3 PE=2 SV=1	-0.438581	0.168978	-1.5734	0.00272915	-1.13482	0.0385835			-3.1468	0.210291
D9ZGF2	-0.438581	0.168978	-1.5734	0.00272915	-1.13482	0.0385835			-3.1468	0.210291
Collagen, type XVII, alpha 1, isoform CRA_b OS=Homo sapiens OX=9606 GN=COL17A1 PE=2 SV=1	-1.47766	0.601895	666	0.0749084	666	0.0255868			1330.52	0.702391
D3DRA2	-1.47766	0.601895	666	0.0749084	666	0.0255868			1330.52	0.702391
Collagenase 3 OS=Homo sapiens OX=9606 PE=2 SV=1			-666	0.467671	-666	0.467671			-1332	0.935343
G5E971			-666	0.467671	-666	0.467671			-1332	0.935343
Collagen-binding protein OS=Homo sapiens OX=9606 GN=SERPINH1 PE=3 SV=1	0.245018	0.310733	-0.229955	0.046125	-0.474973	0.624466			-0.459911	0.981324
A0A024R5K8	0.245018	0.310733	-0.229955	0.046125	-0.474973	0.624466			-0.459911	0.981324
Collectin-12 OS=Homo sapiens OX=9606 GN=COLEC12 PE=1 SV=3			-666	0.277483	-666	0.277483			-1332	0.554966
Q5KU26			-666	0.277483	-666	0.277483			-1332	0.554966
Complement C1r subcomponent-like protein OS=Homo sapiens OX=9606 GN=C1RL PE=1 SV=2			-666	0.467671	-666	0.467671			-1332	0.935343
Q9NZP8			-666	0.467671	-666	0.467671			-1332	0.935343
Complement C1s subcomponent (Fragment) OS=Homo sapiens OX=9606 GN=C1S PE=1 SV=1	0.256048	0.895544	666	0.0255868	666	0.00859253			1332.26	0.929723
C9IZP8	0.256048	0.895544	666	0.0255868	666	0.00859253			1332.26	0.929723
Complement C1s subcomponent OS=Homo sapiens OX=9606 GN=C1S PE=1 SV=1	0.607895	0.101431	-0.682781	0.779848	-1.29068	0.0352116			-1.36556	0.916491
P09871	0.607895	0.101431	-0.682781	0.779848	-1.29068	0.0352116			-1.36556	0.916491
Complement C3 OS=Homo sapiens OX=9606 GN=C3 PE=1 SV=2	0.30935	0.762311	-2.08749	0.00118332	-2.39684	2.89531e-05			-4.17498	0.763523
P01024	0.30935	0.762311	-2.08749	0.00118332	-2.39684	2.89531e-05			-4.17498	0.763523
Complement C4-A OS=Homo sapiens OX=9606 GN=C4A PE=1 SV=2	-0.256677	0.979244	-2.12523	0.177425	-1.86855	0.165121			-4.25045	1.32179
P0C0L4	-0.256677	0.979244	-2.12523	0.177425	-1.86855	0.165121			-4.25045	1.32179
Complement C5 OS=Homo sapiens OX=9606 GN=C5 PE=1 SV=4	-1.29086	0.601895	-2.40458	0.352784	-1.11372	0.648056			-4.80915	1.60274
P01031	-1.29086	0.601895	-2.40458	0.352784	-1.11372	0.648056			-4.80915	1.60274
Complement component 1 Q subcomponent-binding protein, mitochondrial OS=Homo sapiens OX=9606 GN=C1QBP PE=1 SV=1	-0.00953774	1	-0.702444	0.72086	-0.692906	1			-1.40489	2.72086
Q07021	-0.00953774	1	-0.702444	0.72086	-0.692906	1			-1.40489	2.72086
Complement component 8 subunit beta OS=Homo sapiens OX=9606 GN=C8B PE=1 SV=1			-666	0.467671	-666	0.467671			-1332	0.935343
F5GY80			-666	0.467671	-666	0.467671			-1332	0.935343
Complement component C7 OS=Homo sapiens OX=9606 GN=C7 PE=1 SV=2	-1.74602	0.601895	-2.3607	0.262795	-0.614683	0.819466			-4.7214	1.68416
P10643	-1.74602	0.601895	-2.3607	0.262795	-0.614683	0.819466			-4.7214	1.68416
Complement component C9 OS=Homo sapiens OX=9606 GN=C9 PE=3 SV=1	-1.68103	0.57931	-4.37593	0.120071	-2.6949	0.28365			-8.75185	0.983031
A0A024R035	-1.68103	0.57931	-4.37593	0.120071	-2.6949	0.28365			-8.75185	0.983031
Complement factor H OS=Homo sapiens OX=9606 GN=CFH PE=1 SV=4	-0.0648045	0.959818	-1.69597	0.0104094	-1.63117	0.0222567			-3.39194	0.992484
P08603	-0.0648045	0.959818	-1.69597	0.0104094	-1.63117	0.0222567			-3.39194	0.992484
Complement factor H-related protein 1 OS=Homo sapiens OX=9606 GN=CFHR1 PE=1 SV=2			-666	0.467671	-666	0.467671			-1332	0.935343
Q03591			-666	0.467671	-666	0.467671			-1332	0.935343
Complement factor I OS=Homo sapiens OX=9606 PE=2 SV=1	-0.313326	1	-2.7863	0.328211	-2.47297	0.328211			-5.5726	1.65642
A0A0U4BCF5	-0.313326	1	-2.7863	0.328211	-2.47297	0.328211			-5.5726	1.65642
Complement subcomponent C1r OS=Homo sapiens OX=9606 GN=C1R PE=1 SV=1	0.653395	0.117731	-0.624114	0.817806	-1.27751	0.0993494			-1.24823	1.03489
A0A3B3ISR2	0.653395	0.117731	-0.624114	0.817806	-1.27751	0.0993494			-1.24823	1.03489
Component 3 of promoter of RISC OS=Homo sapiens OX=9606 GN=TSN PE=1 SV=1	-0.68083	0.424505	-2.42661	0.305597	-1.74578	0.70838			-4.85322	1.43848
E9PGT1	-0.68083	0.424505	-2.42661	0.305597	-1.74578	0.70838			-4.85322	1.43848
Condensin-2 complex subunit G2 (Fragment) OS=Homo sapiens OX=9606 GN=NCAPG2 PE=1 SV=1	-1.08932	0.57931	1.0361	0.728203	2.12542	0.28005			2.07219	1.58756
H0Y6U5	-1.08932	0.57931	1.0361	0.728203	2.12542	0.28005			2.07219	1.58756
Connective tissue growth factor OS=Homo sapiens OX=9606 GN=CTGF PE=2 SV=1	0.199457	0.686632	-0.844967	0.158381	-1.04442	0.0385835			-1.68993	0.883596
Q5M8T4	0.199457	0.686632	-0.844967	0.158381	-1.04442	0.0385835			-1.68993	0.883596
Contactin 1, isoform CRA_a OS=Homo sapiens OX=9606 GN=CNTN1 PE=3 SV=1	0.805539	0.364247	-2.98245	0.00030319	-3.78798	8.51578e-05			-5.96489	0.364635
A0A024R104	0.805539	0.364247	-2.98245	0.00030319	-3.78798	8.51578e-05			-5.96489	0.364635
Contactin 5 OS=Homo sapiens OX=9606 GN=CNTN5 PE=2 SV=1	666	0.355967	666	0.226104					1332	0.582071
B7ZM08	666	0.355967	666	0.226104					1332	0.582071
COP9 signalosome complex subunit 1 OS=Homo sapiens OX=9606 GN=GPS1 PE=1 SV=1			-666	0.17123	-666	0.17123			-1332	0.342461
A0A096LP07			-666	0.17123	-666	0.17123			-1332	0.342461
COP9 signalosome complex subunit 2 OS=Homo sapiens OX=9606 PE=2 SV=1			-666	0.277483	-666	0.277483			-1332	0.554966
B2R6N0			-666	0.277483	-666	0.277483			-1332	0.554966
COP9 signalosome complex subunit 3 OS=Homo sapiens OX=9606 GN=COPS3 PE=1 SV=3	-666	0.165518	-666	0.0240394	-2.80949	0.157057			-1334.81	0.346614
Q9UNS2	-666	0.165518	-666	0.0240394	-2.80949	0.157057			-1334.81	0.346614
COP9 signalosome complex subunit 4 (Fragment) OS=Homo sapiens OX=9606 GN=COPS4 PE=2 SV=1	666	0.355967	-4.41339	0.0118785	-666	0.00453613			-4.41339	0.372382
A0A0S2Z5H7	666	0.355967	-4.41339	0.0118785	-666	0.00453613			-4.41339	0.372382
COP9 signalosome complex subunit 6 OS=Homo sapiens OX=9606 PE=2 SV=1	-666	0.165518	-666	0.17123	-0.472794	0.954136			-1332.47	1.29088
B2R514	-666	0.165518	-666	0.17123	-0.472794	0.954136			-1332.47	1.29088
COP9 signalosome complex subunit 7a OS=Homo sapiens OX=9606 GN=COPS7A PE=1 SV=1			-666	0.17123	-666	0.17123			-1332	0.342461
Q9UBW8			-666	0.17123	-666	0.17123			-1332	0.342461
COP9 signalosome complex subunit 9 OS=Homo sapiens OX=9606 GN=COPS9 PE=1 SV=3			-666	0.0657066	-666	0.0657066			-1332	0.131413
Q8WXC6			-666	0.0657066	-666	0.0657066			-1332	0.131413
Copine III, isoform CRA_a OS=Homo sapiens OX=9606 GN=CPNE3 PE=3 SV=1	-666	0.165518	-666	0.277483	-1.4583	0.727638			-1333.46	1.17064
A0A024R994	-666	0.165518	-666	0.277483	-1.4583	0.727638			-1333.46	1.17064
Copine-1 OS=Homo sapiens OX=9606 GN=CPNE1 PE=1 SV=1			-666	0.0657066	-666	0.0657066			-1332	0.131413
B0QZ18			-666	0.0657066	-666	0.0657066			-1332	0.131413
Copper transport protein ATOX1 OS=Homo sapiens OX=9606 GN=ATOX1 PE=1 SV=1	0.77569	0.291035	-2.81926	0.00176624	-3.59495	0.000135364			-5.63851	0.292937
O00244	0.77569	0.291035	-2.81926	0.00176624	-3.59495	0.000135364			-5.63851	0.292937
Core histone macro-H2A.1 OS=Homo sapiens OX=9606 GN=MACROH2A1 PE=1 SV=4			-666	0.467671	-666	0.467671			-1332	0.935343
O75367			-666	0.467671	-666	0.467671			-1332	0.935343
Corneodesmosin OS=Homo sapiens OX=9606 PE=4 SV=1			-666	0.467671	-666	0.467671			-1332	0.935343
A0A1U9X8X5			-666	0.467671	-666	0.467671			-1332	0.935343
Cornifin-B OS=Homo sapiens OX=9606 GN=SPRR1B PE=1 SV=2	-666	0.355967			666	0.226104			0	0.582071
P22528	-666	0.355967			666	0.226104			0	0.582071
Coronin OS=Homo sapiens OX=9606 GN=CORO1B PE=3 SV=1	-0.172769	0.689732	-0.812604	0.489502	-0.639835	0.676926			-1.62521	1.85616
A0A024R5K1	-0.172769	0.689732	-0.812604	0.489502	-0.639835	0.676926			-1.62521	1.85616
Corticotropin-releasing factor-binding protein OS=Homo sapiens OX=9606 GN=CRHBP PE=1 SV=2	666	0.355967	666	0.226104					1332	0.582071
P24387	666	0.355967	666	0.226104					1332	0.582071
Costars family protein ABRACL OS=Homo sapiens OX=9606 GN=ABRACL PE=1 SV=1	-0.123226	0.80911	-0.518579	0.346877	-0.395352	0.704849			-1.03716	1.86084
Q9P1F3	-0.123226	0.80911	-0.518579	0.346877	-0.395352	0.704849			-1.03716	1.86084
C-ras-Ki-2 activated oncogene (Fragment) OS=Homo sapiens OX=9606 PE=2 SV=1			-666	0.17123	-666	0.17123			-1332	0.342461
Q15285			-666	0.17123	-666	0.17123			-1332	0.342461
C-reactive protein OS=Homo sapiens OX=9606 GN=CRP PE=1 SV=1			-666	0.467671	-666	0.467671			-1332	0.935343
P02741			-666	0.467671	-666	0.467671			-1332	0.935343
Creatine kinase (Fragment) OS=Homo sapiens OX=9606 GN=CKB PE=2 SV=1	1.20624	0.187821	-1.1899	0.952513	-2.39613	0.329502			-2.37979	1.46984
A0A0S2Z471	1.20624	0.187821	-1.1899	0.952513	-2.39613	0.329502			-2.37979	1.46984
Crk-like protein OS=Homo sapiens OX=9606 GN=CRKL PE=1 SV=1	-666	0.355967	-666	0.0657066	-3.07003	0.220046			-1335.07	0.64172
P46109	-666	0.355967	-666	0.0657066	-3.07003	0.220046			-1335.07	0.64172
CSDA protein OS=Homo sapiens OX=9606 PE=2 SV=1			-666	0.467671	-666	0.467671			-1332	0.935343
Q96GD7			-666	0.467671	-666	0.467671			-1332	0.935343
CTP synthase OS=Homo sapiens OX=9606 GN=CTPS1 PE=1 SV=1			-666	0.0400827	-666	0.0400827			-1332	0.0801655
A0A3B3ITF6			-666	0.0400827	-666	0.0400827			-1332	0.0801655
CTTNBP2 N-terminal-like protein OS=Homo sapiens OX=9606 GN=CTTNBP2NL PE=1 SV=2	666	0.355967	666	0.226104					1332	0.582071
Q9P2B4	666	0.355967	666	0.226104					1332	0.582071
C-type mannose receptor 2 OS=Homo sapiens OX=9606 GN=MRC2 PE=1 SV=2	-0.397789	0.281185	-1.66912	0.0550076	-1.27133	0.227527			-3.33824	0.56372
Q9UBG0	-0.397789	0.281185	-1.66912	0.0550076	-1.27133	0.227527			-3.33824	0.56372
Cullin-1 (Fragment) OS=Homo sapiens OX=9606 GN=CUL1 PE=1 SV=1			-666	0.0240394	-666	0.0240394			-1332	0.0480788
A0A590UJA0			-666	0.0240394	-666	0.0240394			-1332	0.0480788
CXADR-like membrane protein OS=Homo sapiens OX=9606 GN=CLMP PE=1 SV=1			-666	0.0240394	-666	0.0240394			-1332	0.0480788
Q9H6B4			-666	0.0240394	-666	0.0240394			-1332	0.0480788
C-X-C motif chemokine 10 OS=Homo sapiens OX=9606 GN=CXCL10 PE=1 SV=2	666	0.355967	666	0.226104					1332	0.582071
P02778	666	0.355967	666	0.226104					1332	0.582071
C-X-C motif chemokine 3 OS=Homo sapiens OX=9606 GN=CXCL3 PE=1 SV=1	666	0.355967	666	0.226104					1332	0.582071
P19876	666	0.355967	666	0.226104					1332	0.582071
CXXC motif containing zinc binding protein OS=Homo sapiens OX=9606 GN=CZIB PE=1 SV=1	666	0.165518	-2.97866	0.118255	-666	0.0141258			-2.97866	0.297899
Q9NWV4	666	0.165518	-2.97866	0.118255	-666	0.0141258			-2.97866	0.297899
Cyclin-dependent kinase 12 (Fragment) OS=Homo sapiens OX=9606 GN=CDK12 PE=1 SV=1	0.271317	1	666	0.226104	666	0.226104			1332.27	1.45221
J3QSD7	0.271317	1	666	0.226104	666	0.226104			1332.27	1.45221
Cyclin-dependent kinase 4, isoform CRA_a OS=Homo sapiens OX=9606 GN=CDK4 PE=3 SV=1	666	0.355967	666	0.226104					1332	0.582071
A0A024RBB6	666	0.355967	666	0.226104					1332	0.582071
Cyclin-dependent kinase 8 OS=Homo sapiens OX=9606 GN=CDK8 PE=2 SV=1	-1.00996	0.237352	666	0.0749084	666	0.00278355			1330.99	0.315044
Q64FY6	-1.00996	0.237352	666	0.0749084	666	0.00278355			1330.99	0.315044
Cyclin-Q (Fragment) OS=Homo sapiens OX=9606 GN=CCNQ PE=1 SV=1	666	0.355967	-0.731026	0.794372	-666	0.467671			-0.731026	1.61801
A0A087X1W3	666	0.355967	-0.731026	0.794372	-666	0.467671			-0.731026	1.61801
Cystatin-A OS=Homo sapiens OX=9606 GN=CSTA PE=1 SV=1	2.74875	0.136092	-1.05633	0.34072	-3.80508	0.526591			-2.11267	1.0034
P01040	2.74875	0.136092	-1.05633	0.34072	-3.80508	0.526591			-2.11267	1.0034
Cystatin-B OS=Homo sapiens OX=9606 GN=CSTB PE=1 SV=2	-0.386047	0.30473	1.12933	0.000615462	1.51538	0.0246512			2.25867	0.329997
P04080	-0.386047	0.30473	1.12933	0.000615462	1.51538	0.0246512			2.25867	0.329997
Cystatin-M OS=Homo sapiens OX=9606 GN=CST6 PE=1 SV=1	-666	0.165518	-666	0.00810914	-3.62876	0.04983			-1335.63	0.223457
Q15828	-666	0.165518	-666	0.00810914	-3.62876	0.04983			-1335.63	0.223457
Cystatin-SN OS=Homo sapiens OX=9606 GN=CST1 PE=1 SV=3	1.47651	1	666	0.226104	666	0.226104			1333.48	1.45221
P01037	1.47651	1	666	0.226104	666	0.226104			1333.48	1.45221
Cysteine and glycine-rich protein 2 OS=Homo sapiens OX=9606 GN=CSRP2 PE=1 SV=1	-666	0.355967			666	0.226104			0	0.582071
F8VW96	-666	0.355967			666	0.226104			0	0.582071
Cysteine and histidine-rich domain (CHORD)-containing 1, isoform CRA_c OS=Homo sapiens OX=9606 GN=CHORDC1 PE=4 SV=1			-666	0.106374	-666	0.106374			-1332	0.212749
A0A024R394			-666	0.106374	-666	0.106374			-1332	0.212749
Cysteine-rich hydrophobic domain-containing protein 2 OS=Homo sapiens OX=9606 GN=CHIC2 PE=1 SV=1	-0.369907	0.572482	666	0.0255868	666	0.00278355			1331.63	0.600853
D6RDW7	-0.369907	0.572482	666	0.0255868	666	0.00278355			1331.63	0.600853
Cysteine-rich motor neuron 1 protein OS=Homo sapiens OX=9606 GN=CRIM1 PE=1 SV=1	-0.420126	0.709427	-3.06461	0.00185204	-2.64448	0.00179156			-6.12921	0.71307
Q9NZV1	-0.420126	0.709427	-3.06461	0.00185204	-2.64448	0.00179156			-6.12921	0.71307
Cysteine-rich protein 1 OS=Homo sapiens OX=9606 GN=CRIP1 PE=1 SV=3			-666	0.277483	-666	0.277483			-1332	0.554966
P50238			-666	0.277483	-666	0.277483			-1332	0.554966
Cysteine-rich protein 2 OS=Homo sapiens OX=9606 GN=CRIP2 PE=1 SV=1	0.201197	0.644086	-4.07096	0.000243707	-4.27216	0.000181839			-8.14193	0.644511
P52943	0.201197	0.644086	-4.07096	0.000243707	-4.27216	0.000181839			-8.14193	0.644511
Cysteine-rich secretory protein LCCL domain-containing 1 OS=Homo sapiens OX=9606 GN=CRISPLD1 PE=2 SV=1	-666	0.355967			666	0.226104			0	0.582071
Q9H336	-666	0.355967			666	0.226104			0	0.582071
Cytochrome b-c1 complex subunit 1, mitochondrial OS=Homo sapiens OX=9606 GN=UQCRC1 PE=1 SV=3			-666	0.467671	-666	0.467671			-1332	0.935343
P31930			-666	0.467671	-666	0.467671			-1332	0.935343
Cytochrome b-c1 complex subunit 6, mitochondrial OS=Homo sapiens OX=9606 GN=UQCRH PE=1 SV=2			-666	0.467671	-666	0.467671			-1332	0.935343
P07919			-666	0.467671	-666	0.467671			-1332	0.935343
Cytochrome c (Fragment) OS=Homo sapiens OX=9606 GN=CYCS PE=1 SV=1	0.206546	0.742282	0.505696	0.485157	0.299149	0.940916			1.01139	2.16836
C9JFR7	0.206546	0.742282	0.505696	0.485157	0.299149	0.940916			1.01139	2.16836
Cytochrome c oxidase copper chaperone OS=Homo sapiens OX=9606 GN=COX17 PE=1 SV=2	-666	0.355967	-666	0.277483	-1.72972	0.828956			-1333.73	1.46241
Q14061	-666	0.355967	-666	0.277483	-1.72972	0.828956			-1333.73	1.46241
Cytochrome c oxidase polypeptide Vb OS=Homo sapiens OX=9606 PE=2 SV=1			-666	0.17123	-666	0.17123			-1332	0.342461
A0A384NL93			-666	0.17123	-666	0.17123			-1332	0.342461
Cytochrome c oxidase subunit 5A, mitochondrial OS=Homo sapiens OX=9606 GN=COX5A PE=1 SV=2			-666	0.17123	-666	0.17123			-1332	0.342461
P20674			-666	0.17123	-666	0.17123			-1332	0.342461
Cytochrome c oxidase subunit 6B1 OS=Homo sapiens OX=9606 GN=COX6B1 PE=1 SV=2	-1.25718	0.57931	-3.36925	0.120071	-2.11207	0.328641			-6.7385	1.02802
P14854	-1.25718	0.57931	-3.36925	0.120071	-2.11207	0.328641			-6.7385	1.02802
Cytochrome P450 27C1 OS=Homo sapiens OX=9606 GN=CYP27C1 PE=1 SV=3	-1.25323	0.517767	666	0.226104	666	0.0749084			1330.75	0.81878
Q4G0S4	-1.25323	0.517767	666	0.226104	666	0.0749084			1330.75	0.81878
Cytoglobin OS=Homo sapiens OX=9606 GN=CYGB PE=1 SV=1	0.752505	0.889535	2.35408	0.227134	1.60157	0.274504			4.70816	1.39117
K7EMC7	0.752505	0.889535	2.35408	0.227134	1.60157	0.274504			4.70816	1.39117
Cytokeratin-1 OS=Homo sapiens OX=9606 GN=KRT1 PE=3 SV=1	0.0166586	0.879847	-0.0712302	0.000240976	-0.0878888	0.000141203			-0.14246	0.880229
H6VRF8	0.0166586	0.879847	-0.0712302	0.000240976	-0.0878888	0.000141203			-0.14246	0.880229
Cytokine-like protein 1 OS=Homo sapiens OX=9606 GN=CYTL1 PE=1 SV=1	-1.19161	0.327219	-0.693984	0.942591	0.497625	0.328211			-1.38797	1.59802
Q9NRR1	-1.19161	0.327219	-0.693984	0.942591	0.497625	0.328211			-1.38797	1.59802
Cytoplasmic aconitate hydratase OS=Homo sapiens OX=9606 GN=ACO1 PE=1 SV=3	-666	0.355967	-666	0.467671	-0.927589	0.794372			-1332.93	1.61801
P21399	-666	0.355967	-666	0.467671	-0.927589	0.794372			-1332.93	1.61801
Cytoplasmic dynein 1 heavy chain 1 OS=Homo sapiens OX=9606 GN=DYNC1H1 PE=1 SV=1	-0.437628	0.709427	-2.92034	0.0590269	-2.48272	0.133759			-5.84069	0.902212
A0A7P0T9C4	-0.437628	0.709427	-2.92034	0.0590269	-2.48272	0.133759			-5.84069	0.902212
Cytoplasmic dynein 1 light intermediate chain 1 OS=Homo sapiens OX=9606 GN=DYNC1LI1 PE=1 SV=3			-666	0.467671	-666	0.467671			-1332	0.935343
Q9Y6G9			-666	0.467671	-666	0.467671			-1332	0.935343
Cytoskeleton-associated protein 4, isoform CRA_c OS=Homo sapiens OX=9606 GN=CKAP4 PE=4 SV=1	-0.407551	0.826269	-0.880979	0.749329	-0.473428	0.522791			-1.76196	2.09839
A0A024RBH2	-0.407551	0.826269	-0.880979	0.749329	-0.473428	0.522791			-1.76196	2.09839
Cytosol aminopeptidase OS=Homo sapiens OX=9606 GN=LAP3 PE=1 SV=3	-0.798565	0.717082	-0.23341	0.715314	0.565155	0.851877			-0.46682	2.28427
P28838	-0.798565	0.717082	-0.23341	0.715314	0.565155	0.851877			-0.46682	2.28427
Cytosolic acyl coenzyme A thioester hydrolase OS=Homo sapiens OX=9606 GN=ACOT7 PE=1 SV=3			-666	0.106374	-666	0.106374			-1332	0.212749
O00154			-666	0.106374	-666	0.106374			-1332	0.212749
D-3-phosphoglycerate dehydrogenase OS=Homo sapiens OX=9606 GN=PHGDH PE=1 SV=1	2.57827	0.517767	1.65068	0.28005	-0.927589	0.794372			3.30135	1.59219
A0A286YF22	2.57827	0.517767	1.65068	0.28005	-0.927589	0.794372			3.30135	1.59219
Damage-control phosphatase ARMT1 OS=Homo sapiens OX=9606 GN=ARMT1 PE=1 SV=1			-666	0.277483	-666	0.277483			-1332	0.554966
Q9H993			-666	0.277483	-666	0.277483			-1332	0.554966
D-aminoacyl-tRNA deacylase OS=Homo sapiens OX=9606 GN=DTD1 PE=2 SV=1			-666	0.467671	-666	0.467671			-1332	0.935343
Q496C9			-666	0.467671	-666	0.467671			-1332	0.935343
DBH-like monooxygenase protein 1 OS=Homo sapiens OX=9606 GN=MOXD1 PE=1 SV=1			-666	0.467671	-666	0.467671			-1332	0.935343
Q6UVY6			-666	0.467671	-666	0.467671			-1332	0.935343
dCTP pyrophosphatase 1 OS=Homo sapiens OX=9606 GN=DCTPP1 PE=1 SV=1			-666	0.277483	-666	0.277483			-1332	0.554966
Q9H773			-666	0.277483	-666	0.277483			-1332	0.554966
D-dopachrome decarboxylase OS=Homo sapiens OX=9606 GN=DDT PE=1 SV=3	-0.460779	0.337115	-0.483553	0.956053	-0.0227735	0.104754			-0.967105	1.39792
P30046	-0.460779	0.337115	-0.483553	0.956053	-0.0227735	0.104754			-0.967105	1.39792
Death effector domain-containing protein OS=Homo sapiens OX=9606 GN=DEDD PE=1 SV=1	-0.531813	0.57815	1.21392	0.0577049	1.74573	0.00677311			2.42783	0.642629
O75618	-0.531813	0.57815	1.21392	0.0577049	1.74573	0.00677311			2.42783	0.642629
Decorin OS=Homo sapiens OX=9606 GN=DCN PE=1 SV=1	0.540215	0.0641665	-0.325971	0.276196	-0.866186	0.779848			-0.651941	1.12021
P07585	0.540215	0.0641665	-0.325971	0.276196	-0.866186	0.779848			-0.651941	1.12021
Delta-aminolevulinic acid dehydratase OS=Homo sapiens OX=9606 PE=2 SV=1	0.553132	0.672475	-0.85574	0.966902	-1.40887	0.66982			-1.71148	2.3092
A0A140VJL9	0.553132	0.672475	-0.85574	0.966902	-1.40887	0.66982			-1.71148	2.3092
Delta-hemoglobin (Fragment) OS=Homo sapiens OX=9606 PE=3 SV=1	-666	0.355967			666	0.226104			0	0.582071
Q14485	-666	0.355967			666	0.226104			0	0.582071
Delta-like protein OS=Homo sapiens OX=9606 PE=2 SV=1			-666	0.00246659	-666	0.00246659			-1332	0.00493319
B2R6U9			-666	0.00246659	-666	0.00246659			-1332	0.00493319
Density-regulated protein OS=Homo sapiens OX=9606 GN=DENR PE=3 SV=1	-0.177073	1	-0.229458	0.6313	-0.0523858	0.522261			-0.458917	2.15356
A0A024RBR3	-0.177073	1	-0.229458	0.6313	-0.0523858	0.522261			-0.458917	2.15356
Deoxyhypusine hydroxylase (Fragment) OS=Homo sapiens OX=9606 GN=DOHH PE=1 SV=1			-666	0.277483	-666	0.277483			-1332	0.554966
A0A5F9ZGM7			-666	0.277483	-666	0.277483			-1332	0.554966
Deoxyribonuclease II (Fragment) OS=Homo sapiens OX=9606 PE=2 SV=1	0.240327	0.579358	0.696026	0.035218	0.4557	0.118787			1.39205	0.733363
C0LQF2	0.240327	0.579358	0.696026	0.035218	0.4557	0.118787			1.39205	0.733363
Deoxyribose-phosphate aldolase OS=Homo sapiens OX=9606 GN=DERA PE=1 SV=2	666	0.355967	666	0.226104					1332	0.582071
Q9Y315	666	0.355967	666	0.226104					1332	0.582071
Deoxyuridine 5'-triphosphate nucleotidohydrolase (Fragment) OS=Homo sapiens OX=9606 GN=DUT PE=1 SV=1			-666	0.277483	-666	0.277483			-1332	0.554966
H0YKC5			-666	0.277483	-666	0.277483			-1332	0.554966
Dermcidin OS=Homo sapiens OX=9606 GN=DCD PE=1 SV=2	0.216898	0.607831	-0.0467425	0.0483635	-0.26364	0.124044			-0.0934849	0.780239
P81605	0.216898	0.607831	-0.0467425	0.0483635	-0.26364	0.124044			-0.0934849	0.780239
DERP12 (Dermal papilla derived protein 12) OS=Homo sapiens OX=9606 GN=derp12 PE=2 SV=1	1.47022	1	1.60567	0.488193	0.135457	0.557512			3.21135	2.0457
Q8TE01	1.47022	1	1.60567	0.488193	0.135457	0.557512			3.21135	2.0457
Desmocollin 3, isoform CRA_b OS=Homo sapiens OX=9606 GN=DSC3 PE=4 SV=1			-666	0.467671	-666	0.467671			-1332	0.935343
A0A024RC29			-666	0.467671	-666	0.467671			-1332	0.935343
Desmocollin-1 OS=Homo sapiens OX=9606 GN=DSC1 PE=1 SV=2	-666	0.165518	-666	0.277483	-1.83358	0.727638			-1333.83	1.17064
Q08554	-666	0.165518	-666	0.277483	-1.83358	0.727638			-1333.83	1.17064
Desmoglein-1 OS=Homo sapiens OX=9606 GN=DSG1 PE=1 SV=2	0.789628	0.925056	-1.31192	0.393961	-2.10155	0.393961			-2.62384	1.71298
Q02413	0.789628	0.925056	-1.31192	0.393961	-2.10155	0.393961			-2.62384	1.71298
Desmoglein-2 OS=Homo sapiens OX=9606 GN=DSG2 PE=1 SV=2	666	0.355967	666	0.226104					1332	0.582071
Q14126	666	0.355967	666	0.226104					1332	0.582071
Desmoplakin OS=Homo sapiens OX=9606 GN=DSP PE=1 SV=3	-1.3845	0.819549	-2.38605	0.315272	-1.00154	0.165709			-4.77209	1.30053
P15924	-1.3845	0.819549	-2.38605	0.315272	-1.00154	0.165709			-4.77209	1.30053
Destrin OS=Homo sapiens OX=9606 GN=DSTN PE=1 SV=3	0.0417588	0.713938	-1.81924	0.0164615	-1.861	0.0182414			-3.63849	0.748641
P60981	0.0417588	0.713938	-1.81924	0.0164615	-1.861	0.0182414			-3.63849	0.748641
Deubiquitinase OTUD6B OS=Homo sapiens OX=9606 GN=OTUD6B PE=1 SV=1	666	0.355967	-0.722318	0.794372	-666	0.467671			-0.722318	1.61801
Q8N6M0	666	0.355967	-0.722318	0.794372	-666	0.467671			-0.722318	1.61801
Diablo homolog, mitochondrial (Fragment) OS=Homo sapiens OX=9606 GN=DIABLO PE=2 SV=1	-1.098	0.57931	-1.74757	0.828956	-0.649571	0.727638			-3.49514	2.1359
A0A0S2Z5U7	-1.098	0.57931	-1.74757	0.828956	-0.649571	0.727638			-3.49514	2.1359
Dickkopf-like protein 1 OS=Homo sapiens OX=9606 GN=DKK1 PE=2 SV=1	0.186938	0.709427	-2.79036	0.0286423	-2.97729	0.0389742			-5.58071	0.777043
I1W660	0.186938	0.709427	-2.79036	0.0286423	-2.97729	0.0389742			-5.58071	0.777043
Dickkopf-related protein 3 OS=Homo sapiens OX=9606 GN=DKK3 PE=1 SV=2	-0.431222	0.355638	-0.0381011	0.0596621	0.393121	0.00504841			-0.0762023	0.420348
Q9UBP4	-0.431222	0.355638	-0.0381011	0.0596621	0.393121	0.00504841			-0.0762023	0.420348
Dihydrolipoyllysine-residue succinyltransferase component of 2-oxoglutarate dehydrogenase complex, mitochondrial OS=Homo sapiens OX=9606 GN=DLST PE=3 SV=1			-666	0.467671	-666	0.467671			-1332	0.935343
A0A024R6C9			-666	0.467671	-666	0.467671			-1332	0.935343
Dihydropyrimidinase-related protein 2 OS=Homo sapiens OX=9606 GN=DPYSL2 PE=1 SV=1	0.285238	0.504255	-1.54732	0.0229568	-1.83256	0.0142135			-3.09464	0.541426
A0A1C7CYX9	0.285238	0.504255	-1.54732	0.0229568	-1.83256	0.0142135			-3.09464	0.541426
Dihydropyrimidinase-related protein 5 OS=Homo sapiens OX=9606 GN=DPYSL5 PE=1 SV=1	-666	0.355967			666	0.226104			0	0.582071
Q9BPU6	-666	0.355967			666	0.226104			0	0.582071
Dipeptidyl peptidase 2 OS=Homo sapiens OX=9606 GN=DPP7 PE=1 SV=3	1.69661	0.55104	0.676738	0.42381	-1.01987	1			1.35348	1.97485
Q9UHL4	1.69661	0.55104	0.676738	0.42381	-1.01987	1			1.35348	1.97485
Dipeptidyl peptidase 3 OS=Homo sapiens OX=9606 GN=DPP3 PE=1 SV=1	-0.579758	0.234925	-1.3735	0.420079	-0.793742	0.797048			-2.747	1.45205
G3V180	-0.579758	0.234925	-1.3735	0.420079	-0.793742	0.797048			-2.747	1.45205
Dipeptidyl peptidase 4 OS=Homo sapiens OX=9606 GN=DPP4 PE=1 SV=1			-666	0.106374	-666	0.106374			-1332	0.212749
A0A7I2V2X8			-666	0.106374	-666	0.106374			-1332	0.212749
Disabled homolog 2, mitogen-responsive phosphoprotein (Drosophila), isoform CRA_a OS=Homo sapiens OX=9606 GN=DAB2 PE=4 SV=1	666	0.355967	-2.32416	0.828956	-666	0.277483			-2.32416	1.46241
A0A024R036	666	0.355967	-2.32416	0.828956	-666	0.277483			-2.32416	1.46241
Discoidin, CUB and LCCL domain-containing protein 1 OS=Homo sapiens OX=9606 GN=DCBLD1 PE=1 SV=2			-666	0.17123	-666	0.17123			-1332	0.342461
Q8N8Z6			-666	0.17123	-666	0.17123			-1332	0.342461
Disintegrin and metalloproteinase domain-containing protein 10 OS=Homo sapiens OX=9606 GN=ADAM10 PE=4 SV=1	-0.273108	0.958236	-2.90166	0.0254126	-2.62855	0.0407615			-5.80332	1.02441
A0A024R5U5	-0.273108	0.958236	-2.90166	0.0254126	-2.62855	0.0407615			-5.80332	1.02441
Disintegrin and metalloproteinase domain-containing protein 19 OS=Homo sapiens OX=9606 GN=ADAM19 PE=1 SV=3	0.651954	1	-1.81824	0.526591	-2.47019	0.526591			-3.63647	2.05318
Q9H013	0.651954	1	-1.81824	0.526591	-2.47019	0.526591			-3.63647	2.05318
Disks large homolog 1 OS=Homo sapiens OX=9606 GN=DLG1 PE=1 SV=1	-666	0.355967	-666	0.277483	-2.27786	0.828956			-1334.28	1.46241
A0A590UJ08	-666	0.355967	-666	0.277483	-2.27786	0.828956			-1334.28	1.46241
Disks large homolog 5 OS=Homo sapiens OX=9606 GN=DLG5 PE=1 SV=4	-666	0.355967	-666	0.467671	-0.709	0.794372			-1332.71	1.61801
Q8TDM6	-666	0.355967	-666	0.467671	-0.709	0.794372			-1332.71	1.61801
Disks large-associated protein 3 OS=Homo sapiens OX=9606 GN=DLGAP3 PE=1 SV=3	666	0.355967	666	0.226104					1332	0.582071
O95886	666	0.355967	666	0.226104					1332	0.582071
DNA damage-binding protein 1 OS=Homo sapiens OX=9606 GN=DDB1 PE=1 SV=1	0.035046	0.90386	-2.60774	0.0438303	-2.64279	0.044691			-5.21548	0.992381
Q16531	0.035046	0.90386	-2.60774	0.0438303	-2.64279	0.044691			-5.21548	0.992381
DNA excision repair protein ERCC-6-like OS=Homo sapiens OX=9606 GN=ERCC6L PE=1 SV=1	-666	0.355967			666	0.226104			0	0.582071
Q2NKX8	-666	0.355967			666	0.226104			0	0.582071
DNA fragmentation factor subunit alpha OS=Homo sapiens OX=9606 GN=DFFA PE=1 SV=1			-666	0.0240394	-666	0.0240394			-1332	0.0480788
O00273			-666	0.0240394	-666	0.0240394			-1332	0.0480788
DNA-(apurinic or apyrimidinic site) endonuclease (Fragment) OS=Homo sapiens OX=9606 GN=APEX1 PE=1 SV=1	0.559104	0.645859	1.15858	0.209984	0.599479	0.488193			2.31717	1.34404
G3V5Q1	0.559104	0.645859	1.15858	0.209984	0.599479	0.488193			2.31717	1.34404
DNA-directed primase/polymerase protein OS=Homo sapiens OX=9606 GN=PRIMPOL PE=1 SV=3	-666	0.355967			666	0.226104			0	0.582071
Q96LW4	-666	0.355967			666	0.226104			0	0.582071
DNA-directed RNA polymerase I subunit RPA43 OS=Homo sapiens OX=9606 GN=POLR1F PE=1 SV=1	-1.3006	0.34849	0.219319	0.349181	1.51992	0.0505305			0.438638	0.748201
Q3B726	-1.3006	0.34849	0.219319	0.349181	1.51992	0.0505305			0.438638	0.748201
DNA-directed RNA polymerases I and III subunit RPAC1 (Fragment) OS=Homo sapiens OX=9606 GN=POLR1C PE=1 SV=1			-666	0.467671	-666	0.467671			-1332	0.935343
H0Y723			-666	0.467671	-666	0.467671			-1332	0.935343
DNA-directed RNA polymerases I, II, and III subunit RPABC3 (Fragment) OS=Homo sapiens OX=9606 GN=POLR2H PE=1 SV=8	-666	0.355967			666	0.226104			0	0.582071
C9JLU1	-666	0.355967			666	0.226104			0	0.582071
DnaJ homolog subfamily B member 11 OS=Homo sapiens OX=9606 GN=DNAJB11 PE=1 SV=1			-666	0.277483	-666	0.277483			-1332	0.554966
Q9UBS4			-666	0.277483	-666	0.277483			-1332	0.554966
DnaJ homolog subfamily B member 4 OS=Homo sapiens OX=9606 GN=DNAJB4 PE=1 SV=1	-0.560835	0.36914	666	0.226104	666	0.0255868			1331.44	0.620831
Q9UDY4	-0.560835	0.36914	666	0.226104	666	0.0255868			1331.44	0.620831
DnaJ homolog subfamily C member 3 OS=Homo sapiens OX=9606 GN=DNAJC3 PE=1 SV=1	-1.73704	0.28852	-5.04413	0.000691955	-3.30709	0.00399252			-10.0883	0.293204
X6R9L0	-1.73704	0.28852	-5.04413	0.000691955	-3.30709	0.00399252			-10.0883	0.293204
DnaJ homolog subfamily C member 8 OS=Homo sapiens OX=9606 GN=DNAJC8 PE=1 SV=2			-666	0.467671	-666	0.467671			-1332	0.935343
O75937			-666	0.467671	-666	0.467671			-1332	0.935343
Dolichyl-diphosphooligosaccharide--protein glycosyltransferase 48 kDa subunit OS=Homo sapiens OX=9606 GN=DDOST PE=1 SV=4			-666	0.277483	-666	0.277483			-1332	0.554966
A0A024RAD5			-666	0.277483	-666	0.277483			-1332	0.554966
Dolichyl-diphosphooligosaccharide--protein glycosyltransferase subunit 1 OS=Homo sapiens OX=9606 GN=RPN1 PE=1 SV=1			-666	0.17123	-666	0.17123			-1332	0.342461
P04843			-666	0.17123	-666	0.17123			-1332	0.342461
Down syndrome cell adhesion molecule like 1, isoform CRA_b OS=Homo sapiens OX=9606 GN=DSCAML1 PE=1 SV=1	666	0.355967	666	0.226104					1332	0.582071
A0A384DVL8	666	0.355967	666	0.226104					1332	0.582071
Dr1-associated corepressor OS=Homo sapiens OX=9606 GN=DRAP1 PE=1 SV=1	2.69232	0.117576	666	0.00859253	666	0.226104			1334.69	0.352273
C9JCC6	2.69232	0.117576	666	0.00859253	666	0.226104			1334.69	0.352273
Drebrin OS=Homo sapiens OX=9606 GN=DBN1 PE=1 SV=4	-0.700177	0.160401	-0.775148	0.845404	-0.0749706	0.194604			-1.5503	1.20041
Q16643	-0.700177	0.160401	-0.775148	0.845404	-0.0749706	0.194604			-1.5503	1.20041
Drebrin-like protein OS=Homo sapiens OX=9606 GN=DBNL PE=1 SV=1	0.727877	0.500846	-1.11475	0.383644	-1.84262	0.16035			-2.22949	1.04484
Q9UJU6	0.727877	0.500846	-1.11475	0.383644	-1.84262	0.16035			-2.22949	1.04484
Drug-sensitive protein 1 OS=Homo sapiens OX=9606 GN=YA61 PE=2 SV=1	0.346502	0.856226	1.34046	0.437756	0.993957	0.333001			2.68092	1.62698
Q9NZ23	0.346502	0.856226	1.34046	0.437756	0.993957	0.333001			2.68092	1.62698
Dual specificity mitogen-activated protein kinase kinase 2 OS=Homo sapiens OX=9606 GN=MAP2K2 PE=1 SV=1			-666	0.467671	-666	0.467671			-1332	0.935343
P36507			-666	0.467671	-666	0.467671			-1332	0.935343
Dual specificity protein phosphatase (Fragment) OS=Homo sapiens OX=9606 GN=DUSP3 PE=1 SV=1			-666	0.17123	-666	0.17123			-1332	0.342461
K7ES89			-666	0.17123	-666	0.17123			-1332	0.342461
Dual specificity protein phosphatase (Fragment) OS=Homo sapiens OX=9606 GN=DUSP3 PE=2 SV=1			-666	0.467671	-666	0.467671			-1332	0.935343
B5BUI8			-666	0.467671	-666	0.467671			-1332	0.935343
Dual-specificity mitogen-activated protein kinase kinase 5 (Fragment) OS=Homo sapiens OX=9606 GN=MAP2K5 PE=1 SV=1	-666	0.355967			666	0.226104			0	0.582071
A0A087WWX7	-666	0.355967			666	0.226104			0	0.582071
Dynactin 2 (P50), isoform CRA_c OS=Homo sapiens OX=9606 GN=DCTN2 PE=2 SV=1	-0.278926	0.715677	-1.50202	0.23419	-1.22309	0.803254			-3.00404	1.75312
A0A384MDU9	-0.278926	0.715677	-1.50202	0.23419	-1.22309	0.803254			-3.00404	1.75312
Dynactin subunit 3 OS=Homo sapiens OX=9606 GN=DCTN3 PE=1 SV=1			-666	0.0240394	-666	0.0240394			-1332	0.0480788
O75935			-666	0.0240394	-666	0.0240394			-1332	0.0480788
Dynamin-1-like protein OS=Homo sapiens OX=9606 GN=DNM1L PE=3 SV=1			-666	0.17123	-666	0.17123			-1332	0.342461
D3DUW5			-666	0.17123	-666	0.17123			-1332	0.342461
Dynein axonemal heavy chain 14 OS=Homo sapiens OX=9606 GN=DNAH14 PE=4 SV=1			-666	0.467671	-666	0.467671			-1332	0.935343
A0A804HLD3			-666	0.467671	-666	0.467671			-1332	0.935343
Dynein axonemal heavy chain 2 OS=Homo sapiens OX=9606 GN=DNAH2 PE=1 SV=3	666	0.355967	666	0.226104					1332	0.582071
Q9P225	666	0.355967	666	0.226104					1332	0.582071
Dynein axonemal heavy chain 8 OS=Homo sapiens OX=9606 GN=DNAH8 PE=1 SV=2	-0.325027	0.539305	1.32445	0.0635472	1.64948	0.00927237			2.6489	0.612124
A0A075B6F3	-0.325027	0.539305	1.32445	0.0635472	1.64948	0.00927237			2.6489	0.612124
Dynein light chain 1, cytoplasmic OS=Homo sapiens OX=9606 GN=DYNLL1 PE=1 SV=1			-666	0.467671	-666	0.467671			-1332	0.935343
P63167			-666	0.467671	-666	0.467671			-1332	0.935343
Dynein light chain 2, cytoplasmic OS=Homo sapiens OX=9606 GN=DYNLL2 PE=1 SV=1			-666	0.277483	-666	0.277483			-1332	0.554966
Q96FJ2			-666	0.277483	-666	0.277483			-1332	0.554966
Dynein light chain Tctex-type 4 OS=Homo sapiens OX=9606 GN=DYNLT4 PE=1 SV=1	-0.471745	1	666	0.226104	666	0.226104			1331.53	1.45221
Q5JR98	-0.471745	1	666	0.226104	666	0.226104			1331.53	1.45221
Dynein light intermediate chain OS=Homo sapiens OX=9606 GN=DYNC1LI2 PE=3 SV=1	-666	0.0791609			666	0.0255868			0	0.104748
A0A024R6Z0	-666	0.0791609			666	0.0255868			0	0.104748
Dynein regulatory complex protein 8 (Fragment) OS=Homo sapiens OX=9606 GN=EFCAB2 PE=1 SV=1	666	0.165518	666	0.0749084					1332	0.240426
H7BY53	666	0.165518	666	0.0749084					1332	0.240426
E3 ubiquitin protein ligase OS=Homo sapiens OX=9606 GN=RNF40 PE=2 SV=1	666	0.355967	666	0.226104					1332	0.582071
A0A0S2Z4Z2	666	0.355967	666	0.226104					1332	0.582071
E3 ubiquitin-protein ligase CBL (Fragment) OS=Homo sapiens OX=9606 GN=CBL PE=1 SV=1			-666	0.467671	-666	0.467671			-1332	0.935343
A0A1B0GW38			-666	0.467671	-666	0.467671			-1332	0.935343
E3 ubiquitin-protein ligase E3D OS=Homo sapiens OX=9606 GN=UBE3D PE=1 SV=1	-0.967186	1	0.10744	0.728203	1.07463	0.728203			0.214881	2.45641
D6RD24	-0.967186	1	0.10744	0.728203	1.07463	0.728203			0.214881	2.45641
E3 ubiquitin-protein ligase Midline-1 OS=Homo sapiens OX=9606 GN=MID1 PE=3 SV=1			-666	0.467671	-666	0.467671			-1332	0.935343
A0A024RBV4			-666	0.467671	-666	0.467671			-1332	0.935343
E3 ubiquitin-protein ligase RNF13 OS=Homo sapiens OX=9606 GN=RNF13 PE=1 SV=1			-666	0.467671	-666	0.467671			-1332	0.935343
O43567			-666	0.467671	-666	0.467671			-1332	0.935343
E3 ubiquitin-protein ligase RNF213 OS=Homo sapiens OX=9606 GN=RNF213 PE=1 SV=1	-666	0.0791609			666	0.0255868			0	0.104748
A0A0A0MTC1	-666	0.0791609			666	0.0255868			0	0.104748
E3 ubiquitin-protein ligase SH3RF1 OS=Homo sapiens OX=9606 GN=SH3RF1 PE=1 SV=2			-666	0.467671	-666	0.467671			-1332	0.935343
Q7Z6J0			-666	0.467671	-666	0.467671			-1332	0.935343
E3 ubiquitin-protein ligase TRIM4 OS=Homo sapiens OX=9606 GN=TRIM4 PE=1 SV=2			-666	0.277483	-666	0.277483			-1332	0.554966
Q9C037			-666	0.277483	-666	0.277483			-1332	0.554966
Early endosome antigen 1 OS=Homo sapiens OX=9606 GN=EEA1 PE=1 SV=2	-666	0.355967	-666	0.00246659	-5.87228	0.00616964			-1337.87	0.364603
Q15075	-666	0.355967	-666	0.00246659	-5.87228	0.00616964			-1337.87	0.364603
Echinoderm microtubule-associated protein-like 4 OS=Homo sapiens OX=9606 GN=EML4 PE=1 SV=3			-666	0.277483	-666	0.277483			-1332	0.554966
B5MBZ0			-666	0.277483	-666	0.277483			-1332	0.554966
ECM2 protein OS=Homo sapiens OX=9606 GN=ECM2 PE=2 SV=1	0.106731	1	-3.32349	0.0953555	-3.43022	0.0953555			-6.64698	1.19071
Q3KR19	0.106731	1	-3.32349	0.0953555	-3.43022	0.0953555			-6.64698	1.19071
Ecto-5'-nucleotidase OS=Homo sapiens OX=9606 PE=2 SV=1	-1.74619	0.183961	-3.39558	0.017368	-1.64939	0.321164			-6.79117	0.522493
B2RBH2	-1.74619	0.183961	-3.39558	0.017368	-1.64939	0.321164			-6.79117	0.522493
Ectonucleotide pyrophosphatase/phosphodiesterase family member 1 OS=Homo sapiens OX=9606 GN=ENPP1 PE=1 SV=2			-666	0.0400827	-666	0.0400827			-1332	0.0801655
P22413			-666	0.0400827	-666	0.0400827			-1332	0.0801655
Ectonucleotide pyrophosphatase/phosphodiesterase family member 2 OS=Homo sapiens OX=9606 GN=ENPP2 PE=1 SV=1	0.527807	0.925056	-1.19775	0.0953809	-1.72555	0.0638869			-2.39549	1.08432
E7EUF1	0.527807	0.925056	-1.19775	0.0953809	-1.72555	0.0638869			-2.39549	1.08432
EEF1A1 protein (Fragment) OS=Homo sapiens OX=9606 GN=EEF1A1 PE=2 SV=1	-666	0.355967			666	0.226104			0	0.582071
Q96EB3	-666	0.355967			666	0.226104			0	0.582071
EEF1E1-BLOC1S5 readthrough (NMD candidate) OS=Homo sapiens OX=9606 GN=EEF1E1-BLOC1S5 PE=4 SV=2			-666	0.277483	-666	0.277483			-1332	0.554966
C9J1V9			-666	0.277483	-666	0.277483			-1332	0.554966
EF hand domain family, member D1 variant (Fragment) OS=Homo sapiens OX=9606 PE=2 SV=1			-666	0.277483	-666	0.277483			-1332	0.554966
Q59EU6			-666	0.277483	-666	0.277483			-1332	0.554966
EF-hand domain family, member D2, isoform CRA_a OS=Homo sapiens OX=9606 GN=EFHD2 PE=2 SV=1	-0.0898409	1	-2.15058	0.184238	-2.06074	0.19833			-4.30116	1.38257
A0A024QZ77	-0.0898409	1	-2.15058	0.184238	-2.06074	0.19833			-4.30116	1.38257
EGF containing fibulin-like extracellular matrix protein 1 isoform 1 (Fragment) OS=Homo sapiens OX=9606 GN=EFEMP1 PE=2 SV=1	0.527216	0.125399	-0.66573	0.806801	-1.19295	0.0503236			-1.33146	0.982523
A0A0S2Z4F1	0.527216	0.125399	-0.66573	0.806801	-1.19295	0.0503236			-1.33146	0.982523
EGF-containing fibulin-like extracellular matrix protein 2, isoform CRA_a OS=Homo sapiens OX=9606 GN=EFEMP2 PE=4 SV=1	-0.185484	1	-2.36803	0.00670297	-2.18255	0.00516222			-4.73606	1.01187
A0A024R5G1	-0.185484	1	-2.36803	0.00670297	-2.18255	0.00516222			-4.73606	1.01187
EGF-like repeat and discoidin I-like domain-containing protein 3 OS=Homo sapiens OX=9606 GN=EDIL3 PE=1 SV=1	0.490079	0.661003	-1.44763	0.0848196	-1.93771	0.0240465			-2.89526	0.769869
O43854	0.490079	0.661003	-1.44763	0.0848196	-1.93771	0.0240465			-2.89526	0.769869
EH domain-containing protein 1 OS=Homo sapiens OX=9606 GN=EHD1 PE=1 SV=2	1.69673	0.502394	-1.75239	0.393775	-3.44912	0.098913			-3.50479	0.995082
B2R5U3	1.69673	0.502394	-1.75239	0.393775	-3.44912	0.098913			-3.50479	0.995082
EH-domain containing 2, isoform CRA_a OS=Homo sapiens OX=9606 GN=EHD2 PE=4 SV=1	0.0465917	0.333896	-2.28477	0.0109063	-2.33136	0.0261155			-4.56954	0.370918
A0A024R0S6	0.0465917	0.333896	-2.28477	0.0109063	-2.33136	0.0261155			-4.56954	0.370918
EKC/KEOPS complex subunit GON7 OS=Homo sapiens OX=9606 GN=GON7 PE=1 SV=2			-666	0.467671	-666	0.467671			-1332	0.935343
Q9BXV9			-666	0.467671	-666	0.467671			-1332	0.935343
Elastin OS=Homo sapiens OX=9606 GN=ELN PE=1 SV=1	0.910871	0.0996269	-666.513	0.82263	-667.424	0.679401			-1333.03	1.60166
E7EN65	0.910871	0.0996269	-0.513306	0.545147	-1.42418	0.401918			-1.02661	1.04669
E7ENM0			-666	0.277483	-666	0.277483			-1332	0.554966
ELAV-like protein 1 OS=Homo sapiens OX=9606 GN=ELAVL1 PE=1 SV=2	666	0.355967	-3.64121	0.120071	-666	0.0400827			-3.64121	0.516121
Q15717	666	0.355967	-3.64121	0.120071	-666	0.0400827			-3.64121	0.516121
ELKS/Rab6-interacting/CAST family member 1 OS=Homo sapiens OX=9606 GN=ERC1 PE=1 SV=1			-666	0.467671	-666	0.467671			-1332	0.935343
Q8IUD2			-666	0.467671	-666	0.467671			-1332	0.935343
Elongation factor 1-alpha 1 OS=Homo sapiens OX=9606 GN=PTI-1 PE=2 SV=1			-666	0.277483	-666	0.277483			-1332	0.554966
Q16577			-666	0.277483	-666	0.277483			-1332	0.554966
Elongation factor 1-alpha OS=Homo sapiens OX=9606 GN=EEF1A1 PE=2 SV=1	-0.104608	0.578767	-1.47338	0.000755106	-1.36877	0.00311286			-2.94676	0.582635
Q6IPT9	-0.104608	0.578767	-1.47338	0.000755106	-1.36877	0.00311286			-2.94676	0.582635
Elongation factor 1-beta OS=Homo sapiens OX=9606 GN=EEF1B2 PE=3 SV=1	-0.299496	0.310733	-0.920681	0.546749	-0.621185	0.831602			-1.84136	1.68908
A0A024R3W7	-0.299496	0.310733	-0.920681	0.546749	-0.621185	0.831602			-1.84136	1.68908
Elongation factor 1-gamma OS=Homo sapiens OX=9606 GN=EEF1G PE=1 SV=3	-0.385729	0.643845	-0.956368	0.802837	-0.570639	0.83054			-1.91274	2.27722
P26641	-0.385729	0.643845	-0.956368	0.802837	-0.570639	0.83054			-1.91274	2.27722
Elongation factor Tu, mitochondrial OS=Homo sapiens OX=9606 GN=TUFM PE=1 SV=2	-666	0.165518			666	0.0749084			0	0.240426
P49411	-666	0.165518			666	0.0749084			0	0.240426
Elongation factor-like GTPase 1 OS=Homo sapiens OX=9606 GN=EFL1 PE=1 SV=2			-666	0.467671	-666	0.467671			-1332	0.935343
Q7Z2Z2			-666	0.467671	-666	0.467671			-1332	0.935343
Elongin-C OS=Homo sapiens OX=9606 GN=TCEB1 PE=3 SV=1	-0.749704	0.554644	-1.52766	0.465181	-0.777957	0.947373			-3.05532	1.9672
A0A024R7Y5	-0.749704	0.554644	-1.52766	0.465181	-0.777957	0.947373			-3.05532	1.9672
Emerin OS=Homo sapiens OX=9606 GN=EMD PE=4 SV=1	666	0.355967	-0.425057	0.794372	-666	0.467671			-0.425057	1.61801
A0A804HLA2	666	0.355967	-0.425057	0.794372	-666	0.467671			-0.425057	1.61801
EMILIN-1 OS=Homo sapiens OX=9606 GN=EMILIN1 PE=1 SV=3	-0.212685	0.681102	-2.21501	0.00178797	-2.00232	0.00627712			-4.43002	0.689167
Q9Y6C2	-0.212685	0.681102	-2.21501	0.00178797	-2.00232	0.00627712			-4.43002	0.689167
Endoglin (Osler-Rendu-Weber syndrome 1), isoform CRA_a OS=Homo sapiens OX=9606 GN=ENG PE=4 SV=1	1.20243	0.334125	-0.115759	0.326736	-1.31819	1			-0.231519	1.66086
A0A024R878	1.20243	0.334125	-0.115759	0.326736	-1.31819	1			-0.231519	1.66086
Endophilin-B1 OS=Homo sapiens OX=9606 GN=SH3GLB1 PE=1 SV=1			-666	0.467671	-666	0.467671			-1332	0.935343
A0A087WW40			-666	0.467671	-666	0.467671			-1332	0.935343
Endoplasmic reticulum aminopeptidase 2 OS=Homo sapiens OX=9606 GN=ERAP2 PE=1 SV=2	-0.231601	1	666	0.0749084	666	0.0749084			1331.77	1.14982
Q6P179	-0.231601	1	666	0.0749084	666	0.0749084			1331.77	1.14982
Endoplasmic reticulum chaperone BiP OS=Homo sapiens OX=9606 GN=HSPA5 PE=1 SV=2	0.213722	0.222568	-0.0230292	0.00208438	-0.236751	0.0291957			-0.0460584	0.253848
P11021	0.213722	0.222568	-0.0230292	0.00208438	-0.236751	0.0291957			-0.0460584	0.253848
Endoplasmic reticulum mannosyl-oligosaccharide 1,2-alpha-mannosidase OS=Homo sapiens OX=9606 GN=MAN1B1 PE=4 SV=1	-666	0.355967	-666	0.17123	-3.25497	0.526591			-1335.25	1.05379
A0A804HJ23	-666	0.355967	-666	0.17123	-3.25497	0.526591			-1335.25	1.05379
Endoplasmic reticulum resident protein 29 OS=Homo sapiens OX=9606 GN=ERP29 PE=1 SV=4	1.42416	0.0281718	-2.01061	0.0424185	-3.43476	0.00143885			-4.02121	0.0720292
P30040	1.42416	0.0281718	-2.01061	0.0424185	-3.43476	0.00143885			-4.02121	0.0720292
Endoplasmin OS=Homo sapiens OX=9606 GN=HSP90B1 PE=1 SV=1	0.254968	0.242784	-0.440239	0.260819	-0.695207	1			-0.880478	1.5036
P14625	0.254968	0.242784	-0.440239	0.260819	-0.695207	1			-0.880478	1.5036
Endosialin (Fragment) OS=Homo sapiens OX=9606 GN=TEM1 PE=2 SV=1	0.540804	0.0641665	-0.301625	0.0703186	-0.84243	0.552007			-0.603251	0.686492
A0A172Q381	0.540804	0.0641665	-0.301625	0.0703186	-0.84243	0.552007			-0.603251	0.686492
Endosome/lysosome-associated apoptosis and autophagy regulator 1 OS=Homo sapiens OX=9606 GN=ELAPOR1 PE=1 SV=2	666	0.355967	666	0.226104					1332	0.582071
Q6UXG2	666	0.355967	666	0.226104					1332	0.582071
Endothelial cell-specific molecule 1, isoform CRA_a OS=Homo sapiens OX=9606 GN=ESM1 PE=4 SV=1	-0.383765	0.644086	0.181353	0.728203	0.565118	0.313362			0.362706	1.68565
A0A024QZR4	-0.383765	0.644086	0.181353	0.728203	0.565118	0.313362			0.362706	1.68565
Endothelial differentiation-related factor 1 OS=Homo sapiens OX=9606 GN=EDF1 PE=1 SV=1	0.168889	0.925056	0.442195	0.877599	0.273307	0.644052			0.884391	2.44671
O60869	0.168889	0.925056	0.442195	0.877599	0.273307	0.644052			0.884391	2.44671
Endothelial protein C receptor OS=Homo sapiens OX=9606 GN=PROCR PE=1 SV=1	1.1258	0.432386	-2.46915	0.00218244	-3.59495	0.000131716			-4.9383	0.4347
Q9UNN8	1.1258	0.432386	-2.46915	0.00218244	-3.59495	0.000131716			-4.9383	0.4347
Enhancer of rudimentary homolog OS=Homo sapiens OX=9606 GN=ERH PE=3 SV=1	-0.508691	0.46816	0.959407	0.201214	1.4681	0.0366772			1.91881	0.706052
A0A024R6D4	-0.508691	0.46816	0.959407	0.201214	1.4681	0.0366772			1.91881	0.706052
Enolase-phosphatase E1 OS=Homo sapiens OX=9606 GN=ENOPH1 PE=1 SV=1	-0.0198645	0.823087	-2.67282	0.186226	-2.65295	0.12898			-5.34564	1.13829
Q9UHY7	-0.0198645	0.823087	-2.67282	0.186226	-2.65295	0.12898			-5.34564	1.13829
Enoyl-CoA hydratase, mitochondrial OS=Homo sapiens OX=9606 GN=ECHS1 PE=1 SV=4	666	0.355967	-3.80532	0.200641	-666	0.0657066			-3.80532	0.622315
A0A384MDW7	666	0.355967	-3.80532	0.200641	-666	0.0657066			-3.80532	0.622315
EPC1/ASXL2b fusion protein OS=Homo sapiens OX=9606 PE=2 SV=1	-666	0.355967			666	0.226104			0	0.582071
B8XCX8	-666	0.355967			666	0.226104			0	0.582071
Ephrin-B1 OS=Homo sapiens OX=9606 GN=EFNB1 PE=1 SV=1			-666	0.0657066	-666	0.0657066			-1332	0.131413
P98172			-666	0.0657066	-666	0.0657066			-1332	0.131413
Epididymal secretory protein E1 OS=Homo sapiens OX=9606 GN=NPC2 PE=2 SV=1	0.460549	0.247753	-0.802475	0.512041	-1.26302	0.114515			-1.60495	0.87431
A0A024R6C0	0.460549	0.247753	-0.802475	0.512041	-1.26302	0.114515			-1.60495	0.87431
Epididymis luminal protein 176 OS=Homo sapiens OX=9606 GN=HEL-176 PE=2 SV=1			-666	0.00810914	-666	0.00810914			-1332	0.0162183
V9HVZ7			-666	0.00810914	-666	0.00810914			-1332	0.0162183
Epididymis luminal protein 4 OS=Homo sapiens OX=9606 GN=YWHAZ PE=2 SV=1	-0.0988865	0.879847	0.0640529	0.0197061	0.162939	0.000470694			0.128106	0.900023
D0PNI1	-0.0988865	0.879847	0.0640529	0.0197061	0.162939	0.000470694			0.128106	0.900023
Epididymis luminal protein 46 OS=Homo sapiens OX=9606 GN=GOLPH2 PE=2 SV=1	-0.703788	0.21397	-0.63152	0.349317	0.0722675	0.0693843			-1.26304	0.632672
B3KNK9	-0.703788	0.21397	-0.63152	0.349317	0.0722675	0.0693843			-1.26304	0.632672
Epididymis secretory protein Li 2 OS=Homo sapiens OX=9606 GN=HEL-S-2 PE=2 SV=1	0.174363	0.511438	-0.237935	0.0648094	-0.412298	0.292162			-0.475869	0.868409
A0A0K0K1J1	0.174363	0.511438	-0.237935	0.0648094	-0.412298	0.292162			-0.475869	0.868409
Epididymis secretory protein Li 297 OS=Homo sapiens OX=9606 GN=HEL-S-297 PE=2 SV=1	0.165625	0.310733	-0.331357	0.138188	-0.496981	0.528779			-0.662713	0.9777
Q86Z22	0.165625	0.310733	-0.331357	0.138188	-0.496981	0.528779			-0.662713	0.9777
Epididymis secretory protein Li 34 OS=Homo sapiens OX=9606 GN=HEL-S-34 PE=2 SV=1	0.299064	0.264211	-0.15851	0.024061	-0.457574	0.205116			-0.317021	0.493388
D9IAI1	0.299064	0.264211	-0.15851	0.024061	-0.457574	0.205116			-0.317021	0.493388
Epididymis secretory sperm binding protein (Fragment) OS=Homo sapiens OX=9606 GN=ITPA PE=2 SV=1	0.552923	1	666	0.0749084	666	0.0749084			1332.55	1.14982
A0A0S2Z3W7	0.552923	1	666	0.0749084	666	0.0749084			1332.55	1.14982
Epididymis secretory sperm binding protein (Fragment) OS=Homo sapiens OX=9606 GN=MIF PE=2 SV=1	-0.0971096	0.979509	0.177517	0.0689792	0.274627	0.0176127			0.355034	1.0661
I4AY87	-0.0971096	0.979509	0.177517	0.0689792	0.274627	0.0176127			0.355034	1.0661
Epididymis secretory sperm binding protein Li 129m OS=Homo sapiens OX=9606 GN=HEL-S-129m PE=2 SV=1	-0.114119	0.735193	0.104619	0.0972611	0.218738	0.307218			0.209238	1.13967
A0A0K0K1L8	-0.114119	0.735193	0.104619	0.0972611	0.218738	0.307218			0.209238	1.13967
Epididymis secretory sperm binding protein OS=Homo sapiens OX=9606 GN=HINT1 PE=2 SV=1	-0.0738511	0.717082	-3.44159	0.000531474	-3.36774	0.000290181			-6.88318	0.717904
A0A384NPU2	-0.0738511	0.717082	-3.44159	0.000531474	-3.36774	0.000290181			-6.88318	0.717904
Epididymis secretory sperm binding protein OS=Homo sapiens OX=9606 GN=PAFAH1B3 PE=2 SV=1	-666	0.355967	-666	0.467671	-0.585617	0.794372			-1332.59	1.61801
A0A024R0L6	-666	0.355967	-666	0.467671	-0.585617	0.794372			-1332.59	1.61801
Epididymis secretory sperm binding protein OS=Homo sapiens OX=9606 GN=PEF1 PE=2 SV=1			-666	0.17123	-666	0.17123			-1332	0.342461
A0A384MQX5			-666	0.17123	-666	0.17123			-1332	0.342461
Epididymis secretory sperm binding protein OS=Homo sapiens OX=9606 GN=PRDX3 PE=2 SV=1	-0.0991201	1	-0.496998	0.578286	-0.397878	0.629968			-0.993996	2.20825
A0A384MTR2	-0.0991201	1	-0.496998	0.578286	-0.397878	0.629968			-0.993996	2.20825
Epididymis secretory sperm binding protein OS=Homo sapiens OX=9606 GN=RHOA PE=2 SV=1	0.24842	0.709427	-2.15042	0.170901	-2.39884	0.0804255			-4.30085	0.960753
A0A024R324	0.24842	0.709427	-2.15042	0.170901	-2.39884	0.0804255			-4.30085	0.960753
Epididymis secretory sperm binding protein OS=Homo sapiens OX=9606 PE=2 SV=1	1328.35	8.70088	-1353.57	6.71265	-2675.85	7.02287			-2701.07	22.4364
A0A384MDL3	-0.269883	0.693672	1.51137	0.128581	1.78125	0.0505305			3.02274	0.872783
A0A384MDP3	-0.068444	0.686632	-1.29401	0.00582937	-1.22557	0.0144307			-2.58803	0.706892
A0A384MDY5	-666	0.355967	-666	0.17123	-0.225328	0.657583			-1332.23	1.18478
A0A384MDY8	0.0211002	0.7976	-1.05571	0.886792	-1.07681	0.859144			-2.11143	2.54354
A0A384MEE7	-0.665188	0.967438	-3.47753	0.04983	-2.81234	0.0804255			-6.95505	1.09769
A0A384MEJ3	666	0.165518	-4.06966	0.000374117	-666	3.09156e-05			-4.06966	0.165923
A0A384MQW4	-1.52111	0.128028	-2.74722	0.0153416	-1.22611	0.559575			-5.49444	0.702944
A0A384MR25			-666	0.467671	-666	0.467671			-1332	0.935343
A0A384MR44	666	0.355967	-1.66057	0.828956	-666	0.277483			-1.66057	1.46241
A0A384MTJ7			-666	0.277483	-666	0.277483			-1332	0.554966
A0A384MTY2	0.102728	0.607462	-0.984943	0.478333	-1.08767	0.320914			-1.96989	1.40671
A0A384N5Z8	0.210166	0.717082	-2.49895	0.0415234	-2.70912	0.023518			-4.99791	0.782124
A0A384N6H1	-0.437625	0.112933	-0.725007	0.61977	-0.287382	0.0706841			-1.45001	0.803386
A0A384NKJ3	-666	0.355967	-666	0.467671	0.565258	0.728203			-1331.43	1.55184
[truncated: 3,553 more rows]

## Sheet: Lower AML-MSCs vs D-MSCs
protein	AML-MSCs vs R-MSCs		AML-MSCs vs D-MSCs		R-MSCs vs D-MSCs				Significant changes
	FCLog2	pValue	FCLog2	pValue	FCLog2	pValue
14 kDa phosphohistidine phosphatase OS=Homo sapiens OX=9606 GN=PHPT1 PE=1 SV=1	-1.06985	0.385352	-3.41405	0.0264223	-2.34419	0.136542			-6.8281	0.548317
Q9NRX4	-1.06985	0.385352	-3.41405	0.0264223	-2.34419	0.136542			-6.8281	0.548317
26S proteasome non-ATPase regulatory subunit 11 OS=Homo sapiens OX=9606 GN=PSMD11 PE=1 SV=3	0.555654	0.644086	-3.8795	0.04983	-4.43515	0.0221257			-7.75899	0.716042
O00231	0.555654	0.644086	-3.8795	0.04983	-4.43515	0.0221257			-7.75899	0.716042
40S ribosomal protein S21 OS=Homo sapiens OX=9606 GN=RPS21 PE=1 SV=1	0.133465	0.715677	-2.45354	0.00132675	-2.58701	0.00117121			-4.90708	0.718175
P63220	0.133465	0.715677	-2.45354	0.00132675	-2.58701	0.00117121			-4.90708	0.718175
40S ribosomal protein SA OS=Homo sapiens OX=9606 GN=RPSA PE=3 SV=1	-0.320638	0.669661	-1.79399	0.0373569	-1.47335	0.0628953			-3.58797	0.769913
A0A024R2L6	-0.320638	0.669661	-1.79399	0.0373569	-1.47335	0.0628953			-3.58797	0.769913
A disintegrin and metalloproteinase with thrombospondin motifs 1 OS=Homo sapiens OX=9606 GN=ADAMTS1 PE=1 SV=4	0.655878	0.845142	-3.30695	5.77569e-05	-3.96283	3.12505e-05			-6.6139	0.845231
Q9UHI8	0.655878	0.845142	-3.30695	5.77569e-05	-3.96283	3.12505e-05			-6.6139	0.845231
A disintegrin and metalloproteinase with thrombospondin motifs 2 OS=Homo sapiens OX=9606 GN=ADAMTS2 PE=2 SV=2	-1.87394	0.0202575	-3.09102	0.0160025	-1.21708	0.691703			-6.18204	0.727963
O95450	-1.87394	0.0202575	-3.09102	0.0160025	-1.21708	0.691703			-6.18204	0.727963
A disintegrin and metalloproteinase with thrombospondin motifs 7 OS=Homo sapiens OX=9606 GN=ADAMTS7 PE=1 SV=2	0.237061	0.912718	-3.053	0.00218244	-3.29006	0.00158498			-6.106	0.916485
Q9UKP4	0.237061	0.912718	-3.053	0.00218244	-3.29006	0.00158498			-6.106	0.916485
Actin-like protein 3 OS=Homo sapiens OX=9606 GN=ACTR3 PE=3 SV=1	-0.547148	0.498755	-2.05066	0.00252475	-1.50351	0.0360392			-4.10132	0.537319
A0A024RAI1	-0.547148	0.498755	-2.05066	0.00252475	-1.50351	0.0360392			-4.10132	0.537319
Activin beta-A chain OS=Homo sapiens OX=9606 GN=INHBA PE=1 SV=1	-0.597165	0.0483026	-1.72788	0.017544	-1.13072	0.320914			-3.45576	0.386761
A4D1W7	-0.597165	0.0483026	-1.72788	0.017544	-1.13072	0.320914			-3.45576	0.386761
ADAM9 protein OS=Homo sapiens OX=9606 GN=ADAM9 PE=1 SV=1	-0.205798	0.498755	-2.20744	0.0150067	-2.00164	0.0362535			-4.41487	0.550015
A0AVL1	-0.205798	0.498755	-2.20744	0.0150067	-2.00164	0.0362535			-4.41487	0.550015
ADAMTS-like protein 1 (Fragment) OS=Homo sapiens OX=9606 GN=ADAMTSL1 PE=1 SV=1	-1.09109	0.57931	-4.31039	0.000370062	-3.2193	0.00177229			-8.62078	0.581453
A0A7P0T9B9	-1.09109	0.57931	-4.31039	0.000370062	-3.2193	0.00177229			-8.62078	0.581453
ADP-ribosylation factor 1, isoform CRA_a OS=Homo sapiens OX=9606 GN=ARF1 PE=3 SV=1	-1.41939	0.327219	-4.57128	9.88475e-05	-3.15189	0.000944811			-9.14255	0.328263
A0A024R3Q0	-1.41939	0.327219	-4.57128	9.88475e-05	-3.15189	0.000944811			-9.14255	0.328263
Aggrecan core protein OS=Homo sapiens OX=9606 GN=ACAN PE=1 SV=2	1.05524	0.254026	-2.82425	0.00396544	-3.87949	0.00511109			-5.6485	0.263103
Alanine--tRNA ligase OS=Homo sapiens OX=9606 GN=AARS1 PE=1 SV=1	-1.20411	0.327219	-4.03738	0.00516982	-2.83327	0.0319656			-8.07476	0.364355
A0A6Q8PGR9	-1.20411	0.327219	-4.03738	0.00516982	-2.83327	0.0319656			-8.07476	0.364355
Aldo-keto reductase family 1, member B1 (Aldose reductase), isoform CRA_a OS=Homo sapiens OX=9606 GN=AKR1B1 PE=3 SV=1	-0.659928	0.451731	-3.10333	0.00302929	-2.4434	0.0106893			-6.20667	0.46545
A0A024R7A8	-0.659928	0.451731	-3.10333	0.00302929	-2.4434	0.0106893			-6.20667	0.46545
Alpha-actinin-1 OS=Homo sapiens OX=9606 GN=ACTN1 PE=4 SV=1	0.00917734	0.362158	-0.0906761	0.000646761	-0.0998535	0.00272915			-0.181352	0.365534
A0A804HII9	0.00917734	0.362158	-0.0906761	0.000646761	-0.0998535	0.00272915			-0.181352	0.365534
Alpha-dystroglycan OS=Homo sapiens OX=9606 GN=DAG1 PE=4 SV=1	0.196431	0.711719	-3.01381	0.000721823	-3.21024	0.00045617			-6.02762	0.712897
A0A024R2W4	0.196431	0.711719	-3.01381	0.000721823	-3.21024	0.00045617			-6.02762	0.712897
Alpha-parvin OS=Homo sapiens OX=9606 GN=PARVA PE=1 SV=1	-0.399859	1	-3.92515	0.0264223	-3.52529	0.0326014			-7.85031	1.05902
Q9NVD7	-0.399859	1	-3.92515	0.0264223	-3.52529	0.0326014			-7.85031	1.05902
Amyloid-beta A4 protein OS=Homo sapiens OX=9606 GN=APP PE=3 SV=1	-0.577736	0.237883	-1.48858	0.0232198	-0.910844	0.287564			-2.97716	0.548667
A0A218KGR2	-0.577736	0.237883	-1.48858	0.0232198	-0.910844	0.287564			-2.97716	0.548667
Annexin (Fragment) OS=Homo sapiens OX=9606 GN=ANXA6 PE=2 SV=1	-0.742931	0.215642	-2.60013	0.00120038	-1.8572	0.0106042			-5.20026	0.227447
A0A0S2Z2Z6	-0.742931	0.215642	-2.60013	0.00120038	-1.8572	0.0106042			-5.20026	0.227447
Antithrombin-III OS=Homo sapiens OX=9606 GN=ATIII-R2 PE=2 SV=1	0.153548	0.441444	-1.81859	0.00456265	-1.97213	0.00409515			-3.63717	0.450102
A0A2S0BDD1	0.153548	0.441444	-1.81859	0.00456265	-1.97213	0.00409515			-3.63717	0.450102
AP complex subunit beta OS=Homo sapiens OX=9606 GN=DKFZp781K0743 PE=2 SV=1	-2.1325	1	-6.02756	0.00149274	-3.89506	0.0033046			-12.0551	1.0048
Q68DI0	-2.1325	1	-6.02756	0.00149274	-3.89506	0.0033046			-12.0551	1.0048
Apolipoprotein H OS=Homo sapiens OX=9606 GN=APOH PE=2 SV=1	2.16751	0.28852	-3.49784	0.00242648	-5.66536	0.000307284			-6.99568	0.291253
A0A384NKM6	2.16751	0.28852	-3.49784	0.00242648	-5.66536	0.000307284			-6.99568	0.291253
Asparaginyl endopeptidase OS=Homo sapiens OX=9606 PE=2 SV=1	0.645193	0.110666	-1.41664	0.0334234	-2.06184	0.00176624			-2.83329	0.145856
A8K669	0.645193	0.110666	-1.41664	0.0334234	-2.06184	0.00176624			-2.83329	0.145856
ATP synthase subunit beta, mitochondrial OS=Homo sapiens OX=9606 GN=ATP5F1B PE=1 SV=3	0.253158	0.717082	-2.79308	0.00396544	-3.04624	0.00243805			-5.58616	0.723486
P06576	0.253158	0.717082	-2.79308	0.00396544	-3.04624	0.00243805			-5.58616	0.723486
Attractin OS=Homo sapiens OX=9606 GN=ATRN PE=1 SV=2	0.183426	1	-5.08686	0.00171042	-5.27028	0.00149274			-10.1737	1.0032
O75882	0.183426	1	-5.08686	0.00171042	-5.27028	0.00149274			-10.1737	1.0032
Autoantigen La (Fragment) OS=Homo sapiens OX=9606 GN=SSB PE=2 SV=1	666	0.165518	-3.09966	0.00800634	-666	0.000663728			-3.09966	0.174188
B5BUB5	666	0.165518	-3.09966	0.00800634	-666	0.000663728			-3.09966	0.174188
Beta-2-microglobulin OS=Homo sapiens OX=9606 GN=B2M PE=1 SV=1	-0.059147	1	-1.3236	0.0265247	-1.26445	0.024061			-2.64719	1.05059
P61769	-0.059147	1	-1.3236	0.0265247	-1.26445	0.024061			-2.64719	1.05059
Biotinidase OS=Homo sapiens OX=9606 GN=BTD PE=1 SV=2	-1.12705	0.107359	-1.87552	0.040608	-0.748468	0.872482			-3.75103	1.02045
P43251	-1.12705	0.107359	-1.87552	0.040608	-0.748468	0.872482			-3.75103	1.02045
Bleomycin hydrolase OS=Homo sapiens OX=9606 GN=BLMH PE=1 SV=1	666	0.355967	-4.61013	0.000691955	-666	0.000326952			-4.61013	0.356986
Q13867	666	0.355967	-4.61013	0.000691955	-666	0.000326952			-4.61013	0.356986
Bone morphogenetic protein 1 OS=Homo sapiens OX=9606 GN=BMP1 PE=1 SV=2	-0.826034	0.122649	-1.87279	0.0117359	-1.04676	0.287343			-3.74559	0.421728
P13497	-0.826034	0.122649	-1.87279	0.0117359	-1.04676	0.287343			-3.74559	0.421728
Cadherin 11, type 2 isoform 1 preproprotein variant (Fragment) OS=Homo sapiens OX=9606 PE=2 SV=1	-0.738964	0.208819	-2.43849	0.0231396	-1.69952	0.200823			-4.87697	0.432781
Q59EQ1	-0.738964	0.208819	-2.43849	0.0231396	-1.69952	0.200823			-4.87697	0.432781
Calcium/calmodulin-dependent protein kinase OS=Homo sapiens OX=9606 GN=CAMK2D PE=1 SV=1	-0.0160655	1	-5.2575	0.00309281	-5.24144	0.00309281			-10.515	1.00619
E9PBG7	-0.0160655	1	-5.2575	0.00309281	-5.24144	0.00309281			-10.515	1.00619
Calcium-activated neutral proteinase 2 (Fragment) OS=Homo sapiens OX=9606 PE=2 SV=1	-0.344849	0.925056	-2.49535	0.0160025	-2.1505	0.0315993			-4.99071	0.972658
Q59EF6	-0.344849	0.925056	-2.49535	0.0160025	-2.1505	0.0315993			-4.99071	0.972658
Calcium-activated neutral proteinase small subunit OS=Homo sapiens OX=9606 GN=CAPNS1 PE=1 SV=1	-0.672863	0.654766	-3.37457	0.04983	-2.70171	0.124712			-6.74914	0.829308
A0A0C4DGQ5	-0.672863	0.654766	-3.37457	0.04983	-2.70171	0.124712			-6.74914	0.829308
Calponin OS=Homo sapiens OX=9606 GN=CNN2 PE=1 SV=1	-1.0647	0.364988	-4.14186	0.000374117	-3.07716	0.0024784			-8.28371	0.36784
B4DDF4	-1.0647	0.364988	-4.14186	0.000374117	-3.07716	0.0024784			-8.28371	0.36784
Calponin-3 OS=Homo sapiens OX=9606 GN=CNN3 PE=1 SV=1	-0.437073	0.319745	-2.7307	0.00124674	-2.29362	0.0019587			-5.4614	0.32295
Q15417	-0.437073	0.319745	-2.7307	0.00124674	-2.29362	0.0019587			-5.4614	0.32295
Carbonic anhydrase 12 OS=Homo sapiens OX=9606 GN=CA12 PE=1 SV=1	1.09128	0.385352	-2.83977	0.0095958	-3.93105	0.001054			-5.67954	0.396002
O43570	1.09128	0.385352	-2.83977	0.0095958	-3.93105	0.001054			-5.67954	0.396002
Cartilage oligomeric matrix protein OS=Homo sapiens OX=9606 GN=COMP PE=1 SV=1	-0.259141	0.796954	-2.37035	0.00504841	-2.11121	0.0106639			-4.74071	0.812666
G3XAP6	-0.259141	0.796954	-2.37035	0.00504841	-2.11121	0.0106639			-4.74071	0.812666
Catenin beta-1 OS=Homo sapiens OX=9606 GN=CTNNB1 PE=1 SV=1	-1.70121	0.28852	-4.10225	0.0221257	-2.40103	0.146418			-8.20449	0.457063
A0A2R8Y7Z0	-1.70121	0.28852	-4.10225	0.0221257	-2.40103	0.146418			-8.20449	0.457063
Cation-independent mannose-6-phosphate receptor OS=Homo sapiens OX=9606 GN=IGF2R PE=1 SV=3	-1.098	0.57931	-4.35154	0.000549268	-3.25354	0.00215393			-8.70308	0.582014
P11717	-1.098	0.57931	-4.35154	0.000549268	-3.25354	0.00215393			-8.70308	0.582014
Caveolae-associated protein 1 OS=Homo sapiens OX=9606 GN=CAVIN1 PE=1 SV=1	1.90841	0.315679	-3.77094	0.00193717	-5.67935	0.000374117			-7.54188	0.317991
Q6NZI2	1.90841	0.315679	-3.77094	0.00193717	-5.67935	0.000374117			-7.54188	0.317991
CD109 antigen OS=Homo sapiens OX=9606 GN=CD109 PE=1 SV=2	0.189279	0.658276	-2.36701	0.000575729	-2.55629	0.000324766			-4.73402	0.659177
Q6YHK3	0.189279	0.658276	-2.36701	0.000575729	-2.55629	0.000324766			-4.73402	0.659177
CD166 antigen OS=Homo sapiens OX=9606 GN=ALCAM PE=1 SV=2	0.268909	0.692145	-2.81529	0.000425859	-3.0842	0.000246488			-5.63058	0.692818
Q13740	0.268909	0.692145	-2.81529	0.000425859	-3.0842	0.000246488			-5.63058	0.692818
cDNA FLJ14473 fis, clone MAMMA1001080, highly similar to Homo sapiens SNC73 protein (SNC73) mRNA OS=Homo sapiens OX=9606 PE=2 SV=1	666	0.355967	-4.234	0.00894514	-666	0.00246659			-4.234	0.367379
Q96K68	666	0.355967	-4.234	0.00894514	-666	0.00246659			-4.234	0.367379
cDNA FLJ14484 fis, clone MAMMA1002485, highly similar to Stanniocalcin-2 OS=Homo sapiens OX=9606 PE=2 SV=1	-0.209616	0.362158	-1.43211	0.046125	-1.22249	0.111593			-2.86421	0.519876
B3KNF2	-0.209616	0.362158	-1.43211	0.046125	-1.22249	0.111593			-2.86421	0.519876
cDNA FLJ34453 fis, clone HLUNG2002429, highly similar to Homo sapiens cartilage-associated protein OS=Homo sapiens OX=9606 PE=2 SV=1	1.08974	0.55104	-1.77456	0.239899	-2.86429	0.0441698			-3.54912	0.835109
Q8NB01	1.08974	0.55104	-1.77456	0.239899	-2.86429	0.0441698			-3.54912	0.835109
cDNA FLJ52710, highly similar to Abhydrolase domain-containing protein 14B OS=Homo sapiens OX=9606 PE=2 SV=1	0.0563328	1	-2.27007	0.0418602	-2.3264	0.0418602			-4.54014	1.08372
B4DNR3	0.0563328	1	-2.27007	0.0418602	-2.3264	0.0418602			-4.54014	1.08372
cDNA FLJ57258, highly similar to Neurotrimin OS=Homo sapiens OX=9606 PE=2 SV=1	-2.06342	0.253031	-5.83495	0.00149274	-3.77153	0.00641055			-11.6699	0.260934
B7Z1I4	-2.06342	0.253031	-5.83495	0.00149274	-3.77153	0.00641055			-11.6699	0.260934
cDNA FLJ59240, highly similar to Far upstream element-binding protein 1 OS=Homo sapiens OX=9606 PE=2 SV=1	0.106731	1	-4.33922	0.0221257	-4.44595	0.0221257			-8.67844	1.04425
B4DWL1	0.106731	1	-4.33922	0.0221257	-4.44595	0.0221257			-8.67844	1.04425
cDNA FLJ61580, highly similar to Calsyntenin-1 OS=Homo sapiens OX=9606 PE=2 SV=1	-0.0993107	0.724146	-1.35543	0.0385835	-1.25612	0.111593			-2.71087	0.874322
B4E3Q1	-0.0993107	0.724146	-1.35543	0.0385835	-1.25612	0.111593			-2.71087	0.874322
cDNA FLJ75299, highly similar to Xenopus laevis proteasome (prosome, macropain) 26S subunit, ATPase 3, mRNA OS=Homo sapiens OX=9606 PE=2 SV=1	-1.05079	0.57931	-4.35918	0.0221257	-3.3084	0.0550121			-8.71837	0.656448
A8K781	-1.05079	0.57931	-4.35918	0.0221257	-3.3084	0.0550121			-8.71837	0.656448
cDNA FLJ76489, highly similar to Homo sapiens sortilin 1 (SORT1), mRNA OS=Homo sapiens OX=9606 PE=2 SV=1	666	0.355967	-4.2273	0.0399671	-666	0.0141258			-4.2273	0.41006
A8KAQ3	666	0.355967	-4.2273	0.0399671	-666	0.0141258			-4.2273	0.41006
cDNA FLJ77564 OS=Homo sapiens OX=9606 PE=2 SV=1	-0.690803	0.36914	-3.70206	0.00482064	-3.01126	0.00719647			-7.40413	0.381157
A8K6G4	-0.690803	0.36914	-3.70206	0.00482064	-3.01126	0.00719647			-7.40413	0.381157
cDNA PSEC0048 fis, clone NT2RP2000028, highly similar to Serine protease 23 OS=Homo sapiens OX=9606 PE=2 SV=1	-0.498657	0.440974	-1.84051	0.0144	-1.34185	0.214496			-3.68101	0.669871
B3KQQ9	-0.498657	0.440974	-1.84051	0.0144	-1.34185	0.214496			-3.68101	0.669871
cDNA, FLJ95483, highly similar to Homo sapiens chitobiase, di-N-acetyl- (CTBS), mRNA OS=Homo sapiens OX=9606 PE=2 SV=1	-2.32267	0.253031	-4.44705	0.0399671	-2.12438	0.306143			-8.8941	0.59914
B2RBF5	-2.32267	0.253031	-4.44705	0.0399671	-2.12438	0.306143			-8.8941	0.59914
Chloride intracellular channel protein OS=Homo sapiens OX=9606 GN=CLIC4 PE=2 SV=1	-0.0951231	0.544604	-2.32248	0.000260936	-2.22735	0.000668077			-4.64496	0.545533
Q6FIC5	-0.0951231	0.544604	-2.32248	0.000260936	-2.22735	0.000668077			-4.64496	0.545533
Chloride intracellular channel protein OS=Homo sapiens OX=9606 PE=3 SV=1	0.0193877	0.643845	-2.38407	0.000656076	-2.40346	0.000575729			-4.76814	0.645077
A0A1U9X8Y4	0.0193877	0.643845	-2.38407	0.000656076	-2.40346	0.000575729			-4.76814	0.645077
Chondroitin sulfate proteoglycan 4 OS=Homo sapiens OX=9606 GN=CSPG4 PE=1 SV=2	-0.413693	0.793447	-3.26473	0.0016463	-2.85104	0.00602449			-6.52946	0.801117
Q6UVK1	-0.413693	0.793447	-3.26473	0.0016463	-2.85104	0.00602449			-6.52946	0.801117
Clathrin heavy chain 1 OS=Homo sapiens OX=9606 GN=CLTC PE=1 SV=5	-0.166296	0.644186	-1.78444	0.0144	-1.61814	0.0555865			-3.56887	0.714172
Q00610	-0.166296	0.644186	-1.78444	0.0144	-1.61814	0.0555865			-3.56887	0.714172
Coagulation factor V OS=Homo sapiens OX=9606 GN=F5 PE=1 SV=1	-0.0851435	0.765626	-2.34451	0.0165778	-2.25937	0.0111537			-4.68902	0.793358
A0A0A0MRJ7	-0.0851435	0.765626	-2.34451	0.0165778	-2.25937	0.0111537			-4.68902	0.793358
Coatomer subunit beta OS=Homo sapiens OX=9606 GN=COPB1 PE=1 SV=3	-0.608327	0.693672	-4.36421	0.0125668	-3.75588	0.0223439			-8.72841	0.728583
P53618	-0.608327	0.693672	-4.36421	0.0125668	-3.75588	0.0223439			-8.72841	0.728583
Coatomer subunit beta' OS=Homo sapiens OX=9606 GN=COPB2 PE=1 SV=2	-0.850607	0.599466	-3.65873	0.00399252	-2.80812	0.0174436			-7.31746	0.620902
H0Y938	-0.850607	0.599466	-3.65873	0.00399252	-2.80812	0.0174436			-7.31746	0.620902
Coatomer subunit epsilon OS=Homo sapiens OX=9606 GN=COPE PE=1 SV=3	-1.41874	0.0741336	-2.80391	0.010003	-1.38517	0.295821			-5.60782	0.379958
O14579	-1.41874	0.0741336	-2.80391	0.010003	-1.38517	0.295821			-5.60782	0.379958
Coatomer subunit gamma-1 OS=Homo sapiens OX=9606 GN=COPG1 PE=1 SV=1	-3.136	0.117576	-6.51044	0.00149274	-3.37444	0.0153416			-13.0209	0.13441
Q9Y678	-3.136	0.117576	-6.51044	0.00149274	-3.37444	0.0153416			-13.0209	0.13441
Coatomer subunit zeta OS=Homo sapiens OX=9606 GN=COPZ1 PE=3 SV=1	-1.56366	0.517767	-4.96448	0.000151968	-3.40082	0.001054			-9.92896	0.518973
A0A024RB72	-1.56366	0.517767	-4.96448	0.000151968	-3.40082	0.001054			-9.92896	0.518973
Cofilin 2 (Muscle), isoform CRA_a OS=Homo sapiens OX=9606 GN=CFL2 PE=1 SV=1	-0.25438	0.823087	-4.86567	4.42079e-05	-4.61129	5.74942e-05			-9.73134	0.823189
Q549N0	-0.25438	0.823087	-4.86567	4.42079e-05	-4.61129	5.74942e-05			-9.73134	0.823189
Cofilin-1 OS=Homo sapiens OX=9606 GN=CFL1 PE=1 SV=3	-0.18301	0.418413	-1.28418	0.0104094	-1.10117	0.111593			-2.56837	0.540416
P23528	-0.18301	0.418413	-1.28418	0.0104094	-1.10117	0.111593			-2.56837	0.540416
Cold-inducible RNA-binding protein OS=Homo sapiens OX=9606 GN=CIRBP PE=1 SV=1	666	0.165518	-3.94994	0.0187494	-666	0.00246659			-3.94994	0.186734
D6W5Y5	666	0.165518	-3.94994	0.0187494	-666	0.00246659			-3.94994	0.186734
Collagen alpha-1(XII) chain OS=Homo sapiens OX=9606 GN=COL12A1 PE=1 SV=1	-0.192291	1	-2.22923	2.33108e-05	-2.03694	0.000338769			-4.45846	1.00036
D6RGG3	-0.192291	1	-2.22923	2.33108e-05	-2.03694	0.000338769			-4.45846	1.00036
Collagen alpha-1(XIV) chain OS=Homo sapiens OX=9606 GN=COL14A1 PE=1 SV=3	1.03179	0.912718	-1.62702	0.0334264	-2.6588	0.00975612			-3.25403	0.955901
Q05707	1.03179	0.912718	-1.62702	0.0334264	-2.6588	0.00975612			-3.25403	0.955901
Collagen, type VI, alpha 1, isoform CRA_b OS=Homo sapiens OX=9606 GN=COL6A1 PE=2 SV=1	-0.0443433	0.840251	-1.01303	0.00657018	-0.968691	0.0160363			-2.02607	0.862857
A0A384P5H7	-0.0443433	0.840251	-1.01303	0.00657018	-0.968691	0.0160363			-2.02607	0.862857
Collagen, type VI, alpha 3 OS=Homo sapiens OX=9606 GN=COL6A3 PE=2 SV=1	-0.438581	0.168978	-1.5734	0.00272915	-1.13482	0.0385835			-3.1468	0.210291
D9ZGF2	-0.438581	0.168978	-1.5734	0.00272915	-1.13482	0.0385835			-3.1468	0.210291
Complement C3 OS=Homo sapiens OX=9606 GN=C3 PE=1 SV=2	0.30935	0.762311	-2.08749	0.00118332	-2.39684	2.89531e-05			-4.17498	0.763523
P01024	0.30935	0.762311	-2.08749	0.00118332	-2.39684	2.89531e-05			-4.17498	0.763523
Complement factor H OS=Homo sapiens OX=9606 GN=CFH PE=1 SV=4	-0.0648045	0.959818	-1.69597	0.0104094	-1.63117	0.0222567			-3.39194	0.992484
P08603	-0.0648045	0.959818	-1.69597	0.0104094	-1.63117	0.0222567			-3.39194	0.992484
Contactin 1, isoform CRA_a OS=Homo sapiens OX=9606 GN=CNTN1 PE=3 SV=1	0.805539	0.364247	-2.98245	0.00030319	-3.78798	8.51578e-05			-5.96489	0.364635
A0A024R104	0.805539	0.364247	-2.98245	0.00030319	-3.78798	8.51578e-05			-5.96489	0.364635
COP9 signalosome complex subunit 4 (Fragment) OS=Homo sapiens OX=9606 GN=COPS4 PE=2 SV=1	666	0.355967	-4.41339	0.0118785	-666	0.00453613			-4.41339	0.372382
A0A0S2Z5H7	666	0.355967	-4.41339	0.0118785	-666	0.00453613			-4.41339	0.372382
Copper transport protein ATOX1 OS=Homo sapiens OX=9606 GN=ATOX1 PE=1 SV=1	0.77569	0.291035	-2.81926	0.00176624	-3.59495	0.000135364			-5.63851	0.292937
O00244	0.77569	0.291035	-2.81926	0.00176624	-3.59495	0.000135364			-5.63851	0.292937
Cysteine-rich motor neuron 1 protein OS=Homo sapiens OX=9606 GN=CRIM1 PE=1 SV=1	-0.420126	0.709427	-3.06461	0.00185204	-2.64448	0.00179156			-6.12921	0.71307
Q9NZV1	-0.420126	0.709427	-3.06461	0.00185204	-2.64448	0.00179156			-6.12921	0.71307
Cysteine-rich protein 2 OS=Homo sapiens OX=9606 GN=CRIP2 PE=1 SV=1	0.201197	0.644086	-4.07096	0.000243707	-4.27216	0.000181839			-8.14193	0.644511
P52943	0.201197	0.644086	-4.07096	0.000243707	-4.27216	0.000181839			-8.14193	0.644511
Destrin OS=Homo sapiens OX=9606 GN=DSTN PE=1 SV=3	0.0417588	0.713938	-1.81924	0.0164615	-1.861	0.0182414			-3.63849	0.748641
P60981	0.0417588	0.713938	-1.81924	0.0164615	-1.861	0.0182414			-3.63849	0.748641
Dickkopf-like protein 1 OS=Homo sapiens OX=9606 GN=DKK1 PE=2 SV=1	0.186938	0.709427	-2.79036	0.0286423	-2.97729	0.0389742			-5.58071	0.777043
I1W660	0.186938	0.709427	-2.79036	0.0286423	-2.97729	0.0389742			-5.58071	0.777043
Dihydropyrimidinase-related protein 2 OS=Homo sapiens OX=9606 GN=DPYSL2 PE=1 SV=1	0.285238	0.504255	-1.54732	0.0229568	-1.83256	0.0142135			-3.09464	0.541426
A0A1C7CYX9	0.285238	0.504255	-1.54732	0.0229568	-1.83256	0.0142135			-3.09464	0.541426
Disintegrin and metalloproteinase domain-containing protein 10 OS=Homo sapiens OX=9606 GN=ADAM10 PE=4 SV=1	-0.273108	0.958236	-2.90166	0.0254126	-2.62855	0.0407615			-5.80332	1.02441
A0A024R5U5	-0.273108	0.958236	-2.90166	0.0254126	-2.62855	0.0407615			-5.80332	1.02441
DNA damage-binding protein 1 OS=Homo sapiens OX=9606 GN=DDB1 PE=1 SV=1	0.035046	0.90386	-2.60774	0.0438303	-2.64279	0.044691			-5.21548	0.992381
Q16531	0.035046	0.90386	-2.60774	0.0438303	-2.64279	0.044691			-5.21548	0.992381
DnaJ homolog subfamily C member 3 OS=Homo sapiens OX=9606 GN=DNAJC3 PE=1 SV=1	-1.73704	0.28852	-5.04413	0.000691955	-3.30709	0.00399252			-10.0883	0.293204
X6R9L0	-1.73704	0.28852	-5.04413	0.000691955	-3.30709	0.00399252			-10.0883	0.293204
EGF-containing fibulin-like extracellular matrix protein 2, isoform CRA_a OS=Homo sapiens OX=9606 GN=EFEMP2 PE=4 SV=1	-0.185484	1	-2.36803	0.00670297	-2.18255	0.00516222			-4.73606	1.01187
A0A024R5G1	-0.185484	1	-2.36803	0.00670297	-2.18255	0.00516222			-4.73606	1.01187
EH-domain containing 2, isoform CRA_a OS=Homo sapiens OX=9606 GN=EHD2 PE=4 SV=1	0.0465917	0.333896	-2.28477	0.0109063	-2.33136	0.0261155			-4.56954	0.370918
A0A024R0S6	0.0465917	0.333896	-2.28477	0.0109063	-2.33136	0.0261155			-4.56954	0.370918
Elongation factor 1-alpha OS=Homo sapiens OX=9606 GN=EEF1A1 PE=2 SV=1	-0.104608	0.578767	-1.47338	0.000755106	-1.36877	0.00311286			-2.94676	0.582635
Q6IPT9	-0.104608	0.578767	-1.47338	0.000755106	-1.36877	0.00311286			-2.94676	0.582635
EMILIN-1 OS=Homo sapiens OX=9606 GN=EMILIN1 PE=1 SV=3	-0.212685	0.681102	-2.21501	0.00178797	-2.00232	0.00627712			-4.43002	0.689167
Q9Y6C2	-0.212685	0.681102	-2.21501	0.00178797	-2.00232	0.00627712			-4.43002	0.689167
Endoplasmic reticulum resident protein 29 OS=Homo sapiens OX=9606 GN=ERP29 PE=1 SV=4	1.42416	0.0281718	-2.01061	0.0424185	-3.43476	0.00143885			-4.02121	0.0720292
P30040	1.42416	0.0281718	-2.01061	0.0424185	-3.43476	0.00143885			-4.02121	0.0720292
Endothelial protein C receptor OS=Homo sapiens OX=9606 GN=PROCR PE=1 SV=1	1.1258	0.432386	-2.46915	0.00218244	-3.59495	0.000131716			-4.9383	0.4347
Q9UNN8	1.1258	0.432386	-2.46915	0.00218244	-3.59495	0.000131716			-4.9383	0.4347
Epididymis secretory sperm binding protein OS=Homo sapiens OX=9606 GN=HINT1 PE=2 SV=1	-0.0738511	0.717082	-3.44159	0.000531474	-3.36774	0.000290181			-6.88318	0.717904
A0A384NPU2	-0.0738511	0.717082	-3.44159	0.000531474	-3.36774	0.000290181			-6.88318	0.717904
Exostosin-1 OS=Homo sapiens OX=9606 GN=EXT1 PE=1 SV=2	-0.665696	0.434637	-3.02142	0.000702356	-2.35572	0.00471826			-6.04284	0.440057
Q16394	-0.665696	0.434637	-3.02142	0.000702356	-2.35572	0.00471826			-6.04284	0.440057
F-actin-capping protein subunit alpha OS=Homo sapiens OX=9606 GN=CAPZA2 PE=2 SV=1	-0.676639	0.644086	-4.19261	0.000960238	-3.51597	0.00215393			-8.38522	0.6472
A4D0V4	-0.676639	0.644086	-4.19261	0.000960238	-3.51597	0.00215393			-8.38522	0.6472
F-actin-capping protein subunit alpha-1 OS=Homo sapiens OX=9606 GN=CAPZA1 PE=1 SV=3	0.0864806	0.919734	-1.99172	0.0212111	-2.0782	0.0106998			-3.98344	0.951645
P52907	0.0864806	0.919734	-1.99172	0.0212111	-2.0782	0.0106998			-3.98344	0.951645
Fatty acid binding protein 5 (Psoriasis-associated) OS=Homo sapiens OX=9606 GN=FABP5 PE=3 SV=1	-1.20077	0.775525	-2.69297	0.000288652	-1.4922	0.00335738			-5.38595	0.779171
E7DVW5	-1.20077	0.775525	-2.69297	0.000288652	-1.4922	0.00335738			-5.38595	0.779171
Fibrillin-1 OS=Homo sapiens OX=9606 GN=FBN1 PE=1 SV=4	-0.0682314	0.879847	-1.32556	0.0291957	-1.25733	0.0352116			-2.65112	0.944254
P35555	-0.0682314	0.879847	-1.32556	0.0291957	-1.25733	0.0352116			-2.65112	0.944254
Fibrinogen beta chain OS=Homo sapiens OX=9606 GN=FGB PE=1 SV=2	-0.219594	0.644086	-5.96216	0.0010538	-5.74256	0.00199648			-11.9243	0.647136
P02675	-0.219594	0.644086	-5.96216	0.0010538	-5.74256	0.00199648			-11.9243	0.647136
Fibroblast growth factor receptor 1 OS=Homo sapiens OX=9606 GN=FGFR1 PE=4 SV=1	-0.917103	0.57931	-4.31802	0.0399671	-3.40092	0.098913			-8.63604	0.718191
A0A804HIF1	-0.917103	0.57931	-4.31802	0.0399671	-3.40092	0.098913			-8.63604	0.718191
Fibromodulin OS=Homo sapiens OX=9606 GN=FMOD PE=2 SV=1	1.03321	1	-2.13736	0.00710171	-3.17057	0.00030319			-4.27472	1.0074
A0A024R971	1.03321	1	-2.13736	0.00710171	-3.17057	0.00030319			-4.27472	1.0074
Fibronectin type III domain-containing protein 1 OS=Homo sapiens OX=9606 GN=FNDC1 PE=2 SV=4	-0.171111	0.817463	-1.6462	0.0450908	-1.47509	0.016669			-3.29241	0.879223
Q4ZHG4	-0.171111	0.817463	-1.6462	0.0450908	-1.47509	0.016669			-3.29241	0.879223
Fibulin-1 OS=Homo sapiens OX=9606 PE=2 SV=1	-0.12442	0.765626	-3.47274	0.000745154	-3.34832	0.00107651			-6.94549	0.767448
B4DUV1	-0.12442	0.765626	-3.47274	0.000745154	-3.34832	0.00107651			-6.94549	0.767448
Follistatin-like 3 (Secreted glycoprotein), isoform CRA_a OS=Homo sapiens OX=9606 GN=FSTL3 PE=4 SV=1	0.0501241	1	-3.30898	0.00185204	-3.35911	0.00163245			-6.61796	1.00348
A0A024R1Y8	0.0501241	1	-3.30898	0.00185204	-3.35911	0.00163245			-6.61796	1.00348
Full-length cDNA clone CS0DJ015YJ12 of T cells (Jurkat cell line) of Homo sapiens (human) OS=Homo sapiens OX=9606 GN=PSME2 PE=2 SV=1	-0.693368	0.429393	-2.96305	0.00243805	-2.26968	0.00956705			-5.9261	0.441398
Q86SZ7	-0.693368	0.429393	-2.96305	0.00243805	-2.26968	0.00956705			-5.9261	0.441398
Gc-globulin OS=Homo sapiens OX=9606 GN=HEL-S-51 PE=2 SV=1	0.620927	0.504694	-2.31524	6.20553e-05	-2.93617	4.31042e-09			-4.63049	0.504756
V9HWI6	0.620927	0.504694	-2.31524	6.20553e-05	-2.93617	4.31042e-09			-4.63049	0.504756
General vesicular transport factor p115 OS=Homo sapiens OX=9606 GN=USO1 PE=1 SV=2	0.883175	0.36914	-3.61818	0.026198	-4.50136	0.00894514			-7.23636	0.404283
O60763	0.883175	0.36914	-3.61818	0.026198	-4.50136	0.00894514			-7.23636	0.404283
Glia maturation factor beta OS=Homo sapiens OX=9606 GN=GMFB PE=1 SV=2	-0.285393	0.539305	-2.64877	0.019557	-2.36337	0.0532665			-5.29753	0.612128
P60983	-0.285393	0.539305	-2.64877	0.019557	-2.36337	0.0532665			-5.29753	0.612128
Glutamine--fructose-6-phosphate transaminase (isomerizing) OS=Homo sapiens OX=9606 GN=GFPT1 PE=1 SV=1	-2.09661	0.253031	-5.50314	0.00616964	-3.40653	0.026198			-11.0063	0.285398
A0A6I8PTT9	-2.09661	0.253031	-5.50314	0.00616964	-3.40653	0.026198			-11.0063	0.285398
Glutaminyl-peptide cyclotransferase OS=Homo sapiens OX=9606 GN=QPCT PE=1 SV=1	-0.401536	1	-4.57137	0.00401083	-4.16983	0.00401083			-9.14274	1.00802
Q16769	-0.401536	1	-4.57137	0.00401083	-4.16983	0.00401083			-9.14274	1.00802
Glycogen phosphorylase, liver form OS=Homo sapiens OX=9606 GN=PYGL PE=1 SV=4	1.45246	1	-3.95432	0.027793	-5.40678	0.0221257			-7.90864	1.04992
P06737	1.45246	1	-3.95432	0.027793	-5.40678	0.0221257			-7.90864	1.04992
GNPTG protein (Fragment) OS=Homo sapiens OX=9606 GN=GNPTG PE=2 SV=1	-0.640744	0.33228	-1.97074	0.0493656	-1.33	0.177247			-3.94149	0.558893
A2VDJ4	-0.640744	0.33228	-1.97074	0.0493656	-1.33	0.177247			-3.94149	0.558893
Growth arrest-specific protein 6 OS=Homo sapiens OX=9606 GN=GAS6 PE=1 SV=3	-0.396698	0.681566	-2.69001	0.00075378	-2.29331	0.00230413			-5.38002	0.684624
Q14393	-0.396698	0.681566	-2.69001	0.00075378	-2.29331	0.00230413			-5.38002	0.684624
Growth factor receptor-bound protein 2 OS=Homo sapiens OX=9606 GN=GRB2 PE=2 SV=1	-1.14254	0.601895	-2.65705	0.0350895	-1.51451	0.141849			-5.31411	0.778833
B0LPF3	-1.14254	0.601895	-2.65705	0.0350895	-1.51451	0.141849			-5.31411	0.778833
GTP-binding nuclear protein Ran OS=Homo sapiens OX=9606 GN=RAN PE=1 SV=1	-0.565745	0.792871	-2.79227	0.0130289	-2.22653	0.0121331			-5.58455	0.818033
B5MDF5	-0.565745	0.792871	-2.79227	0.0130289	-2.22653	0.0121331			-5.58455	0.818033
Heat shock 70 kDa protein 13 OS=Homo sapiens OX=9606 PE=2 SV=1	0.354988	0.543774	-2.35068	0.0327053	-2.70567	0.0169893			-4.70136	0.593469
A0A140VK72	0.354988	0.543774	-2.35068	0.0327053	-2.70567	0.0169893			-4.70136	0.593469
Helix-destabilizing protein OS=Homo sapiens OX=9606 GN=HNRPA1 PE=4 SV=1	-0.702112	0.161811	-3.10328	0.00102241	-2.40117	0.00656138			-6.20656	0.169395
A0A024RAZ7	-0.702112	0.161811	-3.10328	0.00102241	-2.40117	0.00656138			-6.20656	0.169395
Hemicentin-1 OS=Homo sapiens OX=9606 GN=HMCN1 PE=1 SV=2	0.351769	0.73221	-4.07479	0.00353134	-4.42656	0.00193717			-8.14958	0.737678
Q96RW7	0.351769	0.73221	-4.07479	0.00353134	-4.42656	0.00193717			-8.14958	0.737678
Heparan sulfate proteoglycan 2 (Perlecan), isoform CRA_b OS=Homo sapiens OX=9606 GN=HSPG2 PE=4 SV=1	0.110909	1	-2.52227	5.6876e-06	-2.63318	1.95693e-06			-5.04453	1.00001
A0A024RAB6	0.110909	1	-2.52227	5.6876e-06	-2.63318	1.95693e-06			-5.04453	1.00001
Heterogeneous nuclear ribonucleoprotein Q OS=Homo sapiens OX=9606 GN=SYNCRIP PE=1 SV=2	0.837315	0.792871	-3.07974	0.000608262	-3.91705	0.000203598			-6.15947	0.793683
O60506	0.837315	0.792871	-3.07974	0.000608262	-3.91705	0.000203598			-6.15947	0.793683
Heterogeneous nuclear ribonucleoproteins C1/C2 OS=Homo sapiens OX=9606 GN=HNRNPC PE=1 SV=1	0.00842337	0.843876	-2.57705	0.0117342	-2.58547	0.0121331			-5.1541	0.867743
G3V2Q1	0.00842337	0.843876	-2.57705	0.0117342	-2.58547	0.0121331			-5.1541	0.867743
Hsp90 chaperone protein kinase-targeting subunit OS=Homo sapiens OX=9606 GN=CDC37 PE=3 SV=1	-0.739984	0.147102	-2.63036	0.00313623	-1.89038	0.0240465			-5.26072	0.174285
A0A024R7B7	-0.739984	0.147102	-2.63036	0.00313623	-1.89038	0.0240465			-5.26072	0.174285
Importin subunit alpha OS=Homo sapiens OX=9606 GN=KPNA4 PE=1 SV=1	0.452463	1	-4.57561	0.0118785	-5.02808	0.0118785			-9.15123	1.02376
A0A7I2YQ95	0.452463	1	-4.57561	0.0118785	-5.02808	0.0118785			-9.15123	1.02376
Importin-5 (Fragment) OS=Homo sapiens OX=9606 GN=IPO5 PE=1 SV=1	-0.736222	0.361506	-3.72244	0.00310196	-2.98622	0.0142314			-7.44489	0.378839
H0Y8C6	-0.736222	0.361506	-3.72244	0.00310196	-2.98622	0.0142314			-7.44489	0.378839
Inorganic pyrophosphatase OS=Homo sapiens OX=9606 GN=PPA1 PE=1 SV=2	-0.135216	0.205181	-3.314	0.0223439	-3.17878	0.00843468			-6.62799	0.235959
Q15181	-0.135216	0.205181	-3.314	0.0223439	-3.17878	0.00843468			-6.62799	0.235959
Insulin-like growth factor 2 OS=Homo sapiens OX=9606 GN=IGF2 PE=3 SV=1	666	0.355967	-2.66904	0.00781462	-666	0.000663728			-2.66904	0.364445
B2MUX6	666	0.355967	-2.66904	0.00781462	-666	0.000663728			-2.66904	0.364445
Insulin-like growth factor-binding protein 2 OS=Homo sapiens OX=9606 GN=IGFBP2 PE=1 SV=2	0.0974911	0.918029	-2.25149	0.000666172	-2.34899	0.000172122			-4.50299	0.918867
P18065	0.0974911	0.918029	-2.25149	0.000666172	-2.34899	0.000172122			-4.50299	0.918867
P24592	-0.260842	0.190902	-1.53354	0.00354319	-1.2727	0.0503236			-3.06707	0.244769
Integral membrane protein 2 OS=Homo sapiens OX=9606 PE=2 SV=1	0.452256	0.814874	-668.137	0.491433	-668.589	0.472657			-1336.27	1.77896
A0A384MDP7	0.452256	0.814874	-2.13658	0.0237619	-2.58884	0.00498559			-4.27317	0.843622
B4DIB1			-666	0.467671	-666	0.467671			-1332	0.935343
Integrin beta OS=Homo sapiens OX=9606 GN=ITGB1 PE=1 SV=2	-0.718838	0.254026	-2.98154	0.00494653	-2.2627	0.0334264			-5.96308	0.292399
E7EUI6	-0.718838	0.254026	-2.98154	0.00494653	-2.2627	0.0334264			-5.96308	0.292399
Isoform 2 of A-kinase anchor protein 12 OS=Homo sapiens OX=9606 GN=AKAP12	-0.923972	0.554644	-5.05285	0.00806781	-4.12888	0.013813			-10.1057	0.576525
Q02952	-0.923972	0.554644	-5.05285	0.00806781	-4.12888	0.013813			-10.1057	0.576525
Isoform 2 of Collagen alpha-1(V) chain OS=Homo sapiens OX=9606 GN=COL5A1	0.249975	0.87542	-2.96424	0.010555	-3.21421	0.00544506			-5.92847	0.89142
P20908	0.249975	0.87542	-2.96424	0.010555	-3.21421	0.00544506			-5.92847	0.89142
Isoform 2 of Discoidin, CUB and LCCL domain-containing protein 2 OS=Homo sapiens OX=9606 GN=DCBLD2	-0.42976	1	-4.4025	0.0248196	-3.97274	0.027793			-8.80499	1.05261
Q96PD2	-0.42976	1	-4.4025	0.0248196	-3.97274	0.027793			-8.80499	1.05261
Isoform 2 of Exostosin-2 OS=Homo sapiens OX=9606 GN=EXT2	-1.5226	0.0201857	-3.57551	0.000658071	-2.05292	0.0251807			-7.15102	0.0460245
Q93063	-1.5226	0.0201857	-3.57551	0.000658071	-2.05292	0.0251807			-7.15102	0.0460245
Isoform 2 of Glycine--tRNA ligase OS=Homo sapiens OX=9606 GN=GARS1	-0.00635575	0.835121	-1.87669	0.0330054	-1.87033	0.0275887			-3.75337	0.895715
P41250	-0.00635575	0.835121	-1.87669	0.0330054	-1.87033	0.0275887			-3.75337	0.895715
Isoform 2 of Heterogeneous nuclear ribonucleoprotein H3 OS=Homo sapiens OX=9606 GN=HNRNPH3	666	0.355967	-3.64112	0.00843468	-666	0.00130076			-3.64112	0.365703
A0A024QZK8	666	0.355967	-3.64112	0.00843468	-666	0.00130076			-3.64112	0.365703
Isoform 2 of Inter-alpha-trypsin inhibitor heavy chain H3 OS=Homo sapiens OX=9606 GN=ITIH3	0.154618	0.797499	-2.21135	0.00229878	-2.36596	0.00032156			-4.42269	0.800119
Q06033	0.154618	0.797499	-2.21135	0.00229878	-2.36596	0.00032156			-4.42269	0.800119
Isoform 2 of Prostaglandin reductase 1 OS=Homo sapiens OX=9606 GN=PTGR1	-1.7401	0.156781	-3.10998	0.0266055	-1.36989	0.311357			-6.21997	0.494744
Q14914	-1.7401	0.156781	-3.10998	0.0266055	-1.36989	0.311357			-6.21997	0.494744
Isoform 2 of Septin-2 OS=Homo sapiens OX=9606 GN=SEPTIN2	0.164172	0.748999	-2.28031	0.00307186	-2.44448	0.00246046			-4.56062	0.754531
Q15019	0.164172	0.748999	-2.28031	0.00307186	-2.44448	0.00246046			-4.56062	0.754531
Isoform 2 of Signal peptide, CUB and EGF-like domain-containing protein 3 OS=Homo sapiens OX=9606 GN=SCUBE3	-1.99746	0.644086	-4.56018	0.04983	-2.56272	0.0476838			-9.12037	0.7416
Q8IX30	-1.99746	0.644086	-4.56018	0.04983	-2.56272	0.0476838			-9.12037	0.7416
Isoform 3 of Latent-transforming growth factor beta-binding protein 1 OS=Homo sapiens OX=9606 GN=LTBP1	-1.09745	0.517767	-3.75708	0.0399671	-2.65964	0.0902367			-7.51417	0.647971
Q14766	-1.09745	0.517767	-3.75708	0.0399671	-2.65964	0.0902367			-7.51417	0.647971
Isoform 3 of Protein phosphatase 1 regulatory subunit 12A OS=Homo sapiens OX=9606 GN=PPP1R12A	0.155202	1	-3.62083	0.0150799	-3.77603	0.0150799			-7.24166	1.03016
O14974	0.155202	1	-3.62083	0.0150799	-3.77603	0.0150799			-7.24166	1.03016
Isoform 3 of Ras-related protein Rap-1b OS=Homo sapiens OX=9606 GN=RAP1B	-1.09745	0.517767	-4.10556	0.0399671	-3.00811	0.0902367			-8.21112	0.647971
P61224	-1.09745	0.517767	-4.10556	0.0399671	-3.00811	0.0902367			-8.21112	0.647971
Isoform 4 of LIM domain and actin-binding protein 1 OS=Homo sapiens OX=9606 GN=LIMA1	-0.920192	0.50648	-3.46077	0.0010394	-2.54058	0.0061483			-6.92154	0.513668
Q9UHB6	-0.920192	0.50648	-3.46077	0.0010394	-2.54058	0.0061483			-6.92154	0.513668
Isoform 4 of Neogenin OS=Homo sapiens OX=9606 GN=NEO1	-0.730783	0.205147	-2.79071	0.00335738	-2.05992	0.0389909			-5.58141	0.247495
Q92859	-0.730783	0.205147	-2.79071	0.00335738	-2.05992	0.0389909			-5.58141	0.247495
Isoform 4 of Prolyl 3-hydroxylase 1 OS=Homo sapiens OX=9606 GN=P3H1	-0.215578	0.789751	-2.01275	0.0135876	-1.79717	0.0194776			-4.02549	0.822817
Q32P28	-0.215578	0.789751	-2.01275	0.0135876	-1.79717	0.0194776			-4.02549	0.822817
Isoform 4 of Voltage-dependent calcium channel subunit alpha-2/delta-1 OS=Homo sapiens OX=9606 GN=CACNA2D1	-1.86947	1	-5.39699	0.000307284	-3.52752	0.00110033			-10.794	1.00141
P54289	-1.86947	1	-5.39699	0.000307284	-3.52752	0.00110033			-10.794	1.00141
Isoform 5 of Septin-9 OS=Homo sapiens OX=9606 GN=SEPTIN9	0.276125	0.826477	-2.2935	0.0191181	-2.56962	0.00773151			-4.58699	0.853327
Q9UHD8	0.276125	0.826477	-2.2935	0.0191181	-2.56962	0.00773151			-4.58699	0.853327
Isoform 6 of Amyloid beta precursor like protein 2 OS=Homo sapiens OX=9606 GN=APLP2	-3.33622	0.253031	-7.17835	5.27379e-05	-3.84212	0.000365755			-14.3567	0.253449
Q06481	-3.33622	0.253031	-7.17835	5.27379e-05	-3.84212	0.000365755			-14.3567	0.253449
Isoform 6 of Inactive tyrosine-protein kinase 7 OS=Homo sapiens OX=9606 GN=PTK7	-0.568797	0.0894845	-2.23622	0.0229568	-1.66742	0.214707			-4.47244	0.327148
Q13308	-0.568797	0.0894845	-2.23622	0.0229568	-1.66742	0.214707			-4.47244	0.327148
Isoform 6 of Peptidyl-glycine alpha-amidating monooxygenase OS=Homo sapiens OX=9606 GN=PAM	0.240081	0.875951	-1.93486	0.00557775	-2.17495	0.00107892			-3.86973	0.882608
P19021	0.240081	0.875951	-1.93486	0.00557775	-2.17495	0.00107892			-3.86973	0.882608
Isoform B of Collagen alpha-1(XI) chain OS=Homo sapiens OX=9606 GN=COL11A1	-2.11255	0.709427	-4.51115	0.00034997	-2.3986	0.00302929			-9.0223	0.712806
P12107	-2.11255	0.709427	-4.51115	0.00034997	-2.3986	0.00302929			-9.0223	0.712806
Isoform C of Prelamin-A/C OS=Homo sapiens OX=9606 GN=LMNA	-1.11314	0.327219	-4.02859	0.0058561	-2.91544	0.0237078			-8.05717	0.356783
P02545	-1.11314	0.327219	-4.02859	0.0058561	-2.91544	0.0237078			-8.05717	0.356783
Isoform Short of Beta-1,4-galactosyltransferase 1 OS=Homo sapiens OX=9606 GN=B4GALT1	-0.312614	0.604597	-2.45297	0.00101311	-2.14035	0.00248434			-4.90593	0.608094
P15291	-0.312614	0.604597	-2.45297	0.00101311	-2.14035	0.00248434			-4.90593	0.608094
K-glypican OS=Homo sapiens OX=9606 GN=GPC4 PE=3 SV=1	666	0.355967	-4.41007	0.0399671	-666	0.0141258			-4.41007	0.41006
Q86SV6	666	0.355967	-4.41007	0.0399671	-666	0.0141258			-4.41007	0.41006
KIF5B-RET(NM_020630)_K24R11 fusion protein OS=Homo sapiens OX=9606 GN=KIF5B-RET(NM_020630)_K24;R11 PE=2 SV=1	-1.01086	0.57931	-4.09378	0.027793	-3.08292	0.0804255			-8.18756	0.687529
M1VE91	-1.01086	0.57931	-4.09378	0.027793	-3.08292	0.0804255			-8.18756	0.687529
Kinectin 1 (Kinesin receptor), isoform CRA_a OS=Homo sapiens OX=9606 GN=KTN1 PE=4 SV=1	-0.600972	0.465889	-4.4175	0.00134623	-3.81653	0.00470654			-8.835	0.471942
A0A024R663	-0.600972	0.465889	-4.4175	0.00134623	-3.81653	0.00470654			-8.835	0.471942
Lactotransferrin (Fragment) OS=Homo sapiens OX=9606 GN=LTF PE=1 SV=1	0.453126	1	-4.13348	0.0058561	-4.58661	0.00516982			-8.26696	1.01103
E7EQB2	0.453126	1	-4.13348	0.0058561	-4.58661	0.00516982			-8.26696	1.01103
LAMA4 protein OS=Homo sapiens OX=9606 GN=LAMA4 PE=2 SV=1	-0.354552	0.879847	-1.67325	0.000141203	-1.3187	0.0648094			-3.3465	0.944797
Q5D044	-0.354552	0.879847	-1.67325	0.000141203	-1.3187	0.0648094			-3.3465	0.944797
Lamin-B1 OS=Homo sapiens OX=9606 GN=LMNB1 PE=1 SV=2	-1.67728	0.517767	-5.52719	0.00149274	-3.84991	0.00498826			-11.0544	0.524248
P20700	-1.67728	0.517767	-5.52719	0.00149274	-3.84991	0.00498826			-11.0544	0.524248
Laminin subunit alpha-4 OS=Homo sapiens OX=9606 GN=LAMA4 PE=1 SV=1	-1.76547	0.114001	-2.85102	0.026227	-1.08555	0.504728			-5.70204	0.644956
A0A0A0MQS9	-1.76547	0.114001	-2.85102	0.026227	-1.08555	0.504728			-5.70204	0.644956
Laminin subunit beta-1 OS=Homo sapiens OX=9606 GN=LAMB1 PE=1 SV=2	-0.424823	0.448301	-1.80724	0.000202299	-1.38242	0.0177912			-3.61448	0.466294
P07942	-0.424823	0.448301	-1.80724	0.000202299	-1.38242	0.0177912			-3.61448	0.466294
Laminin subunit beta-2 OS=Homo sapiens OX=9606 GN=LAMB2 PE=1 SV=2	1.49645	0.554995	-3.13656	0.00177229	-4.63301	0.000592444			-6.27312	0.55736
P55268	1.49645	0.554995	-3.13656	0.00177229	-4.63301	0.000592444			-6.27312	0.55736
Laminin, gamma 1 (Formerly LAMB2), isoform CRA_a OS=Homo sapiens OX=9606 GN=LAMC1 PE=4 SV=1	-0.107277	0.38969	-1.08107	0.046125	-0.973795	0.276196			-2.16215	0.712011
A0A024R972	-0.107277	0.38969	-1.08107	0.046125	-0.973795	0.276196			-2.16215	0.712011
Latent-transforming growth factor beta-binding protein 1 OS=Homo sapiens OX=9606 GN=LTBP1 PE=1 SV=4	-0.411166	0.208188	-2.97815	0.000182837	-2.56698	0.000626036			-5.9563	0.208997
Q14766	-0.411166	0.208188	-2.97815	0.000182837	-2.56698	0.000626036			-5.9563	0.208997
Latent-transforming growth factor beta-binding protein 2 OS=Homo sapiens OX=9606 GN=LTBP2 PE=1 SV=1	-0.126767	0.578767	-1.56084	0.000470694	-1.43408	0.00118363			-3.12169	0.580422
G3V3X5	-0.126767	0.578767	-1.56084	0.000470694	-1.43408	0.00118363			-3.12169	0.580422
Latent-transforming growth factor beta-binding protein 3 OS=Homo sapiens OX=9606 GN=LTBP3 PE=1 SV=4	-2.6863	0.02422	-3.97834	0.0264223	-1.29204	0.807744			-7.95668	0.858386
Q9NS15	-2.6863	0.02422	-3.97834	0.0264223	-1.29204	0.807744			-7.95668	0.858386
Leucine rich repeat (In FLII) interacting protein 1, isoform CRA_c OS=Homo sapiens OX=9606 GN=LRRFIP1 PE=2 SV=1	-0.6422	0.57931	-3.74808	0.00662345	-3.10588	0.0146215			-7.49616	0.600555
A0A0F7NGI8	-0.6422	0.57931	-3.74808	0.00662345	-3.10588	0.0146215			-7.49616	0.600555
Leukotriene A(4) hydrolase OS=Homo sapiens OX=9606 PE=2 SV=1	-0.602289	0.57815	-2.63232	0.00554131	-2.03003	0.0283458			-5.26464	0.612038
A0A140VK27	-0.602289	0.57815	-2.63232	0.00554131	-2.03003	0.0283458			-5.26464	0.612038
Lipase OS=Homo sapiens OX=9606 PE=2 SV=1	-0.547537	1	-4.01266	0.0221257	-3.46513	0.0310687			-8.02533	1.05319
Q6ZUY8	-0.547537	1	-4.01266	0.0221257	-3.46513	0.0310687			-8.02533	1.05319
Lysyl oxidase homolog 1 OS=Homo sapiens OX=9606 GN=LOXL1 PE=1 SV=2	-1.02327	0.133194	-2.29186	0.00483742	-1.26859	0.117347			-4.58372	0.255379
Q08397	-1.02327	0.133194	-2.29186	0.00483742	-1.26859	0.117347			-4.58372	0.255379
Lysyl oxidase homolog 2 OS=Homo sapiens OX=9606 GN=LOXL2 PE=1 SV=1	-0.122435	0.544604	-2.26615	6.46563e-08	-2.14371	2.99574e-07			-4.53229	0.544605
Q9Y4K0	-0.122435	0.544604	-2.26615	6.46563e-08	-2.14371	2.99574e-07			-4.53229	0.544605
Lysyl oxidase homolog 3 OS=Homo sapiens OX=9606 GN=LOXL3 PE=1 SV=1	-0.0295316	1	-2.5844	0.00179162	-2.55487	0.00364447			-5.1688	1.00544
P58215	-0.0295316	1	-2.5844	0.00179162	-2.55487	0.00364447			-5.1688	1.00544
Lysyl oxidase homolog OS=Homo sapiens OX=9606 GN=LOX PE=3 SV=1	-0.609117	0.0209943	-1.50047	0.047177	-0.891355	0.861348			-3.00094	0.92952
D0PNI2	-0.609117	0.0209943	-1.50047	0.047177	-0.891355	0.861348			-3.00094	0.92952
Macrophage colony-stimulating factor 1 OS=Homo sapiens OX=9606 GN=CSF1 PE=4 SV=1	-0.0733488	0.742282	-2.78869	0.000678925	-2.71535	0.00036135			-5.57739	0.743323
A0A024R0A1	-0.0733488	0.742282	-2.78869	0.000678925	-2.71535	0.00036135			-5.57739	0.743323
Macrophage-capping protein OS=Homo sapiens OX=9606 PE=2 SV=1	-4.41715	0.55104	-4.04247	0.00166712	0.374675	0.0183488			-8.08495	0.571056
B2R9S4	-4.41715	0.55104	-4.04247	0.00166712	0.374675	0.0183488			-8.08495	0.571056
Major vault protein (Fragment) OS=Homo sapiens OX=9606 GN=MVP PE=2 SV=1	0.132833	0.819549	-3.51546	0.00498559	-3.64829	0.00370384			-7.03092	0.828239
Q14764	0.132833	0.819549	-3.51546	0.00498559	-3.64829	0.00370384			-7.03092	0.828239
Mannosyl-oligosaccharide 1,2-alpha-mannosidase IA OS=Homo sapiens OX=9606 GN=MAN1A1 PE=1 SV=3	-0.955628	0.204704	-3.33594	0.00449901	-2.38031	0.0288199			-6.67188	0.238023
P33908	-0.955628	0.204704	-3.33594	0.00449901	-2.38031	0.0288199			-6.67188	0.238023
Matrix metallopeptidase 15 (Membrane-inserted), isoform CRA_a OS=Homo sapiens OX=9606 GN=MMP15 PE=3 SV=1	0.983547	0.57931	-7.30056	0.00828753	-8.2841	0.00352472			-14.6011	0.591123
A0A024R6U8	0.983547	0.57931	-7.30056	0.00828753	-8.2841	0.00352472			-14.6011	0.591123
Mena delta 11a OS=Homo sapiens OX=9606 PE=2 SV=1	0.311475	0.644086	-5.16494	0.000226466	-5.47642	0.000176867			-10.3299	0.644489
A0A4D6J698	0.311475	0.644086	-5.16494	0.000226466	-5.47642	0.000176867			-10.3299	0.644489
Metalloproteinase inhibitor 1 OS=Homo sapiens OX=9606 GN=TIMP1 PE=1 SV=1	0.0180176	0.762311	-1.38041	3.58067e-05	-1.39842	2.33108e-05			-2.76081	0.76237
Q5H9A7	0.0180176	0.762311	-1.38041	3.58067e-05	-1.39842	2.33108e-05			-2.76081	0.76237
Metalloproteinase inhibitor 2 OS=Homo sapiens OX=9606 PE=2 SV=1	0.0609731	1	-1.39283	0.0018156	-1.4538	0.00118363			-2.78565	1.003
A0A140VK57	0.0609731	1	-1.39283	0.0018156	-1.4538	0.00118363			-2.78565	1.003
Microfibrillar-associated protein 2, isoform CRA_d OS=Homo sapiens OX=9606 GN=MFAP2 PE=3 SV=1	-0.901098	0.254026	-2.77669	0.00151205	-1.87559	0.0805094			-5.55338	0.336048
A0A024RA94	-0.901098	0.254026	-2.77669	0.00151205	-1.87559	0.0805094			-5.55338	0.336048
Microtubule-associated protein 1B, isoform CRA_b OS=Homo sapiens OX=9606 GN=MAP1B PE=4 SV=1	-0.416913	0.382506	-2.40881	0.00227036	-1.9919	0.00627712			-4.81762	0.391053
A0A024RAM4	-0.416913	0.382506	-2.40881	0.00227036	-1.9919	0.00627712			-4.81762	0.391053
Multiple coagulation factor deficiency protein 2 OS=Homo sapiens OX=9606 GN=MCFD2 PE=1 SV=1	0.477449	1	-3.45145	0.0399786	-3.9289	0.0293723			-6.9029	1.06935
Q8NI22	0.477449	1	-3.45145	0.0399786	-3.9289	0.0293723			-6.9029	1.06935
Multiple epidermal growth factor-like domains protein 6 OS=Homo sapiens OX=9606 GN=MEGF6 PE=1 SV=4	-0.909727	1	-4.24085	0.0399671	-3.33112	0.055219			-8.48169	1.09519
O75095	-0.909727	1	-4.24085	0.0399671	-3.33112	0.055219			-8.48169	1.09519
Mutant serpin family A member 7 OS=Homo sapiens OX=9606 PE=2 SV=1	0.523073	0.621837	-1.9349	0.0204261	-2.45797	0.0016463			-3.8698	0.643909
A0A3G1HEF1	0.523073	0.621837	-1.9349	0.0204261	-2.45797	0.0016463			-3.8698	0.643909
Myosin regulatory light chain 12B OS=Homo sapiens OX=9606 GN=MYL12B PE=1 SV=2	-0.323637	0.487999	-1.50116	0.0212111	-1.17752	0.119983			-3.00232	0.629194
O14950	-0.323637	0.487999	-1.50116	0.0212111	-1.17752	0.119983			-3.00232	0.629194
Myosin, heavy polypeptide 9, non-muscle, isoform CRA_a OS=Homo sapiens OX=9606 GN=MYH9 PE=3 SV=1	-0.196159	0.242784	-1.55989	0.0131057	-1.36374	0.0159524			-3.11979	0.271842
A0A024R1N1	-0.196159	0.242784	-1.55989	0.0131057	-1.36374	0.0159524			-3.11979	0.271842
Myotrophin OS=Homo sapiens OX=9606 GN=MTPN PE=1 SV=2	0.526495	0.621837	-2.05757	0.0146556	-2.58406	0.00277054			-4.11513	0.639263
P58546	0.526495	0.621837	-2.05757	0.0146556	-2.58406	0.00277054			-4.11513	0.639263
Nascent polypeptide-associated complex subunit alpha, muscle-specific form OS=Homo sapiens OX=9606 GN=NACA PE=1 SV=1	-0.837409	0.177101	-2.24675	0.00907498	-1.40934	0.199124			-4.4935	0.385299
E9PAV3	-0.837409	0.177101	-2.24675	0.00907498	-1.40934	0.199124			-4.4935	0.385299
Neurofascin isoform 140 OS=Homo sapiens OX=9606 GN=Nfasc PE=2 SV=1	666	0.165518	-2.99792	0.04983	-666	0.00810914			-2.99792	0.223457
A0A386QWI1	666	0.165518	-2.99792	0.04983	-666	0.00810914			-2.99792	0.223457
Neuronal growth regulator 1 OS=Homo sapiens OX=9606 GN=NEGR1 PE=1 SV=3	-1.821	0.517767	-5.21044	0.0118785	-3.38945	0.0361297			-10.4209	0.565775
Q7Z3B1	-1.821	0.517767	-5.21044	0.0118785	-3.38945	0.0361297			-10.4209	0.565775
Neuropilin OS=Homo sapiens OX=9606 GN=NRP1 PE=2 SV=1	-0.12143	0.80911	-4.05031	7.24226e-05	-3.92888	9.88688e-05			-8.10063	0.809282
Q6X907	-0.12143	0.80911	-4.05031	7.24226e-05	-3.92888	9.88688e-05			-8.10063	0.809282
Neutral alpha-glucosidase AB OS=Homo sapiens OX=9606 GN=GANAB PE=1 SV=3	0.62693	0.387681	-1.83853	0.0270065	-2.46546	0.00263106			-3.67706	0.417319
Q14697	0.62693	0.387681	-1.83853	0.0270065	-2.46546	0.00263106			-3.67706	0.417319
Nicotinamide phosphoribosyltransferase OS=Homo sapiens OX=9606 GN=PBEF1 PE=3 SV=1	1.03743	1	-3.14845	0.0386228	-4.18588	0.0248196			-6.2969	1.06344
A0A024R718	1.03743	1	-3.14845	0.0386228	-4.18588	0.0248196			-6.2969	1.06344
Nidogen-1 OS=Homo sapiens OX=9606 GN=NID1 PE=1 SV=3	-0.530968	0.316482	-1.87217	0.0122409	-1.3412	0.106596			-3.74435	0.435319
P14543	-0.530968	0.316482	-1.87217	0.0122409	-1.3412	0.106596			-3.74435	0.435319
Non-POU domain-containing octamer-binding protein OS=Homo sapiens OX=9606 GN=NONO PE=1 SV=1	666	0.165518	-2.9019	0.0387531	-666	0.00246659			-2.9019	0.206738
A0A7I2V535	666	0.165518	-2.9019	0.0387531	-666	0.00246659			-2.9019	0.206738
Olfactomedin-like 3, isoform CRA_b OS=Homo sapiens OX=9606 GN=OLFML3 PE=3 SV=1	0.126458	0.73884	-1.93463	0.0267549	-2.06109	0.0137717			-3.86926	0.779366
M1LAK4	0.126458	0.73884	-1.93463	0.0267549	-2.06109	0.0137717			-3.86926	0.779366
Palladin OS=Homo sapiens OX=9606 GN=PALLD PE=1 SV=3	-0.37703	0.843876	-2.71251	0.048006	-2.33548	0.0467176			-5.42502	0.938599
Q8WX93	-0.37703	0.843876	-2.71251	0.048006	-2.33548	0.0467176			-5.42502	0.938599
Parathymosin OS=Homo sapiens OX=9606 GN=PTMS PE=2 SV=1	0.346181	0.777534	-2.38456	0.0414229	-2.73074	0.0320174			-4.76911	0.850974
A0A158RFU3	0.346181	0.777534	-2.38456	0.0414229	-2.73074	0.0320174			-4.76911	0.850974
PDZ and LIM domain protein 1 OS=Homo sapiens OX=9606 GN=PDLIM1 PE=1 SV=4	-0.637908	0.433717	-1.87093	0.0334264	-1.23302	0.237865			-3.74186	0.705008
O00151	-0.637908	0.433717	-1.87093	0.0334264	-1.23302	0.237865			-3.74186	0.705008
Peptide-O-fucosyltransferase OS=Homo sapiens OX=9606 PE=2 SV=1	0.0305231	0.644086	-3.26194	0.0106767	-3.29247	0.00828753			-6.52388	0.66305
A8K3W7	0.0305231	0.644086	-3.26194	0.0106767	-3.29247	0.00828753			-6.52388	0.66305
Peroxidasin homolog OS=Homo sapiens OX=9606 GN=PXDN PE=1 SV=2	-0.415695	0.222568	-1.60714	0.00456901	-1.19145	0.043368			-3.21428	0.270505
Q92626	-0.415695	0.222568	-1.60714	0.00456901	-1.19145	0.043368			-3.21428	0.270505
Phosphoglucomutase-2 OS=Homo sapiens OX=9606 GN=PGM2 PE=1 SV=4	-1.51276	0.0281718	-2.67895	0.0476838	-1.16619	1			-5.35791	1.07586
Q96G03	-1.51276	0.0281718	-2.67895	0.0476838	-1.16619	1			-5.35791	1.07586
Platelet-activating factor acetylhydrolase IB subunit beta OS=Homo sapiens OX=9606 GN=PAFAH1B1 PE=1 SV=2	666	0.165518	-4.75493	0.000567002	-666	0.000155125			-4.75493	0.16624
P43034	666	0.165518	-4.75493	0.000567002	-666	0.000155125			-4.75493	0.16624
Platelet-derived growth factor receptor beta OS=Homo sapiens OX=9606 GN=PDGFRB PE=1 SV=1	-0.57278	0.57931	-4.12822	0.000960238	-3.55544	0.00215393			-8.25643	0.582425
P09619	-0.57278	0.57931	-4.12822	0.000960238	-3.55544	0.00215393			-8.25643	0.582425
Platelet-derived growth factor subunit A (Fragment) OS=Homo sapiens OX=9606 GN=PDGFA PE=1 SV=2	-0.471745	1	-3.61267	0.0169488	-3.14093	0.0266055			-7.22534	1.04355
H7BYW6	-0.471745	1	-3.61267	0.0169488	-3.14093	0.0266055			-7.22534	1.04355
Pleckstrin homology domain containing, family C (With FERM domain) member 1, isoform CRA_b OS=Homo sapiens OX=9606 GN=PLEKHC1 PE=3 SV=1	-0.128202	0.634691	-2.01958	0.0365394	-1.89138	0.0291212			-4.03917	0.700352
A0A024R687	-0.128202	0.634691	-2.01958	0.0365394	-1.89138	0.0291212			-4.03917	0.700352
Plexin-B2 OS=Homo sapiens OX=9606 GN=PLXNB2 PE=1 SV=3	-0.523613	1	-5.13263	0.000130396	-4.60901	0.000238599			-10.2653	1.00037
O15031	-0.523613	1	-5.13263	0.000130396	-4.60901	0.000238599			-10.2653	1.00037
Poliovirus receptor OS=Homo sapiens OX=9606 GN=PVR PE=1 SV=2	-1.62431	0.0700164	-2.73636	0.017368	-1.11205	0.377926			-5.47272	0.465311
P15151	-1.62431	0.0700164	-2.73636	0.017368	-1.11205	0.377926			-5.47272	0.465311
Poly(rC)-binding protein 1 OS=Homo sapiens OX=9606 GN=PCBP1 PE=1 SV=2	-0.168861	0.464355	-2.74278	0.00313855	-2.57392	0.007638			-5.48556	0.475131
Q15365	-0.168861	0.464355	-2.74278	0.00313855	-2.57392	0.007638			-5.48556	0.475131
Polypeptide N-acetylgalactosaminyltransferase 5 OS=Homo sapiens OX=9606 GN=GALNT5 PE=1 SV=1	-0.46717	0.835916	-1.61903	0.0389909	-1.15186	0.248155			-3.23806	1.12306
Q7Z7M9	-0.46717	0.835916	-1.61903	0.0389909	-1.15186	0.248155			-3.23806	1.12306
Polypyrimidine tract-binding protein 1 OS=Homo sapiens OX=9606 GN=PTBP1 PE=1 SV=1	0.234282	1	-3.05227	0.0163093	-3.28655	0.0146215			-6.10454	1.03093
A0A0U1RRM4	0.234282	1	-3.05227	0.0163093	-3.28655	0.0146215			-6.10454	1.03093
Prefoldin subunit 5 OS=Homo sapiens OX=9606 GN=PFDN5 PE=1 SV=2	0.555654	0.644086	-3.19337	0.04983	-3.74902	0.0310687			-6.38674	0.724985
Q99471	0.555654	0.644086	-3.19337	0.04983	-3.74902	0.0310687			-6.38674	0.724985
Procollagen C-endopeptidase enhancer 1 OS=Homo sapiens OX=9606 GN=PCOLCE PE=1 SV=2	-0.157683	0.544604	-1.90185	0.046125	-1.74417	0.096168			-3.8037	0.686897
Q15113	-0.157683	0.544604	-1.90185	0.046125	-1.74417	0.096168			-3.8037	0.686897
Procollagen-lysine,2-oxoglutarate 5-dioxygenase 1 OS=Homo sapiens OX=9606 GN=PLOD1 PE=1 SV=2	-0.41516	0.286858	-1.47427	0.00345677	-1.05911	0.10366			-2.94854	0.393974
Q02809	-0.41516	0.286858	-1.47427	0.00345677	-1.05911	0.10366			-2.94854	0.393974
Prolow-density lipoprotein receptor-related protein 1 OS=Homo sapiens OX=9606 GN=LRP1 PE=1 SV=2	-0.184204	0.857531	-1.63995	0.00870952	-1.45574	0.0364823			-3.27989	0.902723
Q07954	-0.184204	0.857531	-1.63995	0.00870952	-1.45574	0.0364823			-3.27989	0.902723
Prolyl endopeptidase OS=Homo sapiens OX=9606 PE=2 SV=1	0.0624732	0.967438	-3.45934	0.0264223	-3.52182	0.0264223			-6.91869	1.02028
B2RAH7	0.0624732	0.967438	-3.45934	0.0264223	-3.52182	0.0264223			-6.91869	1.02028
Proteasome (Prosome, macropain) 26S subunit, non-ATPase, 12, isoform CRA_a (Fragment) OS=Homo sapiens OX=9606 GN=PSMD12 PE=2 SV=1	-0.547537	1	-4.34098	0.00309281	-3.79345	0.0058561			-8.68197	1.00895
A0A0S2Z489	-0.547537	1	-4.34098	0.00309281	-3.79345	0.0058561			-8.68197	1.00895
Protein phosphatase 2 (Formerly 2A), regulatory subunit A (PR 65), alpha isoform OS=Homo sapiens OX=9606 GN=PPP2R1A PE=1 SV=1	-0.368269	0.615998	-2.35052	0.0165548	-1.98225	0.0414729			-4.70103	0.674025
A8K7B7	-0.368269	0.615998	-2.35052	0.0165548	-1.98225	0.0414729			-4.70103	0.674025
Protein SEC13 homolog OS=Homo sapiens OX=9606 GN=SEC13 PE=1 SV=3	-1.64905	0.327219	-5.9591	5.27379e-05	-4.31006	0.000133017			-11.9182	0.327405
P55735	-1.64905	0.327219	-5.9591	5.27379e-05	-4.31006	0.000133017			-11.9182	0.327405
Protein-glutamine gamma-glutamyltransferase 2 OS=Homo sapiens OX=9606 GN=TGM2 PE=1 SV=2	-1.00015	0.906804	-3.95582	0.000177433	-2.95567	0.00080054			-7.91164	0.907782
P21980	-1.00015	0.906804	-3.95582	0.000177433	-2.95567	0.00080054			-7.91164	0.907782
Protein-tyrosine-phosphatase OS=Homo sapiens OX=9606 GN=PTPRK PE=1 SV=1	-1.2178	0.0870928	-3.24622	0.0156138	-2.02842	0.157235			-6.49244	0.259942
Q5TG12	-1.2178	0.0870928	-3.24622	0.0156138	-2.02842	0.157235			-6.49244	0.259942
RAB7, member RAS oncogene family, isoform CRA_a OS=Homo sapiens OX=9606 GN=RAB7A PE=2 SV=1	-1.71403	0.28852	-4.56761	0.00309281	-2.85358	0.0140174			-9.13521	0.30563
A0A158RFU6	-1.71403	0.28852	-4.56761	0.00309281	-2.85358	0.0140174			-9.13521	0.30563
Receptor-type tyrosine-protein phosphatase gamma OS=Homo sapiens OX=9606 GN=PTPRG PE=1 SV=4	-0.716267	0.644086	-3.98876	0.0134339	-3.27249	0.0160986			-7.97752	0.673618
P23470	-0.716267	0.644086	-3.98876	0.0134339	-3.27249	0.0160986			-7.97752	0.673618
Rho GTPase-activating protein 1 OS=Homo sapiens OX=9606 GN=ARHGAP1 PE=1 SV=1	-0.883403	0.341976	-2.80392	0.0119856	-1.92052	0.0936595			-5.60785	0.447621
Q07960	-0.883403	0.341976	-2.80392	0.0119856	-1.92052	0.0936595			-5.60785	0.447621
Ribonuclease inhibitor OS=Homo sapiens OX=9606 GN=RNH1 PE=4 SV=1	0.467051	0.101431	-1.75887	0.000552484	-2.22592	1.48882e-05			-3.51774	0.101998
A0A024RC87	0.467051	0.101431	-1.75887	0.000552484	-2.22592	1.48882e-05			-3.51774	0.101998
RNA binding motif (RNP1, RRM) protein 3, isoform CRA_c OS=Homo sapiens OX=9606 GN=RBM3 PE=4 SV=1	0.713919	0.90253	-4.51276	0.000748496	-5.22668	0.000567002			-9.02552	0.903845
A0A024QYX3	0.713919	0.90253	-4.51276	0.000748496	-5.22668	0.000567002			-9.02552	0.903845
RNA helicase OS=Homo sapiens OX=9606 PE=2 SV=1	665.865	1.1074	-2.05418	0.297456	-667.919	0.0821269			-4.10836	1.48698
A8K7A1	666	0.355967	666	0.226104					1332	0.582071
A8K7F6	-0.135381	0.751429	-2.05418	0.0312692	-1.9188	0.0420441			-4.10836	0.824742
B2R858			-666	0.0400827	-666	0.0400827			-1332	0.0801655
RPLP1 protein OS=Homo sapiens OX=9606 GN=RPLP1 PE=2 SV=1	-0.54901	0.628991	-2.37997	0.00444434	-1.83096	0.0157214			-4.75995	0.649157
Q6FG99	-0.54901	0.628991	-2.37997	0.00444434	-1.83096	0.0157214			-4.75995	0.649157
RPS10-NUDT3 readthrough OS=Homo sapiens OX=9606 GN=RPS10-NUDT3 PE=3 SV=1	-1.17244	0.57931	-3.8073	0.0221257	-2.63485	0.0804255			-7.61459	0.681862
A0A1W2PQS6	-1.17244	0.57931	-3.8073	0.0221257	-2.63485	0.0804255			-7.61459	0.681862
RuvB-like helicase OS=Homo sapiens OX=9606 PE=2 SV=1	1.20992	0.517767	-4.63208	0.00653752	-5.842	0.00309281			-9.26415	0.527398
A0A384MTR5	1.20992	0.517767	-4.63208	0.00653752	-5.842	0.00309281			-9.26415	0.527398
Secernin 1 OS=Homo sapiens OX=9606 GN=SCRN1 PE=3 SV=1	1.38369	0.57931	-3.12606	0.0130896	-4.50975	0.00516982			-6.25212	0.59757
A0A090N7T9	1.38369	0.57931	-3.12606	0.0130896	-4.50975	0.00516982			-6.25212	0.59757
Selenoprotein M OS=Homo sapiens OX=9606 GN=SELENOM PE=1 SV=1	0.469459	0.925056	-2.56188	0.0254291	-3.03134	0.0124204			-5.12376	0.962906
A0A087WWF1	0.469459	0.925056	-2.56188	0.0254291	-3.03134	0.0124204			-5.12376	0.962906
Semaphorin-7A OS=Homo sapiens OX=9606 GN=SEMA7A PE=1 SV=1	0.0774346	0.879847	-1.87708	0.000141203	-1.95451	1.18019e-05			-3.75416	0.88
O75326	0.0774346	0.879847	-1.87708	0.000141203	-1.95451	1.18019e-05			-3.75416	0.88
Serine-threonine kinase receptor-associated protein OS=Homo sapiens OX=9606 GN=STRAP PE=1 SV=1	0.190722	0.644086	-4.40636	0.00290529	-4.59708	0.00344697			-8.81272	0.650438
Q9Y3F4	0.190722	0.644086	-4.40636	0.00290529	-4.59708	0.00344697			-8.81272	0.650438
Serpin peptidase inhibitor, clade E (Nexin, plasminogen activator inhibitor type 1), member 2, isoform CRA_a OS=Homo sapiens OX=9606 GN=SERPINE2 PE=3 SV=1	666	0.355967	-3.2012	0.0180214	-666	0.00246659			-3.2012	0.376455
A0A024R451	666	0.355967	-3.2012	0.0180214	-666	0.00246659			-3.2012	0.376455
Serpin peptidase inhibitor, clade E (Nexin, plasminogen activator inhibitor type 1), member 2, isoform CRA_b OS=Homo sapiens OX=9606 GN=SERPINE2 PE=3 SV=1	0	0.355967	-2.05572	0.000657466	-666	3.09156e-05			-668.056	0.356656
A0A024R498	0	0.355967	-2.05572	0.000657466	-666	3.09156e-05			-668.056	0.356656
SIL1-like protein endoplasmic reticulum chaperone isoform 1 (Fragment) OS=Homo sapiens OX=9606 GN=SIL1 PE=2 SV=1	-1.09768	0.601895	-2.95336	0.018166	-1.85568	0.0861854			-5.90672	0.706247
A0A0S2Z6B4	-1.09768	0.601895	-2.95336	0.018166	-1.85568	0.0861854			-5.90672	0.706247
Soluble scavenger receptor cysteine-rich domain-containing protein SSC5D OS=Homo sapiens OX=9606 GN=SSC5D PE=1 SV=3	-0.705454	0.628991	-3.5661	0.000608262	-2.86064	0.003742			-7.1322	0.633341
A1L4H1	-0.705454	0.628991	-3.5661	0.000608262	-2.86064	0.003742			-7.1322	0.633341
Sushi repeat-containing protein SRPX OS=Homo sapiens OX=9606 GN=SRPX PE=1 SV=1	0.0553618	1	-2.57703	0.0101202	-2.63239	0.0124819			-5.15406	1.0226
P78539	0.0553618	1	-2.57703	0.0101202	-2.63239	0.0124819			-5.15406	1.0226
Talin-1 OS=Homo sapiens OX=9606 GN=TLN1 PE=1 SV=3	-0.256068	0.538231	-2.25152	0.00203205	-1.99545	0.00409515			-4.50303	0.544358
Q9Y490	-0.256068	0.538231	-2.25152	0.00203205	-1.99545	0.00409515			-4.50303	0.544358
Tankyrase 1 binding protein 1, 182kDa, isoform CRA_a OS=Homo sapiens OX=9606 GN=TNKS1BP1 PE=2 SV=1	-1.38948	0.57931	-3.74156	0.0496699	-2.35208	0.165709			-7.48313	0.79469
A0A024R542	-1.38948	0.57931	-3.74156	0.0496699	-2.35208	0.165709			-7.48313	0.79469
T-complex protein 1 subunit alpha OS=Homo sapiens OX=9606 GN=TCP1 PE=1 SV=1	-1.1503	0.432386	-3.42039	0.00830827	-2.27009	0.0638869			-6.84077	0.504581
P17987	-1.1503	0.432386	-3.42039	0.00830827	-2.27009	0.0638869			-6.84077	0.504581
T-complex protein 1 subunit beta OS=Homo sapiens OX=9606 GN=CCT2 PE=1 SV=4	-1.48431	0.183961	-4.70233	0.000206778	-3.21802	0.00218244			-9.40466	0.186351
P78371	-1.48431	0.183961	-4.70233	0.000206778	-3.21802	0.00218244			-9.40466	0.186351
T-complex protein 1 subunit delta OS=Homo sapiens OX=9606 PE=2 SV=1	-0.565061	0.538803	-2.47894	0.0339062	-1.91388	0.138241			-4.95787	0.71095
A8K3C3	-0.565061	0.538803	-2.47894	0.0339062	-1.91388	0.138241			-4.95787	0.71095
T-complex protein 1 subunit epsilon OS=Homo sapiens OX=9606 GN=CCT5 PE=1 SV=1	-0.340011	0.319685	-3.26317	0.00122503	-2.92316	0.0032474			-6.52634	0.324157
P48643	-0.340011	0.319685	-3.26317	0.00122503	-2.92316	0.0032474			-6.52634	0.324157
Tenascin C (Hexabrachion), isoform CRA_a OS=Homo sapiens OX=9606 GN=TNC PE=3 SV=1	-0.466772	0.273031	-5.7165	0.000114646	-5.24973	0.000337535			-11.433	0.273483
A0A024R884	-0.466772	0.273031	-5.7165	0.000114646	-5.24973	0.000337535			-11.433	0.273483
Tensin-1 OS=Homo sapiens OX=9606 GN=TNS1 PE=1 SV=1	0.241656	0.967438	-4.31491	0.00653752	-4.55657	0.00653752			-8.62982	0.980513
A0A2R8Y4T1	0.241656	0.967438	-4.31491	0.00653752	-4.55657	0.00653752			-8.62982	0.980513
Testicular tissue protein Li 61 OS=Homo sapiens OX=9606 PE=2 SV=1	0.0951328	0.724146	-1.75226	0.000646761	-1.8474	0.000646761			-3.50453	0.725439
A0A140VJI7	0.0951328	0.724146	-1.75226	0.000646761	-1.8474	0.000646761			-3.50453	0.725439
Tetranectin OS=Homo sapiens OX=9606 GN=CLEC3B PE=1 SV=3	0.540793	0.529735	-1.62322	0.0191539	-2.16401	0.000465149			-3.24643	0.549354
P05452	0.540793	0.529735	-1.62322	0.0191539	-2.16401	0.000465149			-3.24643	0.549354
Thrombospondin-2 OS=Homo sapiens OX=9606 GN=THBS2 PE=1 SV=1	0.22331	0.362158	-1.31528	0.0104094	-1.53859	0.00272915			-2.63056	0.375296
A0A3B3ITK0	0.22331	0.362158	-1.31528	0.0104094	-1.53859	0.00272915			-2.63056	0.375296
Thrombospondin-3 OS=Homo sapiens OX=9606 GN=THBS3 PE=1 SV=1	-1.71948	0.385352	-3.13498	0.0012026	-1.4155	0.0161119			-6.26996	0.402667
P49746	-1.71948	0.385352	-3.13498	0.0012026	-1.4155	0.0161119			-6.26996	0.402667
Thrombospondin-4 OS=Homo sapiens OX=9606 GN=THBS4 PE=1 SV=2	0.566722	1	-3.52846	0.0310687	-4.09518	0.027793			-7.05692	1.05886
P35443	0.566722	1	-3.52846	0.0310687	-4.09518	0.027793			-7.05692	1.05886
Transforming growth factor beta OS=Homo sapiens OX=9606 GN=TGFB1 PE=3 SV=1	-0.541147	0.693672	-4.62273	0.000430507	-4.08159	0.000774999			-9.24547	0.694877
A0A024R0P8	-0.541147	0.693672	-4.62273	0.000430507	-4.08159	0.000774999			-9.24547	0.694877
Translationally-controlled tumor protein OS=Homo sapiens OX=9606 GN=TPT1 PE=1 SV=1	-0.295204	0.503523	-1.76354	0.00399921	-1.46834	0.00569145			-3.52708	0.513213
A0A0B4J2C3	-0.295204	0.503523	-1.76354	0.00399921	-1.46834	0.00569145			-3.52708	0.513213
Tryptophan--tRNA ligase, cytoplasmic OS=Homo sapiens OX=9606 GN=WARS1 PE=1 SV=2	-1.74494	0.414933	-2.20893	0.00523629	-0.463988	0.0203786			-4.41786	0.440548
A0A024R6K8	-1.74494	0.414933	-2.20893	0.00523629	-0.463988	0.0203786			-4.41786	0.440548
Tubulin alpha-1B chain OS=Homo sapiens OX=9606 GN=TUBA1B PE=1 SV=1	-0.348101	0.615887	-5.19584	4.42079e-05	-4.84774	8.51578e-05			-10.3917	0.616016
P68363	-0.348101	0.615887	-5.19584	4.42079e-05	-4.84774	8.51578e-05			-10.3917	0.616016
Tubulin beta chain OS=Homo sapiens OX=9606 GN=TUBB PE=1 SV=2	0.438495	0.237883	-1.96494	0.000758018	-2.40343	0.00034094			-3.92987	0.238982
P07437	0.438495	0.237883	-1.96494	0.000758018	-2.40343	0.00034094			-3.92987	0.238982
Tubulin beta-6 chain OS=Homo sapiens OX=9606 GN=TUBB6 PE=1 SV=1	-3.53412	0.025617	-5.29511	0.00309281	-1.76099	0.223723			-10.5902	0.252433
Q9BUF5	-3.53412	0.025617	-5.29511	0.00309281	-1.76099	0.223723			-10.5902	0.252433
Twinfilin-1 OS=Homo sapiens OX=9606 GN=TWF1 PE=1 SV=3	-1.41386	0.57931	-5.92661	0.000307284	-4.51275	0.000982769			-11.8532	0.5806
Q12792	-1.41386	0.57931	-5.92661	0.000307284	-4.51275	0.000982769			-11.8532	0.5806
Twinfilin-2 OS=Homo sapiens OX=9606 GN=TWF2 PE=1 SV=2	0.155202	1	-6.24826	0.000797243	-6.40346	0.000797243			-12.4965	1.00159
Q6IBS0	0.155202	1	-6.24826	0.000797243	-6.40346	0.000797243			-12.4965	1.00159
Tyrosine-protein kinase receptor OS=Homo sapiens OX=9606 GN=TFG/ALK fusion PE=2 SV=1	-2.57813	0.117576	-5.35407	0.00149274	-2.77594	0.0188514			-10.7081	0.13792
Q8TDJ5	-2.57813	0.117576	-5.35407	0.00149274	-2.77594	0.0188514			-10.7081	0.13792
Tyrosine-protein kinase receptor UFO OS=Homo sapiens OX=9606 GN=AXL PE=1 SV=4	-1.11259	0.015583	-1.70854	0.00937278	-0.595946	0.804066			-3.41708	0.829022
P30530	-1.11259	0.015583	-1.70854	0.00937278	-0.595946	0.804066			-3.41708	0.829022
Ubiquitin carboxyl-terminal hydrolase OS=Homo sapiens OX=9606 PE=2 SV=1	0.926694	1.97999	-5.28074	0.955125	-6.20743	0.974844			-10.5615	3.90996
A0A140VJZ1	0.431087	0.909188	-2.21675	0.0131471	-2.64784	0.00956705			-4.43351	0.931902
A0A140VJZ4	-0.209045	0.646299	-0.778395	0.893102	-0.569351	0.955218			-1.55679	2.49462
B2RD79	0.704652	0.424505	-2.28559	0.0488759	-2.99024	0.0100586			-4.57117	0.483439
Ubiquitin thioesterase OS=Homo sapiens OX=9606 PE=2 SV=1	-0.120551	1	-3.40567	0.00257857	-3.28512	0.00292443			-6.81134	1.0055
B4DPD5	-0.120551	1	-3.40567	0.00257857	-3.28512	0.00292443			-6.81134	1.0055
Ubiquitin-conjugating enzyme E2D 3 (UBC4/5 homolog, yeast), isoform CRA_a OS=Homo sapiens OX=9606 GN=UBE2D3 PE=3 SV=1	2.02321	0.327219	-2.78178	0.0237078	-4.80499	0.00309281			-5.56356	0.35402
A0A024RDH2	2.02321	0.327219	-2.78178	0.0237078	-4.80499	0.00309281			-5.56356	0.35402
Ubiquitin-fold modifier 1 OS=Homo sapiens OX=9606 GN=UFM1 PE=1 SV=1	0.950248	0.385352	-2.67933	0.0106893	-3.62958	0.000494754			-5.35867	0.396537
P61960	0.950248	0.385352	-2.67933	0.0106893	-3.62958	0.000494754			-5.35867	0.396537
UDP-glucose 6-dehydrogenase OS=Homo sapiens OX=9606 GN=UGDH PE=1 SV=1	-0.196234	1	-4.04772	0.00166712	-3.85148	0.00215393			-8.09543	1.00382
O60701	-0.196234	1	-4.04772	0.00166712	-3.85148	0.00215393			-8.09543	1.00382
Uncharacterized protein DKFZp779L0468 OS=Homo sapiens OX=9606 GN=DKFZp779L0468 PE=2 SV=1	666	0.355967	-4.91502	0.00149274	-666	0.000663728			-4.91502	0.358124
Q68DQ4	666	0.355967	-4.91502	0.00149274	-666	0.000663728			-4.91502	0.358124
Uncharacterized protein OS=Homo sapiens OX=9606 PE=4 SV=1	0	0.244679	-3.07962	0.0112508	0	0.0262505			-3.07962	0.28218
A0A2R8Y3M9	666	0.165518	-3.07962	0.0112508	-666	0.000663728			-3.07962	0.177432
UV excision repair protein RAD23 OS=Homo sapiens OX=9606 PE=2 SV=1	2.70764	1.07581	-3.33898	0.741119	-6.04662	0.861851			-6.67796	2.67878
A8K1J3	2.69311	0.117576	-2.46859	0.0330979	-5.1617	0.00309281			-4.93717	0.153767
B4DEA3	0.0145272	0.958236	-0.870393	0.708021	-0.88492	0.858758			-1.74079	2.52501
Vacuolar protein sorting-associated protein 35 OS=Homo sapiens OX=9606 GN=VPS35 PE=1 SV=2	-1.04141	0.511527	-3.28259	0.0192927	-2.24118	0.0625845			-6.56517	0.593405
Q96QK1	-1.04141	0.511527	-3.28259	0.0192927	-2.24118	0.0625845			-6.56517	0.593405
Vascular cell adhesion protein 1 OS=Homo sapiens OX=9606 GN=VCAM1 PE=1 SV=1	-0.215667	0.605913	-2.05458	0.00451954	-1.83891	0.0130848			-4.10915	0.623517
P19320	-0.215667	0.605913	-2.05458	0.00451954	-1.83891	0.0130848			-4.10915	0.623517
V-crk sarcoma virus CT10 oncogene-like protein isoform 1 (Fragment) OS=Homo sapiens OX=9606 GN=CRK PE=2 SV=1	-0.377531	0.397827	-2.8179	0.00353003	-2.44037	0.0139431			-5.63581	0.4153
A0A0S2Z3Q4	-0.377531	0.397827	-2.8179	0.00353003	-2.44037	0.0139431			-5.63581	0.4153
Vesicular integral-membrane protein VIP36 OS=Homo sapiens OX=9606 GN=LMAN2 PE=1 SV=1	0.888119	0.889535	-3.0629	0.000793738	-3.95102	0.000172577			-6.12581	0.890502
D6RBV2	0.888119	0.889535	-3.0629	0.000793738	-3.95102	0.000172577			-6.12581	0.890502
Vigilin OS=Homo sapiens OX=9606 GN=HDLBP PE=1 SV=2	0.452463	1	-5.94357	0.00309281	-6.39604	0.00309281			-11.8871	1.00619
A0A024R4E5	0.452463	1	-5.94357	0.00309281	-6.39604	0.00309281			-11.8871	1.00619
Vitamin K-dependent protein S (Fragment) OS=Homo sapiens OX=9606 GN=PROS1 PE=1 SV=1	-0.318211	0.843876	-3.0206	0.000972777	-2.70239	0.00441009			-6.0412	0.849259
A0A0S2Z4L3	-0.318211	0.843876	-3.0206	0.000972777	-2.70239	0.00441009			-6.0412	0.849259
WD repeat-containing protein 1 isoform 1 variant (Fragment) OS=Homo sapiens OX=9606 PE=2 SV=1	0.018219	0.856705	-1.7593	0.0122409	-1.77752	0.0135269			-3.51861	0.882472
Q59ER5	0.018219	0.856705	-1.7593	0.0122409	-1.77752	0.0135269			-3.51861	0.882472
Xaa-Pro dipeptidase (Fragment) OS=Homo sapiens OX=9606 GN=PEPD PE=1 SV=1	-0.9653	0.146558	-2.51454	0.0142314	-1.54924	0.212879			-5.02909	0.373668
A0A494C165	-0.9653	0.146558	-2.51454	0.0142314	-1.54924	0.212879			-5.02909	0.373668
Y-box-binding protein 1 OS=Homo sapiens OX=9606 GN=YBX1 PE=1 SV=3	0.854173	0.558308	-2.07202	0.0376521	-2.92619	0.00313855			-4.14404	0.599099
P67809	0.854173	0.558308	-2.07202	0.0376521	-2.92619	0.00313855			-4.14404	0.599099

## Sheet: Higher AML-MSCs vs D-MSCs
	AML-MSCs vs R-MSCs		AML-MSCs vs D-MSCs		R-MSCs vs D-MSCs				Significant changes
Названия строк	FCLog2	pValue	FCLog2	pValue	FCLog2	pValue
Q562Z4	-0.0365291	0.600505	2.31107	0.000259877	2.3476	0.000618247			4.62214	0.601383
A0A2R8YFE2	0.0500737	0.897969	1.95916	6.97246e-05	1.90909	3.64762e-05			3.91832	0.898075
Aldo-keto reductase family 1 member A1 OS=Homo sapiens OX=9606 GN=AKR1A1 PE=1 SV=3	-0.0081363	0.919734	1.72175	4.98259e-06	1.72988	4.20089e-06			3.44349	0.919744
Alpha-ketoglutarate-dependent dioxygenase FTO OS=Homo sapiens OX=9606 GN=FTO PE=1 SV=3	1.08428	0.068554	1.4584	0.000571768	0.374117	0.0750416			2.9168	0.144167
Alternative protein CHST15 OS=Homo sapiens OX=9606 GN=CHST15 PE=4 SV=1	-0.394264	0.434637	2.24832	0.016418	2.64259	0.00195264			4.49665	0.453007
L8EAU1	-0.394264	0.434637	2.24832	0.016418	2.64259	0.00195264			4.49665	0.453007
Cathepsin B OS=Homo sapiens OX=9606 PE=2 SV=1	0.922777	0.414933	2.52467	0.0351986	1.60189	0.274504			5.04934	0.724636
Caveolae-associated protein 3 OS=Homo sapiens OX=9606 GN=CAVIN3 PE=1 SV=1	1.17495	0.615998	1.37725	0.0286423	0.202303	0.0814043			2.75451	0.726044
C-C motif chemokine 2 OS=Homo sapiens OX=9606 GN=CCL2 PE=1 SV=1	-0.508138	0.522224	2.45595	0.00677311	2.96409	0.000154119			4.91191	0.529152
cDNA FLJ51136, weakly similar to Aquaporin-7 OS=Homo sapiens OX=9606 PE=2 SV=1	-0.0997797	0.718692	3.16621	4.25095e-05	3.26598	1.09052e-05			6.33241	0.718745
cDNA FLJ54170, highly similar to Cytosolic nonspecific dipeptidase OS=Homo sapiens OX=9606 PE=2 SV=1	-0.51318	0.279141	1.98827	0.0319224	2.50145	0.000310036			3.97653	0.311374
cDNA FLJ76897, highly similar to Homo sapiens lectin, mannose-binding, 1 like (LMAN1L), mRNA OS=Homo sapiens OX=9606 PE=2 SV=1	0.904217	0.414933	2.32695	0.0141745	1.42273	0.113411			4.6539	0.542519
cDNA, FLJ92044, highly similar to Homo sapiens death-associated protein (DAP), mRNA OS=Homo sapiens OX=9606 PE=2 SV=1	-0.473013	0.53468	3.2038	0.00363311	3.67682	0.000260497			6.40761	0.538573
Clathrin light chain OS=Homo sapiens OX=9606 GN=CLTB PE=3 SV=1	0.443867	0.930033	3.54796	0.0333383	3.10409	0.00363311			7.09591	0.967004
Collagen alpha-1(VIII) chain OS=Homo sapiens OX=9606 GN=COL8A1 PE=1 SV=2	-0.280731	0.642415	1.60497	0.00157236	1.8857	9.63082e-05			3.20994	0.644084
Cystatin-B OS=Homo sapiens OX=9606 GN=CSTB PE=1 SV=2	-0.386047	0.30473	1.12933	0.000615462	1.51538	0.0246512			2.25867	0.329997
B4DTH2 Fibronectin 1	-0.0698391	1	2.30744	5.13237e-05	2.37728	1.04971e-05			4.61488	1.00006
Glyceraldehyde-3-phosphate dehydrogenase (Fragment) OS=Homo sapiens OX=9606 GN=GAPD PE=2 SV=1	0.122038	0.875164	3.87049	0.000217854	3.74846	5.15779e-05			7.74099	0.875433
Heterogeneous nuclear ribonucleoprotein A3 OS=Homo sapiens OX=9606 GN=HNRNPA3 PE=1 SV=1	1.43454	0.227097	1.46485	0.0445964	0.0303143	0.522261			2.92971	0.793955
Insulin-like growth factor-binding protein 5 OS=Homo sapiens OX=9606 GN=IGFBP5 PE=1 SV=1	1.21644	0.0647138	1.31452	0.00962101	0.0980747	0.282499			2.62903	0.356834
Isoform 2 of Gelsolin OS=Homo sapiens OX=9606 GN=GSN	-0.667499	0.433717	1.00292	0.00786865	1.67042	0.000861661			2.00584	0.442448		1.21031
Isoform 2 of Peptidyl-prolyl cis-trans isomerase A OS=Homo sapiens OX=9606 GN=PPIA	0.247217	0.701247	3.43745	0.00100921	3.19023	0.00426009			6.87489	0.706516		1.29245
Isoform 2 of Spermatogenesis-associated protein 7 OS=Homo sapiens OX=9606 GN=SPATA7	-0.426339	0.742282	2.7156	0.00498367	3.14194	0.00166091			5.43119	0.748927
Isoform 3 of Collagen alpha-1(XVIII) chain OS=Homo sapiens OX=9606 GN=COL18A1	0.406859	0.218094	3.14389	6.84902e-06	2.73704	3.74269e-06			6.28779	0.218105
Isoform 3 of Podocan OS=Homo sapiens OX=9606 GN=PODN	0.854323	0.599466	3.11134	0.0384081	2.25702	0.0996883			6.22269	0.737562
Isoform 6 of Periostin OS=Homo sapiens OX=9606 GN=POSTN	-0.407092	0.634691	1.36569	0.0238276	1.77279	0.000890266			2.73139	0.659409
Isoform Gamma of Stromal cell-derived factor 1 OS=Homo sapiens OX=9606 GN=CXCL12	0.157178	0.717082	1.69685	0.0189677	1.53967	0.0441189			3.3937	0.780169
LSM1-like protein U6 small nuclear RNA associated isoform 3 OS=Homo sapiens OX=9606 GN=LSM1 PE=1 SV=1	-0.0733882	0.953322	1.48405	0.0189677	1.55744	0.0189677			2.9681	0.991257
MHC class II antigen (Fragment) OS=Homo sapiens OX=9606 GN=HLA-DRB1 PE=4 SV=1	0.242005	0.264211	1.2459	4.57126e-05	1.0039	0.000181839			2.4918	0.264439
Non-histone chromosomal protein HMG-14 OS=Homo sapiens OX=9606 GN=HMGN1 PE=1 SV=3	1.38159	0.286384	1.88488	0.0351986	0.503293	0.328211			3.76977	0.649794
Non-histone chromosomal protein HMG-17 OS=Homo sapiens OX=9606 GN=HMGN2 PE=1 SV=3	-0.351227	0.572027	2.15685	2.13119e-05	2.50807	0.000181315			4.31369	0.572229
Nucleoside diphosphate kinase OS=Homo sapiens OX=9606 PE=2 SV=1	0.135467	0.7976	1.74077	0.000307284	1.60531	2.75415e-05			3.48155	0.797935
O-phosphoserine phosphohydrolase OS=Homo sapiens OX=9606 GN=PSPH PE=3 SV=1	-0.13373	0.819549	3.24748	0.00363311	3.38121	0.0104837			6.49496	0.833666
A8K2Q6 Peptidyl-prolyl cis-trans isomerase OS=Homo sapiens OX=9606 PE=2 SV=1	0.448273	0.557477	2.15043	0.00246659	1.70215	0.012134			4.30085	0.572077
Pro-alpha-1 type V collagen variant (Fragment) OS=Homo sapiens OX=9606 PE=2 SV=1	-0.354907	0.906804	1.52108	0.0448801	1.87598	0.0448801			3.04215	0.996564
Proteasome subunit alpha type-1 OS=Homo sapiens OX=9606 GN=PSMA1 PE=1 SV=1	-0.133429	0.643275	2.43982	0.000491173	2.57325	1.04971e-05			4.87964	0.643777
Proteasome subunit beta type-5 OS=Homo sapiens OX=9606 GN=PSMB5 PE=1 SV=3	0.81016	0.276868	2.52712	0.000326952	1.71696	0.00180568			5.05425	0.279
Protein disulfide-isomerase A3 (Fragment) OS=Homo sapiens OX=9606 GN=PDIA3 PE=1 SV=1	1.008	0.0451314	1.10332	0.000351876	0.0953187	0.0634482			2.20663	0.108931
Protein piccolo OS=Homo sapiens OX=9606 GN=PCLO PE=1 SV=5	0.338471	0.762311	1.12932	0.000470864	0.790851	0.000312207			2.25864	0.763094
Protein transport protein SEC23 OS=Homo sapiens OX=9606 PE=2 SV=1	0.669363	0.364988	2.0706	0.00677311	1.40123	0.128581			4.14119	0.500341
Protein YIPF3 OS=Homo sapiens OX=9606 GN=YIPF3 PE=1 SV=1	-0.29984	0.471269	1.44421	0.00506616	1.74404	3.31533e-05			2.88841	0.476368
PRSS3 protein OS=Homo sapiens OX=9606 GN=PRSS3 PE=2 SV=1	0.0216909	0.16004	1.04688	0.000476376	1.02519	0.027793			2.09376	0.18831
Rab GDP dissociation inhibitor (Fragment) OS=Homo sapiens OX=9606 GN=GDI1 PE=2 SV=1	0.208	0.426609	1.16299	0.000486782	0.954988	7.79522e-05			2.32598	0.427174
Ras suppressor protein 1 OS=Homo sapiens OX=9606 GN=RSU1 PE=1 SV=3	-0.262896	0.450548	1.79231	0.0106767	2.05521	0.000448548			3.58463	0.461673
Reticulon-4 OS=Homo sapiens OX=9606 GN=RTN4 PE=1 SV=2	0.657918	0.117731	1.23402	0.000222803	0.576099	0.0131776			2.46803	0.131131
Single-stranded DNA-binding protein OS=Homo sapiens OX=9606 GN=SSBP1 PE=2 SV=1	666	0.0373491	2.35091	0.0441189	-666	0.467671			2.35091	0.549139
Solute carrier family 30 member 9 OS=Homo sapiens OX=9606 GN=SLC30A9 PE=3 SV=1	0.169305	0.819549	1.68336	0.0448801	1.51406	0.0236084			3.36672	0.888038
Testicular tissue protein Li 96 OS=Homo sapiens OX=9606 PE=2 SV=1	-0.551934	0.538803	2.43801	0.0384081	2.98995	0.00498367			4.87603	0.582195
Testis-specific serine/threonine-protein kinase 4 OS=Homo sapiens OX=9606 GN=TSSK4 PE=1 SV=1	0.541416	0.286858	1.97528	1.11343e-05	1.43387	1.57358e-05			3.95057	0.286885
Thymidine kinase 2, mitochondrial (Fragment) OS=Homo sapiens OX=9606 GN=TK2 PE=1 SV=1	-0.267345	0.716801	1.04311	0.0236084	1.31046	0.0208277			2.08623	0.761237
Transaldolase OS=Homo sapiens OX=9606 PE=2 SV=1	0.149111	0.418413	1.03163	2.40389e-05	0.882519	0.00337303			2.06326	0.42181
Transgelin-3 OS=Homo sapiens OX=9606 GN=TAGLN3 PE=1 SV=2	-0.316926	0.73221	2.87606	0.0141745	3.19299	0.00426009			5.75212	0.750644
Tropomyosin beta chain OS=Homo sapiens OX=9606 GN=TPM2 PE=1 SV=1	0.820167	0.344753	1.05291	0.0133948	0.232739	0.120668			2.10581	0.478816
U6 snRNA-associated Sm-like protein LSm3 OS=Homo sapiens OX=9606 GN=LSM3 PE=2 SV=1	-0.0268878	1	2.11016	0.00268178	2.13705	0.000259877			4.22032	1.00294
B2R5H5	-0.0268878	1	2.11016	0.00268178	2.13705	0.000259877			4.22032	1.00294
Ubiquitin-conjugating enzyme E2 variant 1 OS=Homo sapiens OX=9606 GN=UBE2V1 PE=1 SV=2	0.0406036	0.857314	1.43598	0.00120896	1.39537	0.000276562			2.87196	0.858799
Q13404	0.0406036	0.857314	1.43598	0.00120896	1.39537	0.000276562			2.87196	0.858799
Ubiquitin-like protein ISG15 OS=Homo sapiens OX=9606 GN=ISG15 PE=1 SV=5	0.964168	0.392292	2.4346	0.00940413	1.47043	0.0567167			4.86919	0.458413
P05161	0.964168	0.392292	2.4346	0.00940413	1.47043	0.0567167			4.86919	0.458413
Uncharacterized protein C2orf80 (Fragment) OS=Homo sapiens OX=9606 GN=C2orf80 PE=4 SV=1	-0.160557	0.974986	2.42041	0.0441189	2.58097	0.0384081			4.84083	1.05751
