# Supplementary material for: Acute Myeloid Leukemia Causes Serious and Partially Irreversible Changes in Secretomes of Bone Marrow Multipotent Mesenchymal Stromal Cells
Source: Int J Mol Sci. 2023 May 18;24(10):8953. doi: 10.3390/ijms24108953 (PMC10219446; doi:10.3390/ijms24108953)
Supplement: Supplementary file 1 [file ijms-24-08953-s001.zip › Supplement Table S4.xlsx]

## Sheet: Table S4
Table S4	Patients' characteristics
		age	ELN 2022	% Blasts	Regimen	Remission
AML-016	Debute	26	Intermediate	0.7	2 7+3	CR1
AML-016-1	Remission			0.02
AML-025	Debute	56	Favorable	0.92	7+3	CR1
AML-025-1	Remission			0.016
AML-031	Debute	55	Favorable	0.86	7+3	CR1
AML-031-1	Remission			0.004
AML-034	Debute	38	Favorable	0.724	7+3	CR1
AML-034-1	Remission			0.032
AML-043	Debute	22	Favorable	0.356	7+3	CR1
AML-043-1	Remission			0.02
AML-044	Debute	31	MPAL	0.66	7+3	CR1
AML-044-1	Remission			0.024
AML-046	Debute	26	Favorable	0.356	7+3	CR1
AML-046-1	Remission			0.04
AML-049	Debute	30	Favorable	0.676	7+3	CR1
AML-049-1	Remission			0.04
AML-058	Debute	52	Adverse	0.76	Azacitidine+ venetoclax	CR1
AML-058-1	Remission			0.005
AML-059	Debute	36	Intermediate	0.548	7+3	CR1
AML-059-1	Remission			0.008
AML-068	Debute	64	Favorable	0.816	7+3	CR1
AML-068-1	Remission			0.03
AML-083	Debute	43	Favorable	0.404	7+3	CR1
AML-083-1	Remission			0.02
AML-098	Debute	56	Adverse	0.82	Azacitidine+ venetoclax	CR1
AML-098-1	Remission			0.01
